# Supplementary material for: Cannabis smoking is associated with persistent epigenome-wide disruptions despite smoking cessation
Source: BMC Pulm Med. 2025 Apr 9;25:168. doi: 10.1186/s12890-025-03634-9 (PMC11980083; doi:10.1186/s12890-025-03634-9)
Supplement: Supplementary file 1 — Additional file 1 [file 12890_2025_3634_MOESM1_ESM.xlsx]

## Sheet: Additional file 1
Study subset versus Full CanCOLD cohort
Cannabis smoker	Subset	Full CanCOLD (n=1561)	P
	(n=93)
Age	54.80 (7)	67.21 (10)	7.07628e-32
Sex Female n (%)	71 (76%)	614 (42%)	9.439e-11
BMI	27.55 (23.84 - 30.44)	27.1 (24.03 - 30.41)	0.718863
Cigarette smoker			4.629e-14
Never n (%)	46 (49%)	593 (40%)
Former n (%)	11 (12%)	678 (46%)
Current n (%)	36 (39%)	197 (13%)
COPD, n (%)	21 (22%)	253 (17%)	0.205
Asthma	37 (40%)	324(28%)	0.0002008
Post bronchodilator FEV1%pred	86.3 (70.27 - 94.40)	92.42 (78.83 - 104.60)	1.06588e-05
Post bronchodilator FVC	98.39 (85.17 - 108.57)	99.02 (86.99 - 109.52)	0.479889
Post bronchodilator FEV1/FVC	85.87 (77.89 - 89.99)	94.16 (85.09 - 102.37	2.28368e-12
