# Supplementary material for: Cannabis smoking is associated with persistent epigenome-wide disruptions despite smoking cessation
Source: BMC Pulm Med. 2025 Apr 9;25:168. doi: 10.1186/s12890-025-03634-9 (PMC11980083; doi:10.1186/s12890-025-03634-9)
Supplement: Supplementary file 2 — Additional file 2 [file 12890_2025_3634_MOESM2_ESM.xlsx]

## Sheet: PCA_2025
PC1	PC2	PC3	PC4	PC5	Cohort
-6.35964	7.59733	4.23599	12.4485	-7.80057	1
-7.27039	4.92199	10.8964	2.22296	20.7821	1
20.5652	7.02585	44.5527	20.5562	-13.0463	1
10.2641	-23.4844	-1.71839	14.0717	5.06291	1
-27.2202	27.2701	-11.3724	17.39	6.02912	1
6.39242	-8.18299	-13.3377	-22.8808	0.156044	1
11.3971	15.0348	-6.80798	-12.0207	16.6301	1
-3.83798	17.9306	6.10508	-6.13791	13.8372	1
3.56229	11.7018	-16.1314	28.2013	-27.9355	1
18.4204	38.6857	2.34997	5.62854	-3.0377	1
-24.9951	-7.01133	9.24233	-10.2286	-5.81425	1
32.5172	-4.28241	-22.2445	2.2249	-5.4296	1
-6.93084	-7.3819	18.1762	-11.4015	-3.08451	1
-3.93087	10.3995	-5.89637	-4.23688	-6.445	1
-28.0706	-13.7833	13.8524	-10.8902	-18.8179	1
14.8612	-4.39253	-13.0516	-17.9814	-4.25218	1
-13.9356	-6.84184	7.73547	2.79297	-15.1874	1
7.62631	-12.9646	13.802	6.81301	7.05411	1
-11.2133	1.83512	14.3799	-14.2315	0.455219	1
-3.08189	-17.2956	-3.81145	-2.80562	-2.84903	1
12.3055	3.3751	8.09022	-1.31285	-10.7021	1
-10.4258	10.4516	-9.24051	1.34045	-1.64898	1
0.120228	-24.3238	-0.781108	25.6006	38.5108	1
-11.648	-0.279949	3.8347	-12.0768	8.18043	1
23.5481	-1.48995	0.965451	-17.3731	-2.28581	1
14.5733	-4.36268	6.08448	0.911476	-5.34019	1
-2.5073	18.615	2.90227	-18.1783	19.4912	1
10.9578	-2.9038	-18.1432	-8.9277	-6.76482	1
3.49896	2.31637	5.6296	1.63487	17.8966	1
-32.2946	-2.59078	-19.061	-0.154435	-5.6739	1
-11.205	-4.44561	-19.7598	18.6631	9.80964	1
15.756	-11.194	-4.12798	-6.12156	-3.49296	1
-7.06284	-8.87301	-6.59746	3.90929	-16.5202	1
5.6239	-11.0763	-0.752453	12.5499	2.23331	1
0.663157	10.0341	-8.58166	2.64378	7.16784	2
-13.0564	15.2669	-0.982851	-10.8284	11.7498	2
8.22533	-2.21948	-8.84364	-7.3318	-11.2889	2
15.0745	-13.0878	39.5982	-9.47115	-17.1214	2
5.9171	10.4212	-0.938837	10.6396	4.3771	2
3.19883	9.82246	-5.58923	5.93135	3.49875	2
-5.02613	15.2511	9.53745	3.18656	0.254815	2
20.7804	14.6158	-14.022	9.34112	-6.84159	2
-2.9952	3.31066	4.70413	5.4497	-11.1055	2
15.6532	16.5644	18.8597	3.62641	-3.35987	2
-0.432632	-14.3853	-9.31156	1.97149	-20.124	2
-25.3156	-12.4323	4.65622	0.974324	1.95731	2
8.80054	-14.2077	-6.94987	-0.00925469	27.1162	2
-6.58266	7.27892	-7.74235	23.9501	-10.9068	2
20.873	6.55985	-17.0416	1.95015	14.8425	2
31.7571	-13.2171	10.8952	-9.91893	-7.45564	2
1.14256	2.99994	8.69159	2.36462	-15.4595	2
-16.7906	10.5972	-5.35567	3.02311	-8.41148	2
-4.58435	2.02416	10.4649	-6.65023	29.9084	2
-14.328	-11.5388	3.82457	-11.2118	3.09164	2
-9.43691	-5.14949	-5.24589	-5.92184	-4.39536	2
4.79413	1.01027	11.1477	15.5211	-1.12099	2
-14.6794	-10.5026	-4.13329	-19.3196	-13.0862	2
-6.98198	-4.26788	18.6795	16.3576	2.40104	2
0.0406992	-17.8921	3.91603	-7.85021	11.091	2
-6.99809	-23.6874	-23.0078	20.2044	2.05491	2
1.57501	10.4927	-15.0852	6.49477	13.8471	2
24.0719	3.83317	6.23401	-10.0946	-0.184479	2
-2.4404	25.2445	0.762089	-18.5401	-14.9715	2
-8.0542	11.4565	12.2688	9.8506	2.31575	2
1.59602	5.04732	11.3758	11.1858	8.07262	2
-8.08565	-8.6492	-3.93884	-16.9719	4.22105	2
9.81106	-5.72259	-8.51579	-4.55572	-14.855	2
7.70652	8.43768	-23.3342	-23.4289	-9.37541	2
8.79301	4.38357	-14.0187	8.53048	24.6498	2
4.72753	6.08604	11.2742	12.5895	0.701326	2
-15.8767	-3.01099	13.8781	4.80945	-15.597	2
-4.93286	-15.7163	-3.67512	-11.524	-2.15442	2
16.4563	-8.63909	0.806827	-5.68815	2.72697	2
-9.85925	7.57652	-15.1513	-7.03375	-8.41486	2
1.30478	10.1915	-8.97589	11.3197	0.1118	2
20.1427	-1.33092	21.4093	-8.57715	19.5673	2
-9.06448	11.8107	-9.89751	19.1414	-11.7829	2
4.15591	-3.4439	2.20417	-1.76808	-6.46486	2
21.3055	13.5406	-4.30182	14.9987	-5.85122	2
-12.6071	12.3951	8.77944	5.72671	0.102322	2
-24.0812	-2.67517	-2.77662	2.26631	16.7393	2
1.92803	-18.9789	8.84015	10.7007	6.28978	2
-16.0855	21.7899	-2.33757	-23.2972	0.215573	2
3.59413	-2.92192	-6.6197	-2.65949	-11.8682	2
17.2849	-18.8051	-7.3445	-6.49376	-4.57967	2
26.8896	0.905942	-6.75246	-11.0338	-1.04447	2
-25.6339	15.444	11.1635	-13.8247	-1.18686	2
-3.82269	-13.4365	8.75337	-2.37868	9.21782	2
18.0442	6.51093	-0.726704	0.185922	6.66021	2
-14.8378	11.31	14.5153	5.28903	2.31692	2
-1.5311	-7.06313	-5.91052	6.50958	-12.4245	2
-10.4481	-18.9496	-12.9931	2.84509	-0.593573	2
4.76827	-8.10465	1.145	5.30156	-0.776109	2
