# Supplementary material for: Cannabis smoking is associated with persistent epigenome-wide disruptions despite smoking cessation
Source: BMC Pulm Med. 2025 Apr 9;25:168. doi: 10.1186/s12890-025-03634-9 (PMC11980083; doi:10.1186/s12890-025-03634-9)
Supplement: Supplementary file 3 — Additional file 3 [file 12890_2025_3634_MOESM3_ESM.xlsx]

## Sheet: Additional file 2
Differentially methylated position identified in Cannabis smokers.
Cannabis group	Probe	BetaFC	SE	z	P	FDR	chr	pos	Subset 1 BetaFC	Subset 1 FDR	Subset 2 BetaFC	Subset 2 FDR	Relation_to_Island	UCSC_RefGene_Name	UCSC_RefGene_Group	Phantom4_Enhancers	Phantom5_Enhancers	DMR	X450k_Enhancer	Regulatory_Feature_Group	GencodeBasicV12_NAME	GencodeBasicV12_Accession	GencodeBasicV12_Group	GencodeCompV12_NAME	GencodeCompV12_Accession	GencodeCompV12_Group	DNase_Hypersensitivity_NAME	DNase_Hypersensitivity_Evidence_Count	OpenChromatin_NAME	OpenChromatin_Evidence_Count	TFBS_NAME	TFBS_Evidence_Count	UCSCGene	GeneSymbol
Current	cg19558972	0.159604	0.0575505	19.3443	2.27478e-83	1.79086e-77	chr22	23922378	0.0087616	0.956312	0.164489	9.99208e-80	OpenSea	IGLL1;IGLL1;IGLL1;IGLL1	1stExon;5'UTR;1stExon;5'UTR						IGLL1;IGLL1;IGLL1;IGLL1	ENST00000249053.3;ENST00000330377.2;ENST00000249053.3;ENST00000330377.2	1stExon;1stExon;5'UTR;5'UTR	IGLL1;IGLL1;IGLL1;IGLL1;IGLL1;IGLL1	ENST00000249053.3;ENST00000438703.1;ENST00000330377.2;ENST00000249053.3;ENST00000438703.1;ENST00000330377.2	1stExon;1stExon;1stExon;5'UTR;5'UTR;5'UTR	chr22:23922105-23922715	3					IGLL1	IGLL1
Current	cg08222002	0.0127347	0.034793	13.1959	9.26996e-40	3.64897e-34	chr10	65225947	0.0152032	1.73774e-33	0.00683101	0.148111	S_Shore	LOC84989;JMJD1C	Body;TSS1500					Promoter_Associated	JMJD1C;JMJD1C	ENST00000399262.2;ENST00000399251.1	TSS1500;TSS1500	JMJD1C;JMJD1C	ENST00000399262.2;ENST00000399251.1	TSS1500;TSS1500	chr10:65225945-65226695	3					LOC84989;JMJD1C	JMJD1C
Current	cg07502389	-0.0272244	0.0343472	-11.6433	2.48355e-31	6.51739e-26	chr8	24771259	-0.0286198	9.83578e-28	-0.00129733	0.995551	Island	NEFM;NEFM	TSS200;TSS1500	high-CpG:24827142-24827330				Unclassified_Cell_type_specific	NEFM;NEFM;NEFM;NEFM;NEFM	ENST00000221166.5;ENST00000221166.5;ENST00000433454.2;ENST00000518131.1;ENST00000521540.1	5'UTR;1stExon;TSS1500;TSS200;TSS200	NEFM;NEFM;NEFM;NEFM;NEFM;NEFM	ENST00000221166.5;ENST00000221166.5;ENST00000433454.2;ENST00000523467.1;ENST00000518131.1;ENST00000521540.1	5'UTR;1stExon;TSS1500;TSS200;TSS200;TSS200	chr8:24770945-24771695	3					NEFM	NEFM
Current	cg26538214	0.00121934	0.021173	10.9993	3.8523e-28	7.58199e-23	chr10	3827359	0.00319752	9.83578e-28	0.000547685	0.608981	Island	KLF6;KLF6;KLF6;KLF6;KLF6;KLF6;KLF6	5'UTR;Body;1stExon;1stExon;5'UTR;1stExon;5'UTR	high-CpG:3816807-3817601				Promoter_Associated	KLF6;KLF6;KLF6;KLF6;KLF6;KLF6;KLF6;KLF6	ENST00000469435.1;ENST00000322510.4;ENST00000497571.1;ENST00000542957.1;ENST00000469435.1;ENST00000322510.4;ENST00000497571.1;ENST00000542957.1	1stExon;1stExon;1stExon;1stExon;5'UTR;5'UTR;5'UTR;5'UTR	KLF6;KLF6;KLF6;KLF6;KLF6;KLF6;KLF6;KLF6;KLF6;KLF6	ENST00000380946.3;ENST00000380946.3;ENST00000469435.1;ENST00000322510.4;ENST00000497571.1;ENST00000542957.1;ENST00000469435.1;ENST00000322510.4;ENST00000497571.1;ENST00000542957.1	3'UTR;1stExon;1stExon;1stExon;1stExon;1stExon;5'UTR;5'UTR;5'UTR;5'UTR	chr10:3826740-3827795	3					KLF6	KLF6
Current	cg07413747	-0.0784792	0.101351	-10.9111	1.02032e-27	1.60653e-22	chr10	20221082	-0.0600517	0.00357016	-0.0915331	9.80398e-19	OpenSea	PLXDC2;PLXDC2	Body;Body				TRUE		PLXDC2	ENST00000377238.1	5'UTR	PLXDC2	ENST00000377238.1	5'UTR	chr10:20220880-20221150	3					PLXDC2	PLXDC2
Current	cg09526218	0.0123884	0.0843293	9.88848	4.67044e-23	4.59611e-18	chr19	5575875	0.0132002	5.6819e-18	0.00747039	0.516207	OpenSea																chr19:5575628-5575924	3
Current	cg24266227	-0.0144657	0.0739311	-9.76495	1.59183e-22	1.39244e-17	chr12	105507504	-0.0165837	5.6819e-18	-0.0012606	0.977518	OpenSea	KIAA1033	Body				TRUE		KIAA1033	ENST00000547404.1	5'UTR	KIAA1033;KIAA1033;KIAA1033	ENST00000548195.1;ENST00000311317.4;ENST00000547404.1	5'UTR;5'UTR;5'UTR							KIAA1033	KIAA1033
Current	cg01114915	0.0552787	0.0410064	9.52934	1.58288e-21	1.24615e-16	chr15	57595397	0.0539628	3.88633e-13	0.0611929	0.00303183	N_Shelf	LINC00926	Body						RP11-358M11.2	ENST00000501726.1	5'UTR	RP11-358M11.2	ENST00000501726.1	5'UTR	chr15:57594945-57595755	3					LINC00926	RP11-358M11.2
Current	cg15530636	0.0556326	0.0421952	9.30854	1.29605e-20	9.07008e-16	chr4	47486820	0.0611978	3.53139e-17	0.0141013	0.840654	OpenSea	ATP10D	TSS1500						ATP10D;ATP10D	ENST00000273859.3;ENST00000504445.1	TSS1500;TSS1500	ATP10D;ATP10D;ATP10D	ENST00000273859.3;ENST00000507889.1;ENST00000504445.1	TSS1500;TSS1500;TSS1500					chr4:47485705-47489106	6	ATP10D	ATP10D
Current	cg22228337	0.0238359	0.0151078	9.30167	1.38252e-20	9.07008e-16	chr1	151802807	0.0238461	8.38052e-16	0.0216242	0.940915	OpenSea	RORC	Body				TRUE								chr1:151802585-151803050	3					RORC
Current	cg08255481	0.0549656	0.0466679	9.28946	1.5508e-20	9.3915e-16	chr16	88103035	0.0643556	9.33693e-17	0.0184009	0.701052	S_Shore	BANP;BANP	Body;Body		chr16:88102746-88102746			Unclassified				BANP;BANP	ENST00000466847.1;ENST00000565242.1	5'UTR;5'UTR	chr16:88103025-88103315	3					BANP	BANP
Current	cg14119367	0.00568991	0.0800828	9.20102	3.54552e-20	1.99377e-15	chr17	1086047	0.0106986	6.09563e-23	0.000593366	0.985793	S_Shelf	ABR	5'UTR						AC016292.1;ABR	ENST00000438344.1;ENST00000544583.2	5'UTR;5'UTR	AC016292.1;ABR;ABR	ENST00000438344.1;ENST00000544583.2;ENST00000575934.1	5'UTR;5'UTR;5'UTR			chr17:1086045-1087407	6	chr17:1085890-1087538	6	ABR	AC016292.1;ABR
Current	cg10635891	0.0365877	0.0305865	8.76206	1.91717e-18	8.87837e-14	chr16	46782723	0.0462138	6.63905e-15	0.0159692	0.501611	OpenSea	MYLK3;MYLK3	TSS1500;5'UTR				TRUE		MYLK3;MYLK3	ENST00000394809.4;ENST00000536476.1	TSS1500;5'UTR	MYLK3;MYLK3;MYLK3	ENST00000394809.4;ENST00000536476.1;ENST00000569810.1	TSS1500;5'UTR;3'UTR	chr16:46782705-46783115	3					MYLK3	MYLK3
Current	cg20195762	0.0175978	0.0227201	8.74029	2.3252e-18	1.01698e-13	chr3	99924166	0.0216637	6.63905e-15	0.00138662	0.959777	OpenSea														chr3:99924100-99924370	3
Current	cg20026299	-0.0540292	0.0399412	-8.73346	2.46998e-18	1.02344e-13	chr20	55468630	-0.0616305	1.83658e-14	-0.0238636	0.5967	OpenSea																chr20:55468303-55468939	6
Current	cg01485767	-0.0644177	0.0527387	-8.69188	3.56505e-18	1.34102e-13	chr15	27407688	-0.0674176	2.31111e-14	-0.00376027	0.994733	OpenSea	GABRG3-AS1;GABRG3;GABRG3	TSS1500;Body;Body						AC136896.1	ENST00000439938.2	TSS1500	AC136896.1	ENST00000439938.2	TSS1500							GABRG3-AS1;GABRG3	AC136896.1
Current	cg18043498	0.00349599	0.051076	8.58986	8.70721e-18	2.9804e-13	chr16	3104047	0.00388297	8.75868e-13	0.00173623	0.280443	OpenSea	MMP25;MMP25-AS1	Body;Body						MMP25;RP11-473M20.7;RP11-473M20.8;RP11-473M20.7;RP11-473M20.7;RP11-473M20.7	ENST00000570755.1;ENST00000576250.1;ENST00000570995.1;ENST00000573130.1;ENST00000572930.1;ENST00000573878.1	5'UTR;3'UTR;TSS1500;3'UTR;3'UTR;3'UTR	MMP25;RP11-473M20.7;RP11-473M20.8;RP11-473M20.7;RP11-473M20.7;RP11-473M20.7	ENST00000570755.1;ENST00000576250.1;ENST00000570995.1;ENST00000573130.1;ENST00000572930.1;ENST00000573878.1	5'UTR;3'UTR;TSS1500;3'UTR;3'UTR;3'UTR					chr16:3104017-3105274	3	MMP25;MMP25-AS1	MMP25;RP11-473M20.7;RP11-473M20.8
Current	cg24863011	0.00893281	0.0788284	8.55752	1.15319e-17	3.49182e-13	chr20	46366942	0.0118957	9.67412e-13	0.00390539	0.360588	OpenSea	SULF2;SULF2;SULF2	Body;Body;Body						SULF2	ENST00000478766.1	TSS1500	SULF2;SULF2;SULF2	ENST00000474450.1;ENST00000478766.1;ENST00000463221.1	3'UTR;TSS1500;3'UTR							SULF2	SULF2
Current	cg08509907	0.114061	0.242502	8.54909	1.24063e-17	3.61742e-13	chr16	31477327	0.166254	7.24537e-12	0.0786847	0.0591113	S_Shore	ARMC5;ARMC5	Body;3'UTR						ARMC5	ENST00000457010.2	3'UTR	ARMC5;ARMC5	ENST00000457010.2;ENST00000570119.2	3'UTR;5'UTR							ARMC5	ARMC5
Current	cg19084174	-0.00137772	0.0205259	-8.52044	1.58946e-17	4.46905e-13	chr2	26101348	-0.00217236	1.05263e-16	-4.72791e-05	0.996439	Island	ASXL2	TSS200	high-CpG:25954645-25955021				Promoter_Associated	ASXL2;ASXL2;ASXL2	ENST00000435504.3;ENST00000435504.3;ENST00000336112.4	1stExon;5'UTR;TSS200	ASXL2;ASXL2;ASXL2	ENST00000435504.3;ENST00000435504.3;ENST00000336112.4	1stExon;5'UTR;TSS200	chr2:26101320-26101610	3					ASXL2	ASXL2
Current	cg20598034	0.0243332	0.0745344	8.45688	2.74636e-17	7.20707e-13	chr6	36592246	0.0165272	0.300428	0.0260808	5.9987e-12	OpenSea						TRUE		PI16	ENST00000536757.1	5'UTR	PI16	ENST00000536757.1	5'UTR			chr6:36592209-36592714	6				PI16
Current	cg00287868	0.0229775	0.0731289	8.41421	3.95548e-17	1.00452e-12	chr14	67893161	0.0143505	0.735822	0.0244492	1.51064e-12	OpenSea														chr14:67892825-67893255	3
Current	cg08345713	0.0202973	0.0958006	8.30631	9.87243e-17	2.28595e-12	chr6	48036419	0.0164525	0.927308	0.0203796	3.84543e-12	S_Shore	PTCHD4;PTCHD4;PTCHD4;PTCHD4	1stExon;1stExon;5'UTR;5'UTR			DMR	TRUE		PTCHD4;PTCHD4;PTCHD4	ENST00000339488.4;ENST00000543600.1;ENST00000339488.4	1stExon;TSS200;5'UTR	PTCHD4;PTCHD4;PTCHD4;PTCHD4	ENST00000339488.4;ENST00000543600.1;ENST00000398738.2;ENST00000339488.4	1stExon;TSS200;TSS200;5'UTR	chr6:48036105-48036990	3					PTCHD4	PTCHD4
Current	cg15126762	0.00405344	0.063531	8.30796	9.73622e-17	2.28595e-12	chr5	148437248	0.00522808	6.91732e-11	0.00249235	0.0711969	OpenSea	SH3TC2	Body						U6;SH3TC2	ENST00000516033.1;ENST00000394358.2	TSS200;5'UTR	U6;SH3TC2;SH3TC2;SH3TC2	ENST00000516033.1;ENST00000511949.1;ENST00000504091.1;ENST00000394358.2	TSS200;3'UTR;3'UTR;5'UTR							SH3TC2	U6;SH3TC2
Current	cg11631265	0.00381076	0.0242489	8.19275	2.55326e-16	5.4327e-12	chr8	144594963	0.0010966	0.979859	0.00384815	4.78582e-12	OpenSea	ZC3H3	Body				TRUE	Unclassified	ZC3H3	ENST00000530603.1	3'UTR	ZC3H3	ENST00000530603.1	3'UTR	chr8:144594820-144595050	3					ZC3H3	ZC3H3
Current	cg01360622	-0.0360969	0.0282299	-8.18112	2.81226e-16	5.82631e-12	chr17	40463425	-0.0111017	0.944403	-0.0374388	3.84543e-12	N_Shore	STAT5A;STAT5A;STAT5A;STAT5A	3'UTR;3'UTR;3'UTR;3'UTR				TRUE	Promoter_Associated	STAT5A;STAT5A	ENST00000452307.2;ENST00000345506.4	3'UTR;3'UTR	STAT5A;STAT5A	ENST00000540577.1;ENST00000345506.4	3'UTR;3'UTR	chr17:40462960-40463490	3					STAT5A	STAT5A
Current	cg02151816	0.0423066	0.0711062	8.08533	6.19941e-16	1.25143e-11	chr6	146863878	0.00559477	0.982214	0.0512543	8.0957e-13	N_Shore	RAB32	TSS1500						RAB32	ENST00000367495.3	TSS1500	RAB32	ENST00000367495.3	TSS1500					chr6:146863376-146866674	6	RAB32	RAB32
Current	cg26382680	0.0214465	0.0709552	8.06811	7.13962e-16	1.37069e-11	chr6	170175446	0.0103306	0.605303	0.0227764	1.51064e-12	OpenSea	ERMARD;ERMARD;ERMARD;ERMARD;ERMARD;ERMARD;ERMARD;ERMARD	ExonBnd;ExonBnd;ExonBnd;ExonBnd;Body;Body;Body;Body						C6orf70;C6orf70	ENST00000477995.1;ENST00000392095.4	TSS1500;ExonBnd	C6orf70;C6orf70;C6orf70	ENST00000492738.1;ENST00000477995.1;ENST00000392095.4	5'UTR;TSS1500;ExonBnd							ERMARD	C6orf70
Current	cg13487210	0.00193507	0.0576072	8.06518	7.31252e-16	1.37069e-11	chr9	104171791	0.00381555	5.46448e-13	0.000678107	0.730646	OpenSea	ZNF189;ZNF189	Body;Body																chr9:104167005-104174214	6	ZNF189
Current	cg12549573	0.0165316	0.0893924	8.04468	8.64739e-16	1.58321e-11	chr17	556352	0.0238501	4.18598e-11	0.0105256	0.0929076	OpenSea	VPS53;VPS53	Body;Body						VPS53;VPS53	ENST00000446250.2;ENST00000576149.1	5'UTR;3'UTR	VPS53;VPS53;VPS53	ENST00000572334.1;ENST00000446250.2;ENST00000576149.1	3'UTR;5'UTR;3'UTR							VPS53	VPS53
Current	cg15928398	0.0881351	0.146921	8.03352	9.47169e-16	1.69472e-11	chr3	186647950	0.00438571	0.981689	0.0929305	5.56549e-12	N_Shore	ST6GAL1;ST6GAL1	TSS1500;TSS1500					Promoter_Associated	ST6GAL1;ST6GAL1	ENST00000169298.3;ENST00000487031.1	TSS1500;TSS1500	ST6GAL1;ST6GAL1;ST6GAL1;ST6GAL1;ST6GAL1;ST6GAL1;ST6GAL1;ST6GAL1;ST6GAL1	ENST00000169298.3;ENST00000463542.1;ENST00000487031.1;ENST00000455441.1;ENST00000427315.1;ENST00000468614.1;ENST00000458216.1;ENST00000430309.1;ENST00000417392.1	TSS1500;TSS1500;TSS1500;TSS1500;TSS1500;TSS1500;TSS1500;TSS1500;TSS1500	chr3:186647925-186648935	3					ST6GAL1	ST6GAL1
Current	cg20390237	0.00990175	0.0801899	8.02167	1.04319e-15	1.82505e-11	chr1	48965049	0.00252311	0.845944	0.0109156	5.66127e-15	OpenSea						TRUE								chr1:48964920-48965370	3
Current	cg24788980	0.00169977	0.0178588	7.98702	1.38234e-15	2.35557e-11	chr1	156698618	0.00138549	0.641787	0.00172947	5.13804e-11	Island	RRNAD1;RRNAD1;RRNAD1;RRNAD1;ISG20L2	5'UTR;5'UTR;1stExon;1stExon;TSS1500					Promoter_Associated	RRNAD1;RRNAD1;RRNAD1;RRNAD1;ISG20L2;RRNAD1;ISG20L2	ENST00000368218.4;ENST00000368218.4;ENST00000368216.4;ENST00000368216.4;ENST00000313146.6;ENST00000524343.1;ENST00000368219.1	5'UTR;1stExon;5'UTR;1stExon;TSS1500;TSS200;TSS200	ISG20L2;RRNAD1;RRNAD1;RRNAD1;RRNAD1;RRNAD1;ISG20L2;ISG20L2;ISG20L2;RRNAD1;RRNAD1;ISG20L2	ENST00000496538.1;ENST00000484742.1;ENST00000368218.4;ENST00000368218.4;ENST00000368216.4;ENST00000368216.4;ENST00000470713.1;ENST00000313146.6;ENST00000469074.1;ENST00000519086.1;ENST00000524343.1;ENST00000368219.1	TSS1500;TSS1500;5'UTR;1stExon;5'UTR;1stExon;TSS1500;TSS1500;TSS1500;TSS200;TSS200;TSS200	chr1:156698465-156698735	3					RRNAD1;ISG20L2	ISG20L2;RRNAD1
Current	cg11434810	-0.0158451	0.0944337	-7.97009	1.58559e-15	2.54752e-11	chr3	43277680	-0.0164464	2.12284e-05	-0.0156817	6.14178e-06	OpenSea														chr3:43277585-43277795	3
Current	cg20093013	-0.00912259	0.0743864	-7.96478	1.65521e-15	2.60619e-11	chr16	80193014	-0.000130574	0.978034	-0.0101222	8.85244e-14	OpenSea	LOC102724084	Body						RP11-525K10.1;RP11-525K10.3;RP11-525K10.3	ENST00000563397.1;ENST00000568776.1;ENST00000565050.1	5'UTR;3'UTR;3'UTR	RP11-525K10.1;RP11-525K10.3;RP11-525K10.3	ENST00000563397.1;ENST00000568776.1;ENST00000565050.1	5'UTR;3'UTR;3'UTR	chr16:80192720-80193155	3					LOC102724084	RP11-525K10.1;RP11-525K10.3
Current	cg04515618	0.0614858	0.045669	7.89359	2.93626e-15	4.28079e-11	chr20	18034671	0.0138185	0.958212	0.0646074	2.00206e-11	N_Shelf	OVOL2;OVOL2;OVOL2	Body;5'UTR;5'UTR						OVOL2	ENST00000483661.1	3'UTR	OVOL2;OVOL2;OVOL2	ENST00000483661.1;ENST00000494030.1;ENST00000486776.1	3'UTR;3'UTR;3'UTR	chr20:18034280-18034795	3					OVOL2	OVOL2
Current	cg06471402	0.097619	0.08654	7.87044	3.5339e-15	5.05842e-11	chr16	89259957	0.0960906	0.364795	0.0977519	4.85074e-10	Island	CDH15	Body					Unclassified_Cell_type_specific							chr16:89258080-89259975	3					CDH15
Current	cg06536252	-0.0161006	0.131302	-7.85017	4.15462e-15	5.73825e-11	chr14	106963876	-0.0487431	2.7894e-10	-0.0119379	0.00656491	OpenSea								IGHV1-45;LINC00221	ENST00000390621.2;ENST00000433371.1	TSS1500;5'UTR	IGHV1-45;LINC00221	ENST00000390621.2;ENST00000433371.1	TSS1500;5'UTR								IGHV1-45;LINC00221
Current	cg02583618	0.00415313	0.0248576	7.84437	4.35116e-15	5.90609e-11	chr16	54407990	0.000910225	0.966283	0.00439625	5.9987e-12	OpenSea						TRUE								chr16:54407420-54408015	3
Current	cg00431447	-0.0135571	0.0526536	-7.79121	6.637e-15	8.33086e-11	chr16	15529115	-0.0195437	2.76271e-14	-0.000327906	0.992911	S_Shore	C16orf45	Body						RP11-1021N1.1	ENST00000568222.1	3'UTR	RP11-1021N1.1;RP11-1021N1.1;C16orf45	ENST00000567442.1;ENST00000568222.1;ENST00000567550.1	3'UTR;3'UTR;5'UTR			chr16:15528011-15529689	6	chr16:15528130-15529776	6	C16orf45	RP11-1021N1.1;C16orf45
Current	cg11856351	0.0191227	0.0595787	7.78151	7.16639e-15	8.80258e-11	chr11	22646355	0.0247666	6.22905e-11	0.00597582	0.926646	N_Shore	FANCF	1stExon					Promoter_Associated	FANCF;AC103801.2	ENST00000327470.3;ENST00000428556.2	1stExon;TSS1500	FANCF;AC103801.2;GAS2	ENST00000327470.3;ENST00000428556.2;ENST00000528582.1	1stExon;TSS1500;TSS1500			chr11:22646010-22648058	6	chr11:22641779-22648663	6	FANCF	FANCF;AC103801.2;GAS2
Current	cg21350612	0.00433609	0.0424498	7.73823	1.0081e-14	1.16596e-10	chr19	50177761	0.00573934	3.19823e-09	0.00332393	0.121377	N_Shelf								PRMT1	ENST00000532489.1	TSS1500	PRMT1;PRMT1	ENST00000529284.1;ENST00000532489.1	TSS1500;TSS1500								PRMT1
Current	cg08834269	-0.00514038	0.0513736	-7.7365	1.0219e-14	1.16596e-10	chr17	27333125	-0.00611435	0.0389127	-0.00499552	2.16046e-08	Island	SEZ6;SEZ6	TSS200;TSS200					Unclassified_Cell_type_specific	SEZ6;SEZ6;SEZ6	ENST00000360295.7;ENST00000442608.2;ENST00000317338.10	TSS200;TSS200;5'UTR	SEZ6;SEZ6;SEZ6;SEZ6;SEZ6	ENST00000541381.1;ENST00000541381.1;ENST00000360295.7;ENST00000442608.2;ENST00000317338.10	1stExon;5'UTR;TSS200;TSS200;5'UTR	chr17:27332960-27333195	3					SEZ6	SEZ6
Current	cg02907384	-0.0390982	0.0754455	-7.72437	1.12406e-14	1.22908e-10	chr18	60921516	-0.0594802	3.89126e-11	-0.0321919	0.283997	OpenSea	BCL2	Body												chr18:60920640-60921530	3					BCL2
Current	cg16371518	0.0324313	0.0815807	7.69167	1.4523e-14	1.54507e-10	chr11	46564493	0.0113328	0.933491	0.0331595	2.18255e-10	OpenSea	AMBRA1	Body												chr11:46564360-46564815	3					AMBRA1
Current	cg08040376	0.0187429	0.142812	7.68519	1.52771e-14	1.60363e-10	chr22	43805965	0.035627	7.04005e-12	0.0028668	0.946711	N_Shore					CDMR			MPPED1	ENST00000417669.1	TSS1500	MPPED1	ENST00000417669.1	TSS1500	chr22:43805825-43806255	3						MPPED1
Current	cg06261066	-0.00333616	0.0435666	-7.67475	1.65736e-14	1.69452e-10	chr20	2360396	-0.00356199	2.57884e-11	-0.000923298	0.849003	OpenSea	TGM6	TSS1500				TRUE	Unclassified_Cell_type_specific	TGM6	ENST00000202625.2	TSS1500	TGM6	ENST00000202625.2	TSS1500	chr20:2360105-2360510	3					TGM6	TGM6
Current	cg01047938	0.0426358	0.0594388	7.66875	1.73685e-14	1.73084e-10	chr4	106473524	0.0437942	1.18083e-10	0.00900777	0.984134	OpenSea	ARHGEF38;ARHGEF38	TSS1500;TSS1500						ARHGEF38;ARHGEF38;AC004066.3	ENST00000265154.2;ENST00000420470.2;ENST00000514879.1	TSS1500;TSS1500;TSS200	ARHGEF38;ARHGEF38;ARHGEF38;AC004066.3	ENST00000265154.2;ENST00000420470.2;ENST00000506828.1;ENST00000514879.1	TSS1500;TSS1500;TSS1500;TSS200			chr4:106473109-106473549	4	chr4:106472906-106474086	3	ARHGEF38	ARHGEF38;AC004066.3
Current	cg01434164	0.00680424	0.0730838	7.66988	1.72162e-14	1.73084e-10	chr11	1394116	0.00929451	6.33986e-06	0.00619221	0.000292851	OpenSea																chr11:1389953-1394167	6	chr11:1393733-1394290	4
Current	cg08096168	-0.0028817	0.042875	-7.60538	2.84076e-14	2.66243e-10	chr10	61666824	-4.44295e-05	0.995384	-0.00315511	2.00206e-11	S_Shore	CCDC6	TSS200					Promoter_Associated	CCDC6	ENST00000263102.6	TSS1500	CCDC6	ENST00000263102.6	TSS1500	chr10:61666585-61666950	3					CCDC6	CCDC6
Current	cg27552560	0.042092	0.132046	7.60601	2.82696e-14	2.66243e-10	chr1	44003172	0.0427523	1.97713e-10	0.0195368	0.939203	OpenSea	PTPRF;PTPRF	5'UTR;5'UTR						PTPRF;PTPRF	ENST00000359947.4;ENST00000438120.1	5'UTR;5'UTR	PTPRF;PTPRF;PTPRF;PTPRF;PTPRF;PTPRF	ENST00000372405.1;ENST00000496043.1;ENST00000481019.1;ENST00000359947.4;ENST00000438120.1;ENST00000436724.1	TSS1500;5'UTR;5'UTR;5'UTR;5'UTR;5'UTR	chr1:44003080-44003595	3					PTPRF	PTPRF
Current	cg25635889	-0.00952959	0.0906519	-7.57439	3.60832e-14	3.30316e-10	chr6	146008416	-0.000679785	0.997888	-0.00963502	7.53385e-11	OpenSea	EPM2A;EPM2A	Body;Body						EPM2A	ENST00000496228.1	TSS1500	EPM2A;EPM2A;EPM2A	ENST00000450221.1;ENST00000496228.1;ENST00000461700.1	TSS1500;TSS1500;TSS1500							EPM2A	EPM2A
Current	cg06549628	0.00393578	0.055954	7.56224	3.96185e-14	3.5851e-10	chr15	100172540	0.00414382	0.0674433	0.00390593	2.97468e-08	OpenSea	MEF2A;MEF2A;MEF2A;MEF2A;MEF2A	TSS1500;5'UTR;5'UTR;5'UTR;5'UTR						MEF2A;MEF2A;MEF2A;MEF2A;MEF2A;MEF2A;MEF2A	ENST00000453228.2;ENST00000354410.5;ENST00000558812.1;ENST00000558856.1;ENST00000557785.1;ENST00000449277.2;ENST00000557942.1	5'UTR;5'UTR;5'UTR;5'UTR;5'UTR;5'UTR;5'UTR	MEF2A;MEF2A;MEF2A;MEF2A;MEF2A;MEF2A;MEF2A;MEF2A;MEF2A;MEF2A;MEF2A;MEF2A	ENST00000453228.2;ENST00000560493.1;ENST00000354410.5;ENST00000558812.1;ENST00000558856.1;ENST00000559036.1;ENST00000557785.1;ENST00000558983.1;ENST00000558049.1;ENST00000449277.2;ENST00000557942.1;ENST00000559903.1	5'UTR;5'UTR;5'UTR;5'UTR;5'UTR;5'UTR;5'UTR;5'UTR;5'UTR;5'UTR;5'UTR;5'UTR			chr15:100172405-100173027	5			MEF2A	MEF2A
Current	cg08888553	0.0302816	0.0933679	7.55829	4.08402e-14	3.65366e-10	chr16	1480453	0.0156675	0.534077	0.0343474	5.62555e-10	N_Shore	C16orf91	TSS1500					Unclassified_Cell_type_specific	C16orf91	ENST00000310355.1	TSS1500	C16orf91	ENST00000310355.1	TSS1500	chr16:1480025-1480475	3					C16orf91	C16orf91
Current	cg04421631	-0.00634863	0.0467066	-7.55276	4.26144e-14	3.76955e-10	chr3	72495876	-0.00690065	0.0170338	-0.00624105	1.81099e-07	Island	RYBP	TSS200						RYBP	ENST00000477973.1	1stExon	RYBP	ENST00000477973.1	1stExon	chr3:72495580-72496190	3					RYBP	RYBP
Current	cg15637234	0.00588962	0.0570738	7.54436	4.5452e-14	3.97588e-10	chr1	175048851	0.00840845	3.16887e-10	0.00311799	0.380594	Island	TNN	Body						TNN	ENST00000239462.4	ExonBnd	TNN	ENST00000239462.4	ExonBnd	chr1:175048705-175048855	3					TNN	TNN
Current	cg05978571	-0.0150609	0.101587	-7.51782	5.56955e-14	4.81838e-10	chr10	123996750	-0.018224	1.85141e-10	-0.00419659	0.954058	OpenSea	TACC2;TACC2;TACC2;TACC2;TACC2;TACC2;TACC2;TACC2	Body;Body;Body;Body;Body;Body;Body;Body									TACC2;TACC2;TACC2;TACC2	ENST00000490979.1;ENST00000474201.1;ENST00000368997.3;ENST00000460541.1	TSS1500;TSS200;5'UTR;5'UTR							TACC2	TACC2
Current	cg03467014	0.0234073	0.0687079	7.51184	5.83028e-14	4.98913e-10	chr1	1158648	0.0375374	0.404902	0.0229675	3.73176e-09	N_Shore	SDF4;SDF4	Body;Body														chr1:1157227-1159692	6	chr1:1157898-1158793	6	SDF4
Current	cg01626995	0.014653	0.0635733	7.5043	6.17581e-14	5.22797e-10	chr9	139526017	0.0119086	0.67972	0.014739	4.51716e-10	N_Shore							NonGene_Associated							chr9:139525820-139526175	3
Current	cg06537894	-0.0108979	0.0693871	-7.50268	6.25255e-14	5.23663e-10	chr19	12978706	-0.0110516	4.9519e-10	-0.000799887	0.99709	Island	MAST1	Body					Unclassified							chr19:12978685-12978895	3					MAST1
Current	cg07265743	0.0140745	0.0623284	7.48757	7.0161e-14	5.7537e-10	chr17	59535253	0.00273917	0.955454	0.0160481	8.65534e-11	Island	TBX4	Body				TRUE								chr17:59534840-59535415	3					TBX4
Current	cg01634146	0.00297391	0.0684487	7.46366	8.41491e-14	6.82968e-10	chr19	13127389	0.00473764	1.30905e-07	0.00199129	0.0182619	S_Shelf	NFIX	Body			CDMR													chr19:13119785-13130294	6	NFIX
Current	cg00142150	-0.00408369	0.0750407	-7.45661	8.87755e-14	7.05961e-10	chr22	38071001	-0.00643024	8.97866e-10	-0.00230128	0.705158	N_Shelf	LGALS1	TSS1500					Unclassified	LGALS1;LGALS1	ENST00000215909.5;ENST00000489315.1	TSS1500;TSS1500	LGALS1;LGALS1;LGALS1;LGALS1;LGALS1;LGALS1	ENST00000215909.5;ENST00000464120.1;ENST00000425542.1;ENST00000480207.1;ENST00000454173.1;ENST00000489315.1	TSS1500;TSS1500;TSS1500;TSS1500;TSS1500;TSS1500	chr22:38070985-38071675	3					LGALS1	LGALS1
Current	cg11104252	0.0539244	0.0482781	7.4296	1.0893e-13	8.57574e-10	chr22	37404965	0.0555859	1.48768e-07	0.0493131	0.0264145	OpenSea	TEX33;TEX33	TSS1500;TSS1500						TEX33;TEX33;TEX33	ENST00000402860.3;ENST00000381821.1;ENST00000405091.2	TSS1500;TSS1500;TSS1500	TEX33;TEX33;TEX33	ENST00000402860.3;ENST00000381821.1;ENST00000405091.2	TSS1500;TSS1500;TSS1500							TEX33	TEX33
Current	cg00172227	0.0393285	0.0408923	7.37674	1.62215e-13	1.20478e-09	chr1	18006887	0.0501071	1.61229e-09	0.0235539	0.181438	OpenSea	ARHGEF10L;ARHGEF10L	Body;Body					Unclassified_Cell_type_specific	ARHGEF10L	ENST00000469726.1	5'UTR	ARHGEF10L;ARHGEF10L	ENST00000469726.1;ENST00000475356.1	5'UTR;5'UTR	chr1:18006585-18007255	3					ARHGEF10L	ARHGEF10L
Current	cg04157979	0.0387516	0.0486669	7.36434	1.78026e-13	1.30986e-09	chr13	113645505	0.00638591	0.969872	0.0422093	2.03093e-11	N_Shelf	MCF2L;MCF2L	Body;Body				TRUE										chr13:113644460-113645826	6	chr13:113644773-113645596	3	MCF2L
Current	cg23591403	0.00592563	0.0504499	7.36092	1.82646e-13	1.3314e-09	chr6	38702258	0.0104348	2.8511e-08	0.00343075	0.0350574	OpenSea	DNAH8;DNAH8	ExonBnd;Body						DNAH8;DNAH8;DNAH8	ENST00000441566.1;ENST00000449981.2;ENST00000359357.3	TSS200;ExonBnd;5'UTR	DNAH8;DNAH8;DNAH8	ENST00000441566.1;ENST00000449981.2;ENST00000359357.3	TSS200;ExonBnd;5'UTR							DNAH8	DNAH8
Current	cg07496016	0.0036886	0.0570908	7.35823	1.8636e-13	1.34601e-09	chr16	69747372	0.00597852	3.18633e-05	0.00315833	0.000396815	OpenSea	NQO1;NQO1;NQO1;NQO1	Body;Body;Body;Body																chr16:69745916-69747532	4	NQO1
Current	cg12922641	0.0140764	0.0525453	7.33188	2.26948e-13	1.60963e-09	chr10	125808358	0.0153298	1.02849e-09	0.00392064	0.97791	S_Shelf	CHST15;CHST15;CHST15;CHST15	5'UTR;5'UTR;5'UTR;5'UTR						CHST15;CHST15;CHST15;CHST15;CHST15	ENST00000462406.1;ENST00000546346.1;ENST00000346248.5;ENST00000434607.2;ENST00000421115.1	3'UTR;5'UTR;5'UTR;5'UTR;5'UTR	CHST15;CHST15;CHST15;CHST15;CHST15	ENST00000462406.1;ENST00000546346.1;ENST00000346248.5;ENST00000434607.2;ENST00000421115.1	3'UTR;5'UTR;5'UTR;5'UTR;5'UTR	chr10:125807885-125808635	3					CHST15	CHST15
Current	cg14691266	0.0675325	0.0611274	7.31379	2.59714e-13	1.82557e-09	chr14	102277400	0.0695858	1.26494e-08	0.0533238	0.318344	OpenSea	PPP2R5C;PPP2R5C;PPP2R5C;PPP2R5C;PPP2R5C	Body;Body;Body;Body;Body		chr14:102277268-102277268				CTD-2017C7.2;PPP2R5C;PPP2R5C	ENST00000554859.1;ENST00000334756.6;ENST00000556068.1	TSS1500;5'UTR;5'UTR	CTD-2017C7.2;PPP2R5C;PPP2R5C;PPP2R5C;PPP2R5C	ENST00000554859.1;ENST00000334756.6;ENST00000553730.1;ENST00000556068.1;ENST00000554504.1	TSS1500;5'UTR;5'UTR;5'UTR;5'UTR	chr14:102277260-102277555	3					PPP2R5C	CTD-2017C7.2;PPP2R5C
Current	cg13091923	0.0361255	0.0643007	7.29322	3.0264e-13	2.10848e-09	chr11	12147260	0.0435258	1.00848e-09	0.0165642	0.520913	OpenSea	MICAL2;MICAL2;MICAL2	5'UTR;5'UTR;5'UTR						MICAL2;MICAL2	ENST00000537344.1;ENST00000256194.4	5'UTR;5'UTR	MICAL2;MICAL2;MICAL2;MICAL2;MICAL2;MICAL2;MICAL2	ENST00000537344.1;ENST00000532179.1;ENST00000526065.1;ENST00000256194.4;ENST00000530823.1;ENST00000532420.1;ENST00000531732.1	5'UTR;5'UTR;5'UTR;5'UTR;5'UTR;5'UTR;5'UTR	chr11:12147120-12147355	3					MICAL2	MICAL2
Current	cg10901764	0.0321222	0.0642276	7.29148	3.06559e-13	2.11706e-09	chr11	120107830	0.0327098	9.02716e-07	0.0312719	0.0115691	N_Shelf	POU2F3	Body														chr11:120104289-120108223	6	chr11:120107038-120108468	6	POU2F3
Current	cg24529532	-0.0571773	0.0504467	-7.26843	3.63682e-13	2.4897e-09	chr3	159599486	-0.012733	0.984274	-0.0583605	2.61513e-09	OpenSea	SCHIP1;IQCJ-SCHIP1;IQCJ-SCHIP1;SCHIP1;SCHIP1;SCHIP1	Body;Body;Body;Body;Body;Body									SCHIP1;SCHIP1;SCHIP1	ENST00000461058.1;ENST00000472483.1;ENST00000482885.1	5'UTR;5'UTR;5'UTR			chr3:159599466-159600035	3	chr3:159599005-159600164	6	SCHIP1;IQCJ-SCHIP1	SCHIP1
Current	cg19999116	-0.0301951	0.0246687	-7.26341	3.77451e-13	2.56168e-09	chr4	38564444	-0.0414634	0.273798	-0.0295475	2.67557e-08	OpenSea								RP11-213G21.2	ENST00000512170.1	TSS1500	RP11-213G21.2	ENST00000512170.1	TSS1500	chr4:38564280-38564835	3						RP11-213G21.2
Current	cg26609516	-0.036446	0.0816988	-7.24943	4.18522e-13	2.76881e-09	chr5	9854590	-0.0143761	0.502012	-0.049715	2.9388e-09	OpenSea	LOC285692	Body						RP11-447B18.1;RP11-447B18.1;CTD-2143L24.1	ENST00000508097.1;ENST00000508097.1;ENST00000511616.1	1stExon;5'UTR;3'UTR	RP11-447B18.1;RP11-447B18.1;CTD-2143L24.1	ENST00000508097.1;ENST00000508097.1;ENST00000511616.1	1stExon;5'UTR;3'UTR							LOC285692	RP11-447B18.1;CTD-2143L24.1
Current	cg01632609	0.0288948	0.0970075	7.24065	4.46541e-13	2.92956e-09	chr16	50897582	0.0297151	1.60765e-07	0.0262751	0.0650203	OpenSea								CTD-2034I21.1	ENST00000569986.1	3'UTR	CTD-2034I21.1	ENST00000569986.1	3'UTR	chr16:50897305-50897735	3						CTD-2034I21.1
Current	cg20493265	0.0101177	0.0905094	7.23732	4.57631e-13	2.97751e-09	chr12	9519133	0.00938397	8.48094e-05	0.0114114	0.000310754	OpenSea	LOC101930452	TSS1500						RP13-735L24.1	ENST00000567749.1	TSS1500	RP13-735L24.1	ENST00000567749.1	TSS1500			chr12:9518872-9519263	4			LOC101930452	RP13-735L24.1
Current	cg11170264	0.0926048	0.115936	7.22299	5.08573e-13	3.28183e-09	chr3	142314566	0.102385	1.11124e-09	0.0321899	0.902633	N_Shore	PLS1	TSS1500						PLS1	ENST00000457734.2	TSS1500	PLS1;PLS1;PLS1;PLS1;PLS1;PLS1;PLS1	ENST00000457734.2;ENST00000483373.1;ENST00000475296.1;ENST00000495744.1;ENST00000476044.1;ENST00000461644.1;ENST00000464320.1	TSS1500;TSS1500;TSS1500;TSS1500;TSS1500;TSS1500;TSS1500	chr3:142314405-142314710	3					PLS1	PLS1
Current	cg24980415	0.0255459	0.0496064	7.21137	5.53926e-13	3.51684e-09	chr11	626255	0.0426869	1.21485e-12	0.00388298	0.898324	S_Shore	CDHR5;CDHR5;CDHR5	TSS1500;TSS1500;TSS1500				TRUE		CDHR5;CDHR5;CDHR5	ENST00000397542.2;ENST00000349570.7;ENST00000358353.3	TSS1500;TSS1500;TSS200	CDHR5;CDHR5;CDHR5;CDHR5;CDHR5	ENST00000531177.1;ENST00000531899.1;ENST00000397542.2;ENST00000349570.7;ENST00000358353.3	TSS1500;TSS1500;TSS1500;TSS1500;TSS200	chr11:625565-626755	3					CDHR5	CDHR5
Current	cg04884798	0.029914	0.0729689	7.20071	5.99013e-13	3.77267e-09	chr14	24791720	0.0136706	0.73261	0.0332084	5.98206e-10	OpenSea	ADCY4	Body									ADCY4;ADCY4;ADCY4;ADCY4;ADCY4;ADCY4	ENST00000560635.1;ENST00000554936.1;ENST00000557056.1;ENST00000554577.1;ENST00000545213.1;ENST00000554781.1	TSS200;3'UTR;3'UTR;3'UTR;3'UTR;3'UTR							ADCY4	ADCY4
Current	cg18318142	0.0999979	0.109691	7.17652	7.15062e-13	4.29729e-09	chr11	134827686	0.108175	4.0095e-09	0.042956	0.778718	N_Shelf								RP11-555G19.4	ENST00000529881.1	3'UTR	RP11-555G19.4	ENST00000529881.1	3'UTR	chr11:134827465-134827795	3						RP11-555G19.4
Current	cg25340876	0.0244165	0.0903694	7.15982	8.07832e-13	4.78181e-09	chr6	100874855	0.0316964	2.45893e-11	0.00768106	0.772631	OpenSea	SIM1	Body				TRUE		RP1-121G13.2	ENST00000411442.1	TSS200	RP1-121G13.2	ENST00000411442.1	TSS200	chr6:100874665-100874975	3					SIM1	RP1-121G13.2
Current	cg13857881	-0.00847391	0.0506209	-7.13129	9.94335e-13	5.79858e-09	chr3	25513874	-0.0032839	0.870029	-0.008983	9.52766e-10	OpenSea	RARB;RARB;RARB;RARB;RARB;RARB;RARB;RARB;RARB;RARB	5'UTR;5'UTR;5'UTR;Body;Body;Body;Body;Body;Body;Body				TRUE		RARB;RARB;RARB	ENST00000437042.2;ENST00000458646.1;ENST00000462272.1	5'UTR;5'UTR;5'UTR	RARB;RARB;RARB	ENST00000437042.2;ENST00000458646.1;ENST00000462272.1	5'UTR;5'UTR;5'UTR	chr3:25513480-25513950	3					RARB	RARB
Current	cg13958519	0.0140223	0.051761	7.12269	1.05841e-12	6.12684e-09	chr13	114313410	0.016795	4.96795e-10	0.00122745	0.981268	OpenSea	ATP4B	TSS1500						ATP4B	ENST00000335288.3	TSS1500	ATP4B	ENST00000335288.3	TSS1500	chr13:114313400-114313675	3					ATP4B	ATP4B
Current	cg16763840	0.0291399	0.0609333	7.11466	1.12186e-12	6.44674e-09	chr1	171226225	0.00961102	0.884349	0.0328812	2.29539e-09	OpenSea	FMO1;FMO1;FMO1;FMO1	5'UTR;5'UTR;5'UTR;TSS1500						FMO1;FMO1;FMO1;FMO1	ENST00000367750.3;ENST00000402921.2;ENST00000469112.1;ENST00000354841.4	5'UTR;5'UTR;TSS1500;TSS1500	FMO1;FMO1;FMO1;FMO1;FMO1	ENST00000433267.1;ENST00000402921.2;ENST00000469112.1;ENST00000354841.4;ENST00000459868.1	5'UTR;5'UTR;TSS1500;TSS1500;TSS1500					chr1:171226104-171227333	4	FMO1	FMO1
Current	cg00270974	0.00281343	0.0700481	7.10934	1.16599e-12	6.65178e-09	chr6	39745834	0.0327875	1.66564e-12	0.0011739	0.755185	OpenSea						TRUE
Current	cg16529229	-0.038581	0.0805409	-7.0818	1.42289e-12	8.05896e-09	chr6	33180402	-0.0209987	0.529545	-0.044425	6.70227e-09	N_Shore	RING1	3'UTR						RING1;RING1	ENST00000374656.4;ENST00000478431.1	3'UTR;5'UTR	RING1;RING1	ENST00000374656.4;ENST00000478431.1	3'UTR;5'UTR					chr6:33178913-33183168	6	RING1	RING1
Current	cg14158407	-0.00561	0.0446065	-7.07403	1.50496e-12	8.46291e-09	chr7	112758954	-0.00432221	0.521756	-0.00572076	1.85256e-08	OpenSea	LOC401397;LOC401397	TSS1500;TSS1500			DMR		Promoter_Associated	AC073346.2;AC073346.2;AC073346.2;RP11-736E3.1	ENST00000413744.1;ENST00000441359.1;ENST00000397764.3;ENST00000441928.1	TSS1500;TSS1500;TSS1500;5'UTR	AC073346.2;AC073346.2;AC073346.2;AC073346.2;RP11-736E3.1	ENST00000413744.1;ENST00000439551.1;ENST00000441359.1;ENST00000397764.3;ENST00000441928.1	TSS1500;TSS1500;TSS1500;TSS1500;5'UTR	chr7:112758500-112759035	3					LOC401397	AC073346.2;RP11-736E3.1
Current	cg07194321	-0.0341822	0.0708154	-7.06996	1.54977e-12	8.65308e-09	chr9	74524266	-0.0303526	0.182742	-0.0359296	1.72754e-07	N_Shore	FAM108B1;FAM108B1	5'UTR;5'UTR						FAM108B1;FAM108B1	ENST00000333421.6;ENST00000377041.2	5'UTR;5'UTR	FAM108B1;FAM108B1	ENST00000333421.6;ENST00000377041.2	5'UTR;5'UTR			chr9:74523727-74524701	6	chr9:74524033-74527991	6	FAM108B1	FAM108B1
Current	cg11151014	0.00504847	0.0521864	7.04157	1.90087e-12	1.05387e-08	chr3	136664942	5.45022e-05	0.989123	0.00515022	2.86394e-09	OpenSea	NCK1;NCK1;NCK1	Body;Body;Body						IL20RB	ENST00000484501.1	TSS200	NCK1;NCK1;IL20RB	ENST00000482071.1;ENST00000482071.1;ENST00000484501.1	1stExon;5'UTR;TSS200							NCK1	NCK1;IL20RB
Current	cg24193314	0.00576743	0.0719551	7.03623	1.97508e-12	1.08735e-08	chr2	219264277	0.00241046	0.903464	0.0061005	1.55576e-09	Island	CTDSP1;CTDSP1	TSS1500;TSS200					Unclassified	CTDSP1	ENST00000273062.2	TSS200	CTDSP1;CTDSP1;CTDSP1;CTDSP1;CTDSP1;CTDSP1;CTDSP1;CTDSP1;CTDSP1;CTDSP1;CTDSP1	ENST00000497677.1;ENST00000494067.1;ENST00000452977.1;ENST00000492545.1;ENST00000428361.1;ENST00000496785.1;ENST00000431127.1;ENST00000273062.2;ENST00000491064.1;ENST00000473420.1;ENST00000498160.1	TSS1500;TSS1500;TSS1500;5'UTR;TSS1500;TSS1500;TSS1500;TSS200;5'UTR;5'UTR;5'UTR	chr2:219262480-219264655	3					CTDSP1	CTDSP1
Current	cg06961313	0.0038609	0.0710558	7.03474	1.99639e-12	1.09146e-08	chr1	181002177	0.00560444	1.90855e-08	0.00178817	0.254668	OpenSea	MR1	TSS1500						MR1;MR1;MR1	ENST00000434571.2;ENST00000367579.3;ENST00000438435.2	TSS1500;TSS1500;TSS1500	MR1;MR1;MR1;MR1;MR1	ENST00000434571.2;ENST00000486453.1;ENST00000367579.3;ENST00000438435.2;ENST00000367578.1	TSS1500;TSS1500;TSS1500;TSS1500;TSS1500			chr1:181001930-181003364	6	chr1:181001470-181004048	6	MR1	MR1
Current	cg16859906	-0.0098458	0.0821392	-7.03083	2.05308e-12	1.10707e-08	chr16	68298978	-0.0102852	6.5194e-09	-0.000234571	0.997199	Island	SLC7A6;SLC7A6	5'UTR;5'UTR					Promoter_Associated	SLC7A6;SLC7A6	ENST00000219343.6;ENST00000566454.1	5'UTR;5'UTR	SLC7A6;SLC7A6;SLC7A6;SLC7A6;SLC7A6;SLC7A6;SLC7A6	ENST00000562727.1;ENST00000219343.6;ENST00000379152.3;ENST00000566834.1;ENST00000566454.1;ENST00000568088.1;ENST00000564708.1	TSS1500;5'UTR;5'UTR;5'UTR;5'UTR;5'UTR;5'UTR	chr16:68298280-68299755	3					SLC7A6	SLC7A6
Current	cg14521077	0.0280938	0.0306665	7.02799	2.09532e-12	1.12216e-08	chr3	16843952	0.0423268	1.72964e-10	0.00914554	0.745454	OpenSea						TRUE		PLCL2	ENST00000460467.1	TSS1500	PLCL2	ENST00000460467.1	TSS1500	chr3:16843885-16844275	3						PLCL2
Current	cg12226639	0.0318051	0.0947489	7.02175	2.19103e-12	1.16549e-08	chr17	40347260	0.032014	0.00316268	0.0317142	2.57414e-05	OpenSea	GHDC;GHDC;GHDC;GHDC	TSS1500;TSS1500;TSS1500;TSS1500						GHDC;GHDC;GHDC	ENST00000301671.7;ENST00000393854.3;ENST00000414034.2	TSS1500;TSS1500;TSS1500	GHDC;GHDC;GHDC	ENST00000428494.2;ENST00000393854.3;ENST00000414034.2	TSS1500;TSS1500;TSS1500							GHDC	GHDC
Current	cg20204316	0.0885643	0.0824711	7.01477	2.30333e-12	1.21701e-08	chr8	133460603	0.0906888	9.05305e-09	0.00521395	0.997967	OpenSea	KCNQ3;KCNQ3	TSS1500;Body						KCNQ3	ENST00000521134.1	TSS1500	KCNQ3;KCNQ3	ENST00000521134.1;ENST00000519589.1	TSS1500;3'UTR	chr8:133460265-133460695	3					KCNQ3	KCNQ3
Current	cg03300039	0.0105531	0.110726	6.99195	2.71087e-12	1.40406e-08	chr20	60098437	0.0109332	0.000785803	0.0101173	0.000131372	OpenSea	CDH4;CDH4	Body;Body												chr20:60098265-60098575	3					CDH4
Current	cg26576657	-0.00494891	0.0557333	-6.98696	2.80905e-12	1.44541e-08	chr4	30718510	-0.00530759	7.33348e-07	-0.00435474	0.0549402	N_Shore							Unclassified_Cell_type_specific							chr4:30718445-30720095	3
Current	cg03617389	-0.0111865	0.0599776	-6.98413	2.86619e-12	1.46523e-08	chr16	5147251	-0.00372653	0.821243	-0.0137233	9.12485e-10	Island	FAM86A;FAM86A	Body;Body					Promoter_Associated							chr16:5146900-5147310	3					FAM86A
Current	cg16343129	-0.041024	0.133659	-6.96824	3.20924e-12	1.60926e-08	chr12	132930142	-0.0852764	4.16233e-12	-0.0135592	0.943105	Island							Unclassified_Cell_type_specific							chr12:132930025-132930315	3
Current	cg16620032	0.0690182	0.0796983	6.95085	3.63083e-12	1.78652e-08	chr19	46097075	0.0693852	2.08733e-07	0.0663746	0.207279	S_Shore	GPR4	5'UTR						OPA3;GPR4	ENST00000544371.1;ENST00000323040.3	5'UTR;5'UTR	OPA3;GPR4	ENST00000544371.1;ENST00000323040.3	5'UTR;5'UTR							GPR4	OPA3;GPR4
Current	cg07774612	0.00664465	0.0809903	6.9332	4.1144e-12	2.01189e-08	chr5	72935805	0.00822971	1.51947e-06	0.00515359	0.0341971	OpenSea	ARHGEF28;ARHGEF28	5'UTR;5'UTR						RP11-428C6.1	ENST00000296794.6	5'UTR	RP11-428C6.1;RP11-428C6.1	ENST00000296794.6;ENST00000509848.1	5'UTR;5'UTR	chr5:72935800-72936310	3					ARHGEF28	RP11-428C6.1
Current	cg03357925	-0.0133675	0.0690708	-6.92848	4.25377e-12	2.0672e-08	chr5	39371763	-0.00332976	0.972076	-0.0136786	7.35979e-09	OpenSea								C9	ENST00000509186.1	TSS1500	C9;C9	ENST00000509186.1;ENST00000483232.2	TSS1500;3'UTR					chr5:39362477-39372178	6		C9
Current	cg13733684	-0.0098016	0.0998101	-6.92281	4.42772e-12	2.1348e-08	chr15	42749819	-0.000247743	0.999786	-0.0106383	7.17973e-09	OpenSea	ZNF106;ZNF106;ZNF106	TSS200;TSS200;Body				TRUE		ZFP106;ZFP106	ENST00000565611.1;ENST00000263805.4	TSS200;TSS200	ZFP106;ZFP106;ZFP106	ENST00000565611.1;ENST00000263805.4;ENST00000565948.1	TSS200;TSS200;TSS200	chr15:42749680-42750435	3					ZNF106	ZFP106
Current	cg01291856	0.0208652	0.0175846	6.91631	4.63546e-12	2.21172e-08	chr11	1706894	0.00665418	0.959207	0.0214994	1.83653e-08	OpenSea	HCCA2;FAM99B	Body;TSS200						FAM99B	ENST00000382166.2	TSS200	FAM99B	ENST00000382166.2	TSS200	chr11:1706705-1707075	3					HCCA2;FAM99B	FAM99B
Current	cg24490913	-0.0135379	0.11215	-6.91355	4.72669e-12	2.24167e-08	chr15	57112940	-0.0166561	1.64094e-08	-0.00484775	0.906998	OpenSea								ZNF280D	ENST00000559000.1	5'UTR	ZNF280D	ENST00000559000.1	5'UTR	chr15:57112625-57112970	3						ZNF280D
Current	cg25554998	0.0277995	0.0466075	6.90894	4.88288e-12	2.30188e-08	chr11	1227771	0.017783	0.659906	0.0294408	4.49774e-08	N_Shore																chr11:1214777-1229272	6
Current	cg14133527	0.00414829	0.0460277	6.90317	5.0853e-12	2.38303e-08	chr1	109761614	0.00627273	0.487183	0.00407914	1.00775e-07	OpenSea	SARS	Body									SARS	ENST00000477544.1	5'UTR					chr1:109761024-109761739	6	SARS	SARS
Current	cg12654456	0.0150986	0.094881	6.90099	5.16409e-12	2.40563e-08	chr5	177587364	0.0159573	2.16093e-08	0.00877735	0.856118	OpenSea														chr5:177587240-177587495	3
Current	cg03727207	-0.0171955	0.0648596	-6.89698	5.31184e-12	2.44552e-08	chr11	71927844	-0.0030593	0.992411	-0.0182052	7.97461e-09	OpenSea	FOLR2;FOLR2;FOLR2;FOLR2;FOLR2;FOLR2;FOLR2;FOLR2	1stExon;1stExon;1stExon;1stExon;5'UTR;5'UTR;5'UTR;5'UTR						FOLR2;FOLR2;FOLR2;FOLR2;FOLR2;FOLR2;FOLR2;FOLR2	ENST00000449475.2;ENST00000449475.2;ENST00000298223.6;ENST00000298223.6;ENST00000413873.2;ENST00000413873.2;ENST00000454954.2;ENST00000454954.2	5'UTR;1stExon;1stExon;5'UTR;5'UTR;1stExon;5'UTR;1stExon	FOLR2;FOLR2;FOLR2;FOLR2;FOLR2;FOLR2;FOLR2;FOLR2;FOLR2;FOLR2;FOLR2;FOLR2;FOLR2;FOLR2;FOLR2	ENST00000449475.2;ENST00000449475.2;ENST00000535625.1;ENST00000321324.7;ENST00000298223.6;ENST00000298223.6;ENST00000413873.2;ENST00000413873.2;ENST00000454954.2;ENST00000454954.2;ENST00000541003.1;ENST00000539412.1;ENST00000541003.1;ENST00000536778.1;ENST00000536778.1	5'UTR;1stExon;TSS200;TSS200;1stExon;5'UTR;5'UTR;1stExon;5'UTR;1stExon;5'UTR;1stExon;1stExon;5'UTR;1stExon							FOLR2	FOLR2
Current	cg08892155	0.00809272	0.0741433	6.89272	5.47364e-12	2.50536e-08	chr12	111959369	0.00941333	1.75421e-08	0.00449415	0.331824	OpenSea	ATXN2;ATXN2;ATXN2;ATXN2	Body;Body;Body;Body						ATXN2	ENST00000549455.1	3'UTR	ATXN2;ATXN2;ATXN2	ENST00000550236.1;ENST00000392645.2;ENST00000549455.1	TSS1500;3'UTR;3'UTR							ATXN2	ATXN2
Current	cg00543751	0.0100108	0.0974167	6.88829	5.64657e-12	2.56958e-08	chr2	106054990	0.00115282	0.965767	0.0112428	4.53753e-10	OpenSea	FHL2;FHL2	1stExon;5'UTR				TRUE		FHL2;FHL2	ENST00000336660.5;ENST00000393352.3	TSS200;TSS200	FHL2;FHL2	ENST00000336660.5;ENST00000393352.3	TSS200;TSS200	chr2:106054585-106055955	3					FHL2	FHL2
Current	cg15765877	0.0253516	0.0740866	6.88663	5.71278e-12	2.58476e-08	chr5	98311563	0.00924473	0.811014	0.0278019	2.63253e-08	OpenSea								CTD-2007H13.3	ENST00000513175.1	5'UTR	CTD-2007H13.3	ENST00000513175.1	5'UTR			chr5:98311473-98312248	4				CTD-2007H13.3
Current	cg21451930	-0.00520906	0.059851	-6.87852	6.04793e-12	2.7148e-08	chr1	183196726	-0.00558884	2.8279e-08	-0.00223989	0.689322	OpenSea	LAMC2;LAMC2	Body;Body				TRUE	Unclassified									chr1:183196725-183197754	6	chr1:183195528-183198385	6	LAMC2
Current	cg19250935	0.00417316	0.0343631	6.87071	6.3885e-12	2.79415e-08	chr10	134489083	0.00254234	0.952688	0.00418936	2.74034e-08	OpenSea	INPP5A	Body																		INPP5A
Current	cg13520651	0.0359826	0.0756403	6.86959	6.43875e-12	2.80056e-08	chr11	60789647	0.0709189	2.80319e-10	0.0137143	0.861161	OpenSea						TRUE	Unclassified_Cell_type_specific							chr11:60789025-60789695	3
Current	cg25686080	0.0200381	0.0957418	6.86772	6.52375e-12	2.82194e-08	chr12	4828366	0.0214676	4.59625e-08	0.0111954	0.541849	OpenSea	GALNT8;LOC101929549	TSS1500;Body						GALNT8;RP11-234B24.2	ENST00000252318.2;ENST00000527518.1	TSS1500;3'UTR	GALNT8;RP11-234B24.6;RP11-234B24.2	ENST00000252318.2;ENST00000543979.1;ENST00000527518.1	TSS1500;5'UTR;3'UTR							GALNT8;LOC101929549	GALNT8;RP11-234B24.6;RP11-234B24.2
Current	cg12036877	-0.0580181	0.0493964	-6.86641	6.58393e-12	2.83241e-08	chr1	156211896	-0.0229063	0.839567	-0.0636354	1.54611e-08	N_Shelf	BGLAP	TSS200						BGLAP;BGLAP;RP11-54H19.8	ENST00000368272.4;ENST00000368272.4;ENST00000490491.1	5'UTR;1stExon;5'UTR	BGLAP;BGLAP;BGLAP;RP11-54H19.8	ENST00000368272.4;ENST00000368272.4;ENST00000471413.1;ENST00000490491.1	5'UTR;1stExon;TSS200;5'UTR	chr1:156210845-156211995	3					BGLAP	BGLAP;RP11-54H19.8
Current	cg05160320	0.0575114	0.0808753	6.85419	7.17182e-12	3.06856e-08	chr6	3234309	0.0864422	8.06753e-10	0.0133545	0.96086	S_Shelf								PSMG4	ENST00000416079.2	5'UTR	PSMG4	ENST00000416079.2	5'UTR								PSMG4
Current	cg01323862	-0.00300964	0.0454622	-6.84167	7.82777e-12	3.29548e-08	chr15	71185186	-0.00172559	0.028478	-0.00392135	2.53346e-07	S_Shore	LRRC49;LRRC49;THAP10	5'UTR;1stExon;TSS1500					Promoter_Associated	LRRC49;LRRC49;LRRC49;LRRC49;THAP10;LRRC49;LRRC49	ENST00000560369.1;ENST00000560369.1;ENST00000260382.4;ENST00000260382.4;ENST00000249861.4;ENST00000443425.2;ENST00000443425.2	5'UTR;1stExon;5'UTR;1stExon;TSS200;1stExon;5'UTR	LRRC49;LRRC49;LRRC49;LRRC49;LRRC49;LRRC49;LRRC49;THAP10;LRRC49;LRRC49;LRRC49;LRRC49;LRRC49;LRRC49;THAP10;LRRC49;LRRC49;LRRC49;LRRC49;LRRC49;LRRC49;LRRC49;LRRC49;LRRC49;LRRC49	ENST00000557977.1;ENST00000561081.1;ENST00000561081.1;ENST00000559201.1;ENST00000559201.1;ENST00000560107.1;ENST00000560107.1;ENST00000560604.1;ENST00000560369.1;ENST00000560369.1;ENST00000260382.4;ENST00000260382.4;ENST00000560980.1;ENST00000558204.1;ENST00000249861.4;ENST00000559670.1;ENST00000559670.1;ENST00000443425.2;ENST00000558032.1;ENST00000558032.1;ENST00000560755.1;ENST00000560755.1;ENS…	TSS1500;5'UTR;1stExon;5'UTR;1stExon;5'UTR;1stExon;TSS1500;5'UTR;1stExon;5'UTR;1stExon;TSS200;TSS200;TSS200;5'UTR;1stExon;1stExon;5'UTR;1stExon;5'UTR;1stExon;5'UTR;5'UTR;5'UTR	chr15:71184680-71185235	3					LRRC49;THAP10	LRRC49;THAP10
Current	cg10969741	0.0131749	0.113811	6.84193	7.81331e-12	3.29548e-08	chr9	136811620	0.00956141	0.29197	0.0149734	6.97025e-08	OpenSea	VAV2;VAV2	Body;Body						VAV2	ENST00000486113.1	3'UTR	VAV2	ENST00000486113.1	3'UTR	chr9:136811620-136811815	3					VAV2	VAV2
Current	cg26404494	-0.00837156	0.0997631	-6.83743	8.06254e-12	3.37627e-08	chr2	217280995	-0.00580877	0.864342	-0.00853812	3.72735e-08	S_Shelf	SMARCAL1;SMARCAL1;SMARCAL1;SMARCAL1	ExonBnd;ExonBnd;Body;Body						SMARCAL1	ENST00000357276.4	ExonBnd	SMARCAL1;SMARCAL1	ENST00000412913.1;ENST00000357276.4	5'UTR;ExonBnd					chr2:217280785-217282920	6	SMARCAL1	SMARCAL1
Current	cg19501726	0.0269342	0.0377367	6.83432	8.2394e-12	3.43207e-08	chr2	40739705	0.0228542	0.238256	0.0279644	4.19119e-07	OpenSea	SLC8A1	TSS200				TRUE		SLC8A1;SLC8A1;SLC8A1	ENST00000542640.1;ENST00000403092.1;ENST00000405269.1	TSS200;TSS1500;5'UTR	SLC8A1;SLC8A1;SLC8A1	ENST00000542640.1;ENST00000403092.1;ENST00000405269.1	TSS200;TSS1500;5'UTR	chr2:40739440-40739790	3					SLC8A1	SLC8A1
Current	cg26821681	0.0606828	0.0648407	6.83075	8.44698e-12	3.4817e-08	chr8	125827396	0.0751017	0.809809	0.060365	6.49184e-08	OpenSea						TRUE		RP11-1082L8.4	ENST00000533516.1	3'UTR	RP11-1082L8.4	ENST00000533516.1	3'UTR	chr8:125827140-125827415	3						RP11-1082L8.4
Current	cg08956232	-0.0219647	0.17739	-6.82057	9.0677e-12	3.71808e-08	chr11	35990499	-0.00331961	0.995525	-0.0580827	6.31629e-09	OpenSea	LDLRAD3;LDLRAD3;LDLRAD3	5'UTR;Body;Body									LDLRAD3	ENST00000532490.1	5'UTR	chr11:35990340-35990855	3					LDLRAD3	LDLRAD3
Current	cg04658027	-0.00241564	0.0289996	-6.81978	9.11772e-12	3.71922e-08	chr6	31702774	-0.00337496	5.12618e-09	-0.000866725	0.595756	OpenSea	CLIC1	Body		chr6:31702368-31702368			Promoter_Associated							chr6:31702505-31704450	3					CLIC1
Current	cg03111114	0.0288965	0.0272805	6.79465	1.08576e-11	4.35443e-08	chr5	149886185	0.0348966	1.97773e-08	0.0139754	0.418891	OpenSea	NDST1	TSS1500						NDST1;NDST1	ENST00000261797.6;ENST00000523767.1	TSS1500;5'UTR	NDST1;NDST1;NDST1;NDST1;NDST1;NDST1;NDST1	ENST00000518346.1;ENST00000261797.6;ENST00000522491.1;ENST00000519157.1;ENST00000524161.1;ENST00000523767.1;ENST00000518299.1	TSS1500;TSS1500;5'UTR;5'UTR;5'UTR;5'UTR;5'UTR			chr5:149886067-149886918	4	chr5:149886038-149888250	6	NDST1	NDST1
Current	cg23588952	-0.00799793	0.0723789	-6.78529	1.15854e-11	4.60646e-08	chr8	2024300	-0.0061527	0.227421	-0.00829108	5.88993e-07	OpenSea	MYOM2	Body						MYOM2	ENST00000523438.1	5'UTR	MYOM2	ENST00000523438.1	5'UTR							MYOM2	MYOM2
Current	cg03210400	-0.0697022	0.0753985	-6.7824	1.18195e-11	4.67593e-08	chr15	96582394	-0.104906	1.17258e-11	-0.00339173	0.966881	OpenSea								RP11-4G2.1	ENST00000561051.1	3'UTR	RP11-4G2.1	ENST00000561051.1	3'UTR					chr15:96580388-96582626	6		RP11-4G2.1
Current	cg20629021	0.0112113	0.0847752	6.77986	1.2029e-11	4.71145e-08	chr11	68580041	0.00962853	0.0143939	0.0123355	1.69178e-05	OpenSea	CPT1A;CPT1A	Body;Body						CPT1A	ENST00000540367.1	ExonBnd	CPT1A	ENST00000540367.1	ExonBnd	chr11:68580040-68580335	3					CPT1A	CPT1A
Current	cg06553792	0.0602516	0.120696	6.77785	1.21981e-11	4.73064e-08	chr17	71128239	0.0232627	0.712406	0.0693692	4.08286e-08	OpenSea						TRUE								chr17:71128220-71128670	3
Current	cg24296668	0.0385141	0.0358999	6.77659	1.23043e-11	4.74535e-08	chr14	102976998	0.0391204	4.86875e-08	0.019327	0.937218	S_Shore	ANKRD9	TSS1500						ANKRD9;ANKRD9	ENST00000286918.4;ENST00000560748.1	TSS1500;TSS1500	ANKRD9;ANKRD9;ANKRD9	ENST00000559404.1;ENST00000286918.4;ENST00000560748.1	TSS1500;TSS1500;TSS1500	chr14:102976525-102977015	3					ANKRD9	ANKRD9
Current	cg05255829	0.0058997	0.0733336	6.76339	1.34799e-11	5.1267e-08	chr7	6628654	0.00447816	0.844769	0.00598111	2.72781e-08	N_Shore	C7orf26;C7orf26	TSS1500;TSS1500						C7orf26;C7orf26;ZDHHC4;AC079742.4	ENST00000344417.5;ENST00000359073.5;ENST00000396706.2;ENST00000434951.1	TSS1500;TSS1500;3'UTR;TSS200	C7orf26;C7orf26;ZDHHC4;AC079742.4	ENST00000344417.5;ENST00000359073.5;ENST00000396706.2;ENST00000434951.1	TSS1500;TSS1500;3'UTR;TSS200							C7orf26	C7orf26;ZDHHC4;AC079742.4
Current	cg00584594	0.0241823	0.101674	6.76404	1.34199e-11	5.1267e-08	chr16	84951560	0.0127964	0.712805	0.0271251	4.76892e-08	OpenSea											CRISPLD2	ENST00000566165.1	5'UTR								CRISPLD2
Current	cg11245297	0.154921	0.135529	6.74509	1.52936e-11	5.73343e-08	chr19	8117898	0.175556	1.26494e-08	0.0421093	0.898859	S_Shelf	CCL25	TSS200				TRUE		CCL25;CCL25;CCL25;CCL25	ENST00000315626.4;ENST00000315626.4;ENST00000390669.3;ENST00000390669.3	5'UTR;ExonBnd;5'UTR;1stExon	CCL25;CCL25;CCL25;CCL25;CCL25	ENST00000315626.4;ENST00000458625.1;ENST00000315626.4;ENST00000390669.3;ENST00000390669.3	5'UTR;TSS200;ExonBnd;5'UTR;1stExon	chr19:8117665-8118415	3					CCL25	CCL25
Current	cg20381115	0.0999798	0.116282	6.74297	1.55176e-11	5.75942e-08	chr15	45671148	0.10708	4.12399e-08	0.0540747	0.786135	S_Shore	LOC145663;GATM	Body;TSS200					Unclassified	GATM;GATM;GATM	ENST00000558336.1;ENST00000396659.3;ENST00000560538.1	TSS1500;TSS200;3'UTR	GATM;GATM;GATM;GATM;GATM;GATM;GATM;GATM	ENST00000558537.1;ENST00000558118.1;ENST00000558163.1;ENST00000558362.1;ENST00000558336.1;ENST00000396659.3;ENST00000561148.1;ENST00000560538.1	TSS1500;TSS1500;TSS1500;TSS1500;TSS1500;TSS200;5'UTR;3'UTR	chr15:45670665-45671315	3					LOC145663;GATM	GATM
Current	cg17920646	0.310469	0.404957	6.74288	1.55281e-11	5.75942e-08	chr8	216578	0.362747	3.84333e-07	0.220761	0.141316	Island														chr8:216385-216655	3
Current	cg26969495	0.0297615	0.0819944	6.74237	1.55824e-11	5.75942e-08	chr2	236427103	0.0313782	2.21942e-08	0.00390514	0.995611	OpenSea	AGAP1;AGAP1;AGAP1	Body;Body;Body												chr2:236426665-236427290	3					AGAP1
Current	cg14265434	-0.00383614	0.0757013	-6.73818	1.60382e-11	5.90015e-08	chr6	153323881	-0.00481452	4.0957e-08	-0.00183098	0.368267	Island	MTRF1L;MTRF1L;MTRF1L;MTRF1L	5'UTR;1stExon;5'UTR;1stExon	high-CpG:153365480-153365592				Promoter_Associated	MTRF1L	ENST00000464135.1	TSS200	MTRF1L;MTRF1L	ENST00000367231.5;ENST00000482526.1	TSS200;TSS1500	chr6:153323765-153324235	3					MTRF1L	MTRF1L
Current	cg10850725	0.0586525	0.186908	6.7301	1.69546e-11	6.15108e-08	chr19	44764380	0.0642285	5.54329e-08	0.0339027	0.699017	S_Shore	ZNF233	5'UTR						ZNF233	ENST00000391958.1	5'UTR	ZNF233	ENST00000391958.1	5'UTR			chr19:44763820-44764673	6	chr19:44763783-44764694	6	ZNF233	ZNF233
Current	cg13211981	0.00619336	0.0569578	6.72939	1.70379e-11	6.15293e-08	chr19	54618804	0.00411579	0.16377	0.00690162	3.37667e-07	Island	TFPT;TFPT;PRPF31;PRPF31	1stExon;5'UTR;1stExon;5'UTR					Promoter_Associated	PRPF31;AC012314.6;TFPT;PRPF31;TFPT;TFPT;TFPT	ENST00000263436.5;ENST00000421718.1;ENST00000391759.1;ENST00000321030.4;ENST00000391759.1;ENST00000391758.1;ENST00000391757.1	TSS1500;TSS1500;1stExon;TSS200;5'UTR;TSS1500;TSS200	PRPF31;PRPF31;PRPF31;PRPF31;AC012314.6;TFPT;PRPF31;TFPT;TFPT;TFPT;TFPT	ENST00000445811.1;ENST00000263436.5;ENST00000445124.1;ENST00000447810.1;ENST00000421718.1;ENST00000391759.1;ENST00000321030.4;ENST00000391759.1;ENST00000391758.1;ENST00000420715.1;ENST00000391757.1	TSS1500;TSS1500;TSS1500;TSS1500;TSS1500;1stExon;TSS200;5'UTR;TSS1500;TSS200;TSS200	chr19:54618405-54619195	3					TFPT;PRPF31	PRPF31;AC012314.6;TFPT
Current	cg11846618	-0.0105204	0.0849276	-6.7148	1.88322e-11	6.76984e-08	chr14	105750676	-0.00314123	0.858593	-0.0142805	1.16519e-08	OpenSea	BRF1	Body						BRF1;BRF1;BRF1	ENST00000332890.5;ENST00000327359.3;ENST00000440513.3	5'UTR;5'UTR;5'UTR	BRF1;BRF1;BRF1	ENST00000332890.5;ENST00000327359.3;ENST00000440513.3	5'UTR;5'UTR;5'UTR			chr14:105749922-105751137	6			BRF1	BRF1
Current	cg22087189	-0.0299727	0.0655347	-6.7114	1.92762e-11	6.83581e-08	chr11	70245729	-0.00925925	0.738722	-0.0363523	2.0953e-08	S_Shore	CTTN;CTTN;CTTN	5'UTR;5'UTR;5'UTR		chr11:70245269-70245269				CTTN;AP000487.5;CTTN;CTTN;AP000487.5;AP000487.5;CTTN	ENST00000346329.3;ENST00000524619.1;ENST00000301843.8;ENST00000376561.3;ENST00000530690.1;ENST00000500185.2;ENST00000527622.1	5'UTR;TSS1500;5'UTR;5'UTR;TSS1500;TSS1500;5'UTR	CTTN;AP000487.5;CTTN;CTTN;CTTN;AP000487.5;AP000487.5;CTTN	ENST00000346329.3;ENST00000524619.1;ENST00000301843.8;ENST00000482755.2;ENST00000376561.3;ENST00000530690.1;ENST00000500185.2;ENST00000527622.1	5'UTR;TSS1500;5'UTR;5'UTR;5'UTR;TSS1500;TSS1500;5'UTR	chr11:70245460-70246215	3					CTTN	CTTN;AP000487.5
Current	cg15100106	0.00914903	0.0965895	6.71253	1.91276e-11	6.83581e-08	chr12	109867929	0.0142112	5.25994e-09	0.00254066	0.872745	OpenSea	MYO1H	Body																chr12:109867780-109868441	4	MYO1H
Current	cg11413443	0.00749801	0.0594097	6.71179	1.92252e-11	6.83581e-08	chr4	155505887	0.00308687	0.607841	0.00807708	1.33856e-07	OpenSea	FGA	Body																chr4:155502370-155513042	6	FGA
Current	cg12254583	0.0253322	0.109575	6.70532	2.00971e-11	7.09496e-08	chr13	79574024	0.0278448	2.46886e-09	0.000461638	0.999967	OpenSea																		chr13:79571885-79574051	6
Current	cg12350732	0.00381084	0.0852743	6.70017	2.08172e-11	7.25165e-08	chr16	80769838	0.0071953	4.29193e-09	0.00111303	0.828867	OpenSea	CDYL2	Body						CTD-2055G21.1;CDYL2	ENST00000568437.1;ENST00000562753.1	TSS1500;TSS1500	CTD-2055G21.1;CDYL2	ENST00000568437.1;ENST00000562753.1	TSS1500;TSS1500							CDYL2	CTD-2055G21.1;CDYL2
Current	cg16307498	-0.00402287	0.04749	-6.6958	2.14494e-11	7.43895e-08	chr12	56499091	-0.00618467	3.16887e-10	-0.000621274	0.897485	S_Shore	PA2G4	Body					Promoter_Associated	RP11-603J24.17	ENST00000548595.1	3'UTR	RP11-603J24.17;PA2G4;PA2G4	ENST00000548595.1;ENST00000551061.1;ENST00000550166.1	3'UTR;TSS1500;TSS1500	chr12:56498920-56499270	3					PA2G4	RP11-603J24.17;PA2G4
Current	cg12263469	-0.00791579	0.0232514	-6.68576	2.29727e-11	7.7621e-08	chr11	69468863	-0.00928104	1.64094e-08	-0.000451769	0.995541	Island	CCND1	3'UTR					Gene_Associated_Cell_type_specific	CCND1;ORAOV1	ENST00000227507.2;ENST00000542515.1	3'UTR;3'UTR	CCND1;ORAOV1;ORAOV1	ENST00000227507.2;ENST00000542515.1;ENST00000569105.1	3'UTR;3'UTR;3'UTR	chr11:69468240-69469015	3					CCND1	CCND1;ORAOV1
Current	cg20227495	-0.0396475	0.0513215	-6.68678	2.28137e-11	7.7621e-08	chr1	78355268	-0.0068843	0.927832	-0.0460154	2.27906e-08	S_Shore	NEXN-AS1;NEXN;NEXN	TSS200;5'UTR;5'UTR						NEXN-AS1;NEXN;NEXN;NEXN	ENST00000421331.1;ENST00000457030.1;ENST00000294624.8;ENST00000334785.7	TSS200;5'UTR;5'UTR;5'UTR	NEXN-AS1;NEXN;NEXN;NEXN;NEXN;NEXN	ENST00000421331.1;ENST00000401035.3;ENST00000457030.1;ENST00000294624.8;ENST00000334785.7;ENST00000440324.1	TSS200;5'UTR;5'UTR;5'UTR;5'UTR;5'UTR	chr1:78354945-78355355	3					NEXN-AS1;NEXN	NEXN-AS1;NEXN
Current	cg19750643	0.0445574	0.0488542	6.68634	2.28815e-11	7.7621e-08	chr11	44795814	0.00652564	0.978478	0.0545643	3.29719e-09	OpenSea	TSPAN18	5'UTR				TRUE		TSPAN18;TSPAN18	ENST00000520358.2;ENST00000340160.3	5'UTR;5'UTR	TSPAN18;TSPAN18;TSPAN18;TSPAN18;TSPAN18;TSPAN18	ENST00000533786.1;ENST00000533202.1;ENST00000533080.1;ENST00000520358.2;ENST00000520999.2;ENST00000340160.3	5'UTR;5'UTR;5'UTR;5'UTR;5'UTR;5'UTR	chr11:44795660-44796055	3					TSPAN18	TSPAN18
Current	cg23063047	0.00537578	0.0677725	6.68151	2.36489e-11	7.95641e-08	chr8	124540418	0.00769846	7.58419e-09	0.000848422	0.9531	OpenSea	FBXO32;FBXO32	5'UTR;Body				TRUE					FBXO32;FBXO32;FBXO32	ENST00000521719.1;ENST00000520511.1;ENST00000287396.2	3'UTR;3'UTR;3'UTR			chr8:124540122-124541299	6	chr8:124540407-124540856	6	FBXO32	FBXO32
Current	cg18651578	0.0416407	0.0418699	6.67768	2.42759e-11	8.09816e-08	chr20	5844315	0.0231897	0.702915	0.0464295	9.57059e-08	OpenSea	C20orf196	3'UTR				TRUE		C20orf196;C20orf196	ENST00000303142.6;ENST00000541651.1	3'UTR;3'UTR	C20orf196;C20orf196	ENST00000303142.6;ENST00000541651.1	3'UTR;3'UTR	chr20:5844260-5844815	3					C20orf196	C20orf196
Current	cg05753486	0.0130523	0.0662821	6.67824	2.41836e-11	8.09816e-08	chr1	13796840	0.0185132	6.87719e-07	0.00813482	0.133244	OpenSea							Unclassified_Cell_type_specific
Current	cg08811228	0.0492603	0.0486043	6.67087	2.54299e-11	8.44731e-08	chr1	202099090	0.0508975	2.59986e-07	0.035818	0.492726	OpenSea								RP11-294K24.4	ENST00000565762.1	TSS200	RP11-294K24.4	ENST00000565762.1	TSS200			chr1:202098430-202100746	6	chr1:202098854-202102617	6		RP11-294K24.4
Current	cg21975688	0.0403161	0.0707817	6.66943	2.56792e-11	8.47607e-08	chr3	186993030	0.0397929	0.359056	0.0403435	5.76659e-07	OpenSea	MASP1;MASP1;MASP1;MASP1	Body;Body;Body;Body				TRUE		MASP1;MASP1;MASP1;MASP1	ENST00000495249.1;ENST00000541811.1;ENST00000392472.2;ENST00000541896.1	3'UTR;5'UTR;5'UTR;5'UTR	MASP1;MASP1;MASP1;MASP1;MASP1;MASP1	ENST00000495249.1;ENST00000541811.1;ENST00000460839.1;ENST00000465015.1;ENST00000392472.2;ENST00000541896.1	3'UTR;5'UTR;3'UTR;3'UTR;5'UTR;5'UTR	chr3:186992785-186993150	3					MASP1	MASP1
Current	cg07569984	-0.0435813	0.0819568	-6.66913	2.57318e-11	8.47607e-08	chr14	24759069	-0.0459539	2.80062e-08	-0.00889526	0.9776	OpenSea														chr14:24758920-24759170	3
Current	cg27288151	0.0616041	0.106768	6.66038	2.73128e-11	8.92218e-08	chr11	125033189	0.0474231	0.0412115	0.0774452	5.35288e-06	N_Shore	PKNOX2-AS1;PKNOX2	Body;TSS1500				TRUE		RP11-687M24.5;PKNOX2;PKNOX2;PKNOX2;PKNOX2	ENST00000532316.1;ENST00000530517.1;ENST00000531116.1;ENST00000298282.8;ENST00000542175.1	3'UTR;TSS1500;TSS1500;TSS1500;TSS1500	RP11-687M24.5;PKNOX2;PKNOX2;PKNOX2;PKNOX2;PKNOX2;PKNOX2;PKNOX2;PKNOX2	ENST00000532316.1;ENST00000530517.1;ENST00000531116.1;ENST00000298282.8;ENST00000559662.1;ENST00000557814.1;ENST00000527238.1;ENST00000561399.1;ENST00000532623.1	3'UTR;TSS1500;TSS1500;TSS1500;TSS1500;TSS1500;TSS1500;TSS1500;TSS1500	chr11:125033005-125033255	3					PKNOX2-AS1;PKNOX2	RP11-687M24.5;PKNOX2
Current	cg23974248	-0.00571295	0.040319	-6.65836	2.76893e-11	9.00782e-08	chr14	31494344	-0.00488591	0.228831	-0.00587202	9.25254e-07	N_Shore	STRN3;STRN3;AP4S1;AP4S1	Body;Body;TSS1500;TSS1500						AP4S1;AP4S1;AP4S1;AP4S1;AP4S1;AP4S1	ENST00000542754.2;ENST00000313566.6;ENST00000216366.4;ENST00000334725.4;ENST00000554609.1;ENST00000554345.1	TSS1500;TSS1500;TSS1500;TSS1500;TSS1500;TSS1500	AP4S1;AP4S1;AP4S1;AP4S1;AP4S1;AP4S1;AP4S1;AP4S1;AP4S1	ENST00000542754.2;ENST00000313566.6;ENST00000556232.1;ENST00000216366.4;ENST00000334725.4;ENST00000554609.1;ENST00000554345.1;ENST00000557346.1;ENST00000557346.1	TSS1500;TSS1500;TSS1500;TSS1500;TSS1500;TSS1500;TSS1500;1stExon;5'UTR	chr14:31494140-31495195	3					STRN3;AP4S1	AP4S1
Current	cg15711127	0.00299715	0.0618327	6.65424	2.84771e-11	9.18817e-08	chr22	21126731	0.00429371	2.22659e-06	0.00180908	0.0730481	OpenSea	PI4KA	Body						SERPIND1;PI4KA	ENST00000215727.5;ENST00000466162.1	TSS1500;3'UTR	SERPIND1;PI4KA;PI4KA	ENST00000215727.5;ENST00000490873.1;ENST00000484220.1	TSS1500;3'UTR;3'UTR	chr22:21126425-21126755	3					PI4KA	SERPIND1;PI4KA
Current	cg06999653	-0.0557812	0.0767039	-6.65131	2.90502e-11	9.3251e-08	chr2	168188470	-0.0196509	0.906522	-0.0599371	1.06277e-07	OpenSea						TRUE		AC074363.1	ENST00000442316.1	5'UTR	AC074363.1	ENST00000442316.1	5'UTR	chr2:168188345-168188610	3						AC074363.1
Current	cg25233816	0.00239285	0.0317617	6.65086	2.91384e-11	9.3251e-08	chr3	106959817	0.00672845	2.96009e-09	0.00119932	0.292583	Island	LOC344595;LOC344595;LOC100302640	Body;Body;TSS1500			DMR		Promoter_Associated_Cell_type_specific	RP11-446H18.3;RP11-446H18.3;RP11-280F2.2	ENST00000466734.1;ENST00000466734.1;ENST00000484698.1	1stExon;5'UTR;TSS1500	RP11-446H18.3;RP11-446H18.3;RP11-446H18.3;RP11-446H18.3;RP11-446H18.3;RP11-280F2.2;RP11-280F2.2;RP11-280F2.2;RP11-280F2.2;RP11-446H18.3;RP11-446H18.3	ENST00000466734.1;ENST00000466734.1;ENST00000473550.1;ENST00000473550.1;ENST00000495228.1;ENST00000479612.1;ENST00000484698.1;ENST00000477210.1;ENST00000473636.1;ENST00000463143.1;ENST00000490441.1	1stExon;5'UTR;1stExon;5'UTR;TSS200;TSS1500;TSS1500;TSS1500;TSS1500;5'UTR;5'UTR	chr3:106959405-106959995	3					LOC344595;LOC100302640	RP11-446H18.3;RP11-280F2.2
Current	cg18406510	-0.00378667	0.0272005	-6.64452	3.04206e-11	9.65691e-08	chr1	15851352	-0.000885776	0.956146	-0.00407479	2.92707e-08	Island	CASP9;CASP9;CASP9;CASP9;CASP9	TSS1500;TSS1500;TSS1500;TSS1500;TSS200					Promoter_Associated	CASP9;CASP9;CASP9;CASP9;CASP9	ENST00000469637.1;ENST00000333868.5;ENST00000348549.5;ENST00000546424.1;ENST00000375890.4	3'UTR;TSS1500;TSS1500;TSS1500;TSS200	CASP9;CASP9;CASP9;CASP9;CASP9;CASP9;CASP9;CASP9;CASP9;CASP9;CASP9	ENST00000469637.1;ENST00000447522.1;ENST00000400777.3;ENST00000474305.2;ENST00000546969.1;ENST00000440484.1;ENST00000333868.5;ENST00000348549.5;ENST00000546424.1;ENST00000375890.4;ENST00000447522.1	3'UTR;5'UTR;TSS1500;TSS1500;TSS1500;TSS1500;TSS1500;TSS1500;TSS1500;TSS200;1stExon	chr1:15850685-15851695	3					CASP9	CASP9
Current	cg22672830	0.00377749	0.0576031	6.63954	3.14671e-11	9.94902e-08	chr6	31829093	0.00619926	0.00615146	0.00334436	0.000103963	N_Shore	NEU1	Body									NEU1;NEU1;NEU1	ENST00000495807.1;ENST00000480384.1;ENST00000479533.2	3'UTR;3'UTR;3'UTR	chr6:31829040-31829275	3					NEU1	NEU1
Current	cg25823314	-0.0189125	0.0539611	-6.62989	3.35934e-11	1.05366e-07	chr6	32794492	-0.0218873	1.99889e-05	-0.0161012	0.0204211	OpenSea	TAP2;TAP2	3'UTR;Body						TAP2	ENST00000374897.2	3'UTR	TAP2	ENST00000374897.2	3'UTR							TAP2	TAP2
Current	cg00294753	0.0235442	0.107842	6.62715	3.42222e-11	1.06913e-07	chr1	4328723	0.0405308	3.35456e-09	0.00926271	0.799219	OpenSea																		chr1:4325453-4331680	6
Current	cg01692757	0.0184788	0.0816148	6.62643	3.43906e-11	1.07014e-07	chr16	54211537	0.0206851	7.06394e-08	0.0139166	0.155761	OpenSea																		chr16:54208108-54213136	6
Current	cg16374656	0.0884785	0.0844915	6.62481	3.47693e-11	1.07767e-07	chr8	119124790	0.0849678	0.000294252	0.101153	0.00220928	S_Shore	EXT1	TSS1500						EXT1	ENST00000378204.2	TSS1500	EXT1;EXT1	ENST00000437196.1;ENST00000378204.2	TSS1500;TSS1500	chr8:119124325-119124855	3					EXT1	EXT1
Current	cg26035615	0.0046183	0.0846748	6.62358	3.50605e-11	1.08243e-07	chr6	30038254	0.00197095	0.729061	0.00486516	2.52953e-08	N_Shore	RNF39;RNF39	3'UTR;3'UTR						RNF39	ENST00000376751.3	3'UTR	RNF39	ENST00000376751.3	3'UTR	chr6:30038085-30038335	3					RNF39	RNF39
Current	cg25399367	0.00620705	0.0705219	6.6214	3.55818e-11	1.09423e-07	chr6	146136238	0.00682006	5.83273e-08	0.0016496	0.963895	N_Shore	FBXO30	TSS1500						FBXO30;RP11-545I5.3	ENST00000237281.3;ENST00000452617.1	TSS1500;TSS200	FBXO30;RP11-545I5.3	ENST00000237281.3;ENST00000452617.1	TSS1500;TSS200	chr6:146134860-146136935	3					FBXO30	FBXO30;RP11-545I5.3
Current	cg14533523	-0.0152191	0.0966047	-6.61685	3.66926e-11	1.124e-07	chr6	169852497	-0.00805547	0.629027	-0.0163968	1.30448e-07	Island						TRUE								chr6:169852200-169852615	3
Current	cg22324087	0.0272617	0.0883722	6.61428	3.73365e-11	1.1393e-07	chr20	2105404	0.0282696	9.97849e-08	0.00738978	0.960285	OpenSea	STK35	3'UTR						STK35;STK35	ENST00000246032.3;ENST00000381482.3	3'UTR;3'UTR	STK35;STK35;STK35	ENST00000246032.3;ENST00000381482.3;ENST00000493263.1	3'UTR;3'UTR;3'UTR	chr20:2105265-2105770	3					STK35	STK35
Current	cg07184228	0.0193933	0.0512105	6.60463	3.98512e-11	1.20667e-07	chr7	1034647	0.00498888	0.958818	0.0207402	4.73673e-08	OpenSea																chr7:1034325-1038015	6	chr7:1034047-1036887	6
Current	cg01951603	0.0148013	0.0588582	6.59447	4.26766e-11	1.27265e-07	chr17	80012549	0.00796412	0.752568	0.0150894	1.2168e-07	Island	GPS1;GPS1	Body;Body														chr17:80003973-80024584	6	chr17:80011068-80022127	6	GPS1
Current	cg11855524	0.00309211	0.0517976	6.58319	4.6047e-11	1.36283e-07	chr12	133268512	0.00161501	0.91498	0.00315797	6.97025e-08	S_Shelf	PXMP2	Body						PXMP2	ENST00000428960.2	5'UTR	PXMP2	ENST00000428960.2	5'UTR	chr12:133268200-133268610	3					PXMP2	PXMP2
Current	cg04438362	0.00283626	0.0697835	6.58348	4.59549e-11	1.36283e-07	chr3	31213308	0.0014153	0.819641	0.00297275	1.14309e-07	OpenSea						TRUE
Current	cg10884240	0.0353023	0.0666946	6.57328	4.92199e-11	1.45128e-07	chr16	2136812	0.041641	9.1805e-09	0.00161417	0.993873	N_Shelf	TSC2;TSC2;TSC2	Body;Body;Body					Unclassified_Cell_type_specific				TSC2;TSC2;TSC2	ENST00000569930.1;ENST00000439117.2;ENST00000497886.1	5'UTR;3'UTR;5'UTR	chr16:2135345-2138475	3					TSC2	TSC2
Current	cg22268025	0.0203501	0.0881057	6.57002	5.03092e-11	1.47787e-07	chr1	180993725	0.0225633	6.37812e-05	0.0186789	0.0119992	S_Shore	STX6;STX6	TSS1500;TSS1500																		STX6
Current	cg20321719	0.0432821	0.113908	6.56897	5.0663e-11	1.48273e-07	chr9	134394131	0.0483051	4.3256e-08	0.00853281	0.952134	OpenSea	POMT1;POMT1;POMT1;POMT1;POMT1	Body;Body;Body;Body;Body						RP11-334J6.6;POMT1;POMT1	ENST00000415423.1;ENST00000485278.1;ENST00000372221.5	3'UTR;5'UTR;3'UTR	RP11-334J6.6;POMT1;POMT1;POMT1	ENST00000415423.1;ENST00000467848.1;ENST00000485278.1;ENST00000372221.5	3'UTR;TSS200;5'UTR;3'UTR			chr9:134390330-134396164	6	chr9:134393586-134400777	6	POMT1	RP11-334J6.6;POMT1
Current	cg13381498	0.0204322	0.0867318	6.5684	5.08574e-11	1.4829e-07	chr17	27899259	0.0317396	3.28653e-08	0.00826544	0.589012	N_Shore	TP53I13	Body						TP53I13	ENST00000378818.1	TSS200	TP53I13	ENST00000378818.1	TSS200	chr17:27899200-27899470	3					TP53I13	TP53I13
Current	cg10705236	0.0107277	0.0500024	6.56538	5.19011e-11	1.50775e-07	chr19	57901745	0.0123784	1.34212e-08	0.000778937	0.990242	S_Shore	ZNF548	Body					Unclassified							chr19:57901525-57901995	3					ZNF548
Current	cg00530593	-0.0025788	0.0238318	-6.56402	5.23773e-11	1.51044e-07	chr18	43684146	-0.00364978	8.7166e-08	-0.00122676	0.315973	Island	ATP5A1;ATP5A1;HAUS1;HAUS1	5'UTR;1stExon;TSS200;TSS200			RDMR		Promoter_Associated	HAUS1;ATP5A1;ATP5A1	ENST00000282058.4;ENST00000282050.2;ENST00000282050.2	TSS200;1stExon;5'UTR	HAUS1;ATP5A1;ATP5A1;ATP5A1;ATP5A1;ATP5A1;ATP5A1;ATP5A1	ENST00000282058.4;ENST00000484856.1;ENST00000282050.2;ENST00000490226.1;ENST00000490226.1;ENST00000484856.1;ENST00000487439.1;ENST00000282050.2	TSS200;1stExon;1stExon;1stExon;3'UTR;3'UTR;3'UTR;5'UTR			chr18:43684020-43685408	6	chr18:43683912-43685306	6	ATP5A1;HAUS1	HAUS1;ATP5A1
Current	cg23395024	-0.0082299	0.0636678	-6.56408	5.23563e-11	1.51044e-07	chr11	107123258	-0.00352132	0.751048	-0.00953097	1.33742e-07	OpenSea																		chr11:107123015-107124148	6
Current	cg14029968	-0.00774014	0.0651501	-6.5564	5.51239e-11	1.57808e-07	chr10	96162173	-0.00553651	0.102573	-0.0125903	4.55509e-07	Island	TBC1D12	TSS200	high-CpG:96152120-96152293				Unclassified_Cell_type_specific	TBC1D12	ENST00000225235.4	TSS200	TBC1D12	ENST00000225235.4	TSS200	chr10:96162025-96162375	3					TBC1D12	TBC1D12
Current	cg00451105	-0.0548759	0.0751314	-6.55406	5.59947e-11	1.59721e-07	chr13	29104082	-0.0161802	0.913363	-0.0700386	6.78276e-08	N_Shore														chr13:29104080-29104415	3
Current	cg25843936	-0.0623302	0.0682206	-6.55318	5.63234e-11	1.60078e-07	chr7	77381161	-0.0428431	0.540023	-0.0644898	4.9242e-07	OpenSea	RSBN1L	Body																chr7:77380993-77382018	6	RSBN1L
Current	cg16129451	0.0289744	0.0841819	6.55032	5.74142e-11	1.62591e-07	chr1	240693433	0.0285108	0.0266909	0.0292269	3.49289e-05	OpenSea	GREM2;MIR1273E	5'UTR;Body						RP11-467I20.2;GREM2	ENST00000457477.1;ENST00000318160.4	TSS1500;5'UTR	RP11-467I20.2;GREM2	ENST00000457477.1;ENST00000318160.4	TSS1500;5'UTR							GREM2;MIR1273E	RP11-467I20.2;GREM2
Current	cg20554488	-0.00568566	0.0587745	-6.54771	5.84265e-11	1.64865e-07	chr11	123986057	-0.00224279	0.975872	-0.00573184	1.43464e-07	OpenSea	VWA5A;VWA5A;VWA5A	TSS200;TSS200;TSS200				TRUE	Promoter_Associated	VWA5A;VWA5A;VWA5A	ENST00000456829.2;ENST00000449321.1;ENST00000392744.4	TSS200;TSS200;TSS200	VWA5A;VWA5A;VWA5A	ENST00000456829.2;ENST00000361352.5;ENST00000392744.4	TSS200;TSS200;TSS200	chr11:123985945-123986295	3					VWA5A	VWA5A
Current	cg03866136	0.0609725	0.0935354	6.54625	5.89984e-11	1.65884e-07	chr5	133035160	0.0766226	3.70326e-07	0.0380061	0.274669	OpenSea							Unclassified_Cell_type_specific							chr5:133034900-133035275	3
Current	cg17675188	0.00367048	0.0742216	6.54406	5.98706e-11	1.67737e-07	chr16	81641207	0.00170524	0.772605	0.00387343	9.90649e-09	OpenSea	CMIP;CMIP	Body;Body														chr16:81640096-81641382	5			CMIP
Current	cg05008854	0.0213286	0.0195167	6.54111	6.10653e-11	1.70478e-07	chr10	7825899	0.0261971	0.000296909	0.018454	0.00211685	N_Shelf	KIN	Body						KIN	ENST00000543003.1	5'UTR	KIN	ENST00000543003.1	5'UTR							KIN	KIN
Current	cg24618739	0.0145904	0.106568	6.53708	6.27334e-11	1.73901e-07	chr10	25154684	0.0224226	1.64094e-08	0.00860599	0.738118	OpenSea	PRTFDC1	Body				TRUE												chr10:25154091-25154826	5	PRTFDC1
Current	cg18146737	-0.192719	0.324922	-6.53299	6.44708e-11	1.78091e-07	chr1	92946700	-0.0998072	0.320515	-0.202238	1.51497e-07	Island	GFI1;GFI1;GFI1	Body;Body;Body				TRUE								chr1:92946345-92949015	3					GFI1
Current	cg24078722	0.0335775	0.029839	6.52612	6.74969e-11	1.85341e-07	chr19	54629094	0.00775303	0.970808	0.0350994	1.25636e-07	OpenSea	PRPF31	Body						AC012314.8;PRPF31	ENST00000452097.1;ENST00000498612.1	TSS1500;5'UTR	AC012314.8;PRPF31;PRPF31	ENST00000452097.1;ENST00000466404.1;ENST00000498612.1	TSS1500;5'UTR;5'UTR			chr19:54628893-54630179	6			PRPF31	AC012314.8;PRPF31
Current	cg22028624	0.0236801	0.0907031	6.52596	6.75665e-11	1.85341e-07	chr11	70281091	0.031735	3.76825e-08	0.0121655	0.581612	OpenSea	CTTN;CTTN	Body;Body									CTTN;CTTN	ENST00000393747.2;ENST00000533931.1	3'UTR;3'UTR	chr11:70280905-70281295	3					CTTN	CTTN
Current	cg20844619	-0.0339969	0.0992014	-6.52329	6.87832e-11	1.87373e-07	chr4	152875860	-0.00860572	0.750282	-0.069656	7.35979e-09	OpenSea								RP11-73G16.1;RP11-73G16.1	ENST00000515329.1;ENST00000513759.1	TSS1500;TSS1500	RP11-73G16.1;RP11-73G16.1;RP11-73G16.1	ENST00000515329.1;ENST00000513759.1;ENST00000504207.1	TSS1500;TSS1500;TSS1500								RP11-73G16.1
Current	cg27001250	0.0195938	0.107021	6.52076	6.99524e-11	1.89901e-07	chr19	5247721	0.0216072	6.06573e-08	0.00501296	0.865461	S_Shore	PTPRS;PTPRS;PTPRS;PTPRS	Body;Body;Body;Body					Unclassified_Cell_type_specific							chr19:5247245-5247835	3					PTPRS
Current	cg04328638	0.0204346	0.0380263	6.51939	7.05922e-11	1.90979e-07	chr17	30004906	0.0225904	0.000281815	0.0182267	0.00387594	OpenSea														chr17:30004705-30005075	3
Current	cg19904352	0.0794281	0.226108	6.51548	7.24593e-11	1.95359e-07	chr11	102139781	0.0187373	0.858055	0.091578	4.5389e-08	S_Shore						TRUE	Unclassified									chr11:102138280-102140131	6	chr11:102138215-102140220	6
Current	cg16412966	0.0149425	0.0945208	6.51327	7.35332e-11	1.97578e-07	chr10	123813740	3.30046e-05	0.998266	0.0183632	1.76651e-09	OpenSea	TACC2;TACC2;TACC2;TACC2	Body;Body;Body;Body									TACC2	ENST00000498721.1	5'UTR	chr10:123813640-123813895	3					TACC2	TACC2
Current	cg19937288	0.0107985	0.0924872	6.51178	7.42652e-11	1.98866e-07	chr14	101199873	0.0120158	2.56346e-08	0.00568822	0.902794	N_Shore	DLK1	Body														chr14:101196337-101203754	6	chr14:101196097-101201360	6	DLK1
Current	cg24221582	0.0146651	0.0758601	6.49917	8.07623e-11	2.14803e-07	chr5	31914365	0.0210742	4.12399e-08	0.00527593	0.705048	OpenSea	PDZD2	Body									PDZD2	ENST00000502489.1	5'UTR			chr5:31912405-31914370	6	chr5:31913131-31914380	6	PDZD2	PDZD2
Current	cg02287832	0.048999	0.0455053	6.49618	8.23837e-11	2.18377e-07	chr11	66154085	0.0465872	0.0629827	0.0497289	1.60461e-05	OpenSea							Unclassified							chr11:66153940-66154355	3
Current	cg07278281	0.00385934	0.0612622	6.49482	8.31343e-11	2.19627e-07	chr2	174830518	0.000218613	0.997922	0.003937	1.4603e-07	Island	SP3	TSS1500					Promoter_Associated	SP3	ENST00000455789.2	TSS200	SP3;SP3;SP3;SP3	ENST00000416195.1;ENST00000490182.1;ENST00000462904.1;ENST00000310015.6	TSS1500;TSS1500;TSS1500;TSS200	chr2:174830340-174831075	3					SP3	SP3
Current	cg13128436	-0.0205017	0.0552343	-6.48992	8.588e-11	2.2462e-07	chr1	29529506	-0.0262288	0.0128001	-0.0181214	9.77544e-05	OpenSea	MECR;MECR	Body;Body				TRUE	Unclassified	MECR	ENST00000478505.1	3'UTR	MECR;MECR;MECR;MECR;MECR;MECR	ENST00000464511.1;ENST00000475773.1;ENST00000473030.1;ENST00000478505.1;ENST00000490529.1;ENST00000463052.1	3'UTR;3'UTR;3'UTR;3'UTR;3'UTR;3'UTR	chr1:29529380-29529635	3					MECR	MECR
Current	cg17415380	-0.0750001	0.075867	-6.48791	8.70354e-11	2.26495e-07	chr3	71447574	-0.0713185	0.00280122	-0.0785397	0.000502753	OpenSea	FOXP1;FOXP1;FOXP1;FOXP1;FOXP1	5'UTR;5'UTR;5'UTR;5'UTR;5'UTR						FOXP1;FOXP1;FOXP1;FOXP1;FOXP1	ENST00000318796.5;ENST00000475937.1;ENST00000493089.1;ENST00000318779.3;ENST00000318789.4	5'UTR;5'UTR;5'UTR;5'UTR;5'UTR	FOXP1;FOXP1;FOXP1;FOXP1;FOXP1;FOXP1	ENST00000318796.5;ENST00000327590.4;ENST00000475937.1;ENST00000493089.1;ENST00000318779.3;ENST00000318789.4	5'UTR;5'UTR;5'UTR;5'UTR;5'UTR;5'UTR	chr3:71447280-71447950	3					FOXP1	FOXP1
Current	cg25951934	0.0370318	0.0595298	6.48767	8.71725e-11	2.26495e-07	chr5	172711054	0.050532	5.67905e-06	0.0220112	0.0815303	Island						TRUE	Unclassified							chr5:172710540-172711095	3
Current	cg05552534	-0.00332618	0.0431661	-6.48667	8.77523e-11	2.27252e-07	chr1	229693713	-0.00426523	5.54329e-08	-3.21917e-07	0.998579	N_Shore	ABCB10	Body												chr1:229693265-229694055	3					ABCB10
Current	cg15655369	-0.0104995	0.0600386	-6.48522	8.85997e-11	2.28694e-07	chr20	49135042	-0.0129314	0.507129	-0.0103019	9.68871e-07	OpenSea	PTPN1;PTPN1	5'UTR;Body		chr20:49134968-49134968				PTPN1	ENST00000541713.1	5'UTR	PTPN1	ENST00000541713.1	5'UTR	chr20:49134720-49135150	3					PTPN1	PTPN1
Current	cg00984009	0.0616985	0.0834049	6.48348	8.96297e-11	2.30597e-07	chr7	131657233	0.0679743	2.28044e-07	0.0271935	0.926444	OpenSea						TRUE
Current	cg08553950	-0.0239207	0.030503	-6.48079	9.12441e-11	2.33226e-07	chr20	36012016	-0.0126873	0.705869	-0.0257787	3.45849e-07	N_Shore	SRC;SRC	5'UTR;5'UTR	low-CpG:35445350-35445433				Unclassified_Cell_type_specific	SRC;SRC;SRC;SRC;SRC	ENST00000445403.1;ENST00000373578.2;ENST00000373558.2;ENST00000360723.4;ENST00000373567.2	5'UTR;5'UTR;TSS1500;5'UTR;TSS200	SRC;SRC;SRC;SRC;SRC;SRC;SRC	ENST00000445403.1;ENST00000498178.1;ENST00000373578.2;ENST00000373558.2;ENST00000360723.4;ENST00000472968.1;ENST00000373567.2	5'UTR;5'UTR;5'UTR;TSS1500;5'UTR;TSS1500;TSS200	chr20:36011665-36012055	3					SRC	SRC
Current	cg11267055	0.0240737	0.0847327	6.47735	9.33466e-11	2.37828e-07	chr3	139065786	0.0332684	2.88612e-06	0.0171163	0.0934042	S_Shelf	MRPS22	Body									MRPS22;MRPS22;MRPS22;MRPS22	ENST00000486705.1;ENST00000483545.1;ENST00000480644.1;ENST00000480938.1	5'UTR;TSS200;TSS1500;5'UTR	chr3:139065720-139065910	3					MRPS22	MRPS22
Current	cg15372290	0.0054731	0.0408414	6.47385	9.55365e-11	2.42622e-07	chr15	45725074	0.00603016	1.46072e-07	0.00156392	0.965145	S_Shelf	C15orf48;C15orf48;MIR147B	Body;Body;TSS200						MIR147B;RP11-519G16.5	ENST00000390185.1;ENST00000559553.1	TSS200;3'UTR	MIR147B;RP11-519G16.5	ENST00000390185.1;ENST00000559553.1	TSS200;3'UTR	chr15:45724825-45725115	3					C15orf48;MIR147B	MIR147B;RP11-519G16.5
Current	cg10438803	-0.00301482	0.0362681	-6.47327	9.59068e-11	2.42779e-07	chr16	74999712	-0.00304513	5.27456e-06	-0.00289163	0.119544	OpenSea	WDR59;WDR59	ExonBnd;Body						WDR59;WDR59;WDR59	ENST00000569421.1;ENST00000569421.1;ENST00000262144.6	3'UTR;1stExon;ExonBnd	WDR59;WDR59;WDR59;WDR59;WDR59;WDR59;WDR59;WDR59	ENST00000569421.1;ENST00000569421.1;ENST00000262144.6;ENST00000568462.1;ENST00000563111.1;ENST00000562331.1;ENST00000568323.1;ENST00000536050.1	3'UTR;1stExon;ExonBnd;TSS200;5'UTR;5'UTR;5'UTR;3'UTR							WDR59	WDR59
Current	cg25061840	0.0442364	0.0934717	6.47275	9.62338e-11	2.42826e-07	chr1	156416170	0.00585473	0.981912	0.0538812	2.33764e-08	OpenSea																		chr1:156415537-156416270	6
Current	cg03992040	0.0130951	0.0718528	6.47119	9.72356e-11	2.43335e-07	chr21	40311348	0.0166757	3.0284e-08	0.000238049	0.996172	OpenSea	LOC400867	TSS1500						AF064858.6;AF064858.6	ENST00000380931.2;ENST00000415824.1	TSS1500;3'UTR	AF064858.6;AF064858.6;TMPRSS3	ENST00000380931.2;ENST00000415824.1;ENST00000553129.1	TSS1500;3'UTR;3'UTR							LOC400867	AF064858.6;TMPRSS3
Current	cg26168324	0.0318696	0.0702302	6.47141	9.70952e-11	2.43335e-07	chr10	119302318	0.00775062	0.872748	0.0399266	3.10255e-08	Island	EMX2;EMX2;EMX2OS;EMX2;EMX2	1stExon;5'UTR;Body;1stExon;5'UTR			DMR	TRUE		EMX2;EMX2;EMX2;EMX2;EMX2;EMX2OS;EMX2OS;EMX2OS	ENST00000442245.3;ENST00000369201.5;ENST00000369201.5;ENST00000553456.2;ENST00000553456.2;ENST00000450314.1;ENST00000440007.1;ENST00000551288.1	TSS1500;5'UTR;1stExon;5'UTR;1stExon;TSS1500;TSS1500;3'UTR	EMX2;EMX2;EMX2;EMX2;EMX2;EMX2OS;EMX2OS;EMX2OS	ENST00000442245.3;ENST00000369201.5;ENST00000369201.5;ENST00000553456.2;ENST00000553456.2;ENST00000450314.1;ENST00000440007.1;ENST00000551288.1	TSS1500;5'UTR;1stExon;5'UTR;1stExon;TSS1500;TSS1500;3'UTR	chr10:119301445-119302335	3					EMX2;EMX2OS	EMX2;EMX2OS
Current	cg05099692	-0.0380857	0.034215	-6.46736	9.97287e-11	2.48459e-07	chr12	52674256	-0.00927755	0.979525	-0.0392259	1.9742e-07	OpenSea				chr12:52674043-52674043		TRUE		RP11-845M18.7;AC021066.1;KRT86	ENST00000549788.1;ENST00000544024.1;ENST00000553310.1	TSS1500;5'UTR;5'UTR	RP11-845M18.7;AC021066.1;KRT86	ENST00000549788.1;ENST00000544024.1;ENST00000553310.1	TSS1500;5'UTR;5'UTR	chr12:52674100-52675035	3						RP11-845M18.7;AC021066.1;KRT86
Current	cg00907267	0.038001	0.0391839	6.46471	1.01495e-10	2.52063e-07	chr12	56474771	0.0137373	0.861135	0.0425365	1.27337e-07	S_Shore	ERBB3;ERBB3	Body;Body		chr12:56474601-56474601	RDMR		Unclassified	ERBB3	ENST00000450146.2	5'UTR	ERBB3;ERBB3;ERBB3	ENST00000549061.1;ENST00000450146.2;ENST00000546884.1	5'UTR;5'UTR;5'UTR	chr12:56474500-56477195	3					ERBB3	ERBB3
Current	cg17415586	0.00695677	0.0567532	6.46418	1.01853e-10	2.52155e-07	chr2	37095699	0.0071267	3.62632e-07	0.00476229	0.773024	OpenSea	STRN	Body						U6	ENST00000516947.1	TSS1500	U6	ENST00000516947.1	TSS1500							STRN	U6
Current	cg07823452	0.00163654	0.0483516	6.45981	1.04835e-10	2.58724e-07	chr20	3140622	0.00115349	0.275836	0.00177949	9.00851e-07	S_Shore	FASTKD5;UBOX5;UBOX5	TSS200;TSS200;TSS200					Promoter_Associated	UBOX5;FASTKD5;UBOX5	ENST00000217173.2;ENST00000380266.3;ENST00000217173.2	1stExon;TSS200;5'UTR	UBOX5;UBOX5;FASTKD5;UBOX5	ENST00000217173.2;ENST00000449731.1;ENST00000380266.3;ENST00000217173.2	1stExon;TSS200;TSS200;5'UTR	chr20:3140440-3140715	3					FASTKD5;UBOX5	UBOX5;FASTKD5
Current	cg01969330	0.0100465	0.0718127	6.45769	1.06312e-10	2.61551e-07	chr16	3448837	0.00821988	0.34618	0.0103865	9.65902e-07	N_Shore	ZSCAN32;ZSCAN32;ZSCAN32;ZSCAN32	5'UTR;5'UTR;5'UTR;5'UTR						ZNF434;ZNF434;ZNF434;LA16c-306E5.2;ZNF434;ZNF434;ZNF434;ZNF434	ENST00000418960.2;ENST00000396852.4;ENST00000396846.3;ENST00000575785.1;ENST00000573830.1;ENST00000439568.2;ENST00000422427.2;ENST00000304926.3	5'UTR;5'UTR;TSS1500;5'UTR;5'UTR;5'UTR;5'UTR;5'UTR	ZNF434;ZNF434;ZNF434;ZNF434;ZNF434;ZNF434;ZNF434;LA16c-306E5.2;ZNF434;ZNF434;ZNF434;ZNF434	ENST00000418960.2;ENST00000573327.1;ENST00000571906.1;ENST00000576500.1;ENST00000396852.4;ENST00000574084.1;ENST00000396846.3;ENST00000575785.1;ENST00000573830.1;ENST00000439568.2;ENST00000422427.2;ENST00000304926.3	5'UTR;5'UTR;5'UTR;5'UTR;5'UTR;TSS1500;TSS1500;5'UTR;5'UTR;5'UTR;5'UTR;5'UTR							ZSCAN32	ZNF434;LA16c-306E5.2
Current	cg11717462	0.0944233	0.0871794	6.45113	1.11019e-10	2.71434e-07	chr3	8664601	0.0253605	0.847097	0.125074	9.36077e-09	OpenSea	SSUH2;SSUH2;SSUH2;SSUH2	Body;Body;Body;Body				TRUE	Unclassified	C3orf32	ENST00000415132.1	3'UTR	C3orf32;C3orf32;C3orf32;C3orf32;C3orf32	ENST00000415132.1;ENST00000413305.1;ENST00000455157.2;ENST00000495366.1;ENST00000435138.1	3'UTR;3'UTR;3'UTR;3'UTR;3'UTR	chr3:8664265-8664935	3					SSUH2	C3orf32
Current	cg25438788	0.00361826	0.0786512	6.45026	1.11662e-10	2.72161e-07	chr2	3323158	0.0231383	0.252852	0.00356906	3.37307e-06	S_Shore	TSSC1	Body						TSSC1	ENST00000478754.1	3'UTR	TSSC1;TSSC1;TSSC1	ENST00000478754.1;ENST00000463662.1;ENST00000406835.2	3'UTR;3'UTR;3'UTR	chr2:3323065-3323595	3					TSSC1	TSSC1
Current	cg01313385	-0.0196732	0.100898	-6.44812	1.13244e-10	2.75166e-07	chr11	68735428	-0.00294792	0.985826	-0.0201969	7.99456e-08	OpenSea														chr11:68735245-68735655	3
Current	cg01051283	0.0614715	0.072383	6.44741	1.13777e-10	2.7561e-07	chr1	2145332	0.0168115	0.892172	0.0730376	5.33776e-08	S_Shore	FAAP20	TSS1500				TRUE	Promoter_Associated	AL590822.1;RP11-181G12.5;C1orf86;AL590822.1;RP11-181G12.4	ENST00000545087.1;ENST00000420964.1;ENST00000487186.1;ENST00000545087.1;ENST00000442483.1	1stExon;TSS1500;TSS1500;5'UTR;3'UTR	AL590822.1;RP11-181G12.5;C1orf86;AL590822.1;RP11-181G12.4	ENST00000545087.1;ENST00000420964.1;ENST00000487186.1;ENST00000545087.1;ENST00000442483.1	1stExon;TSS1500;TSS1500;5'UTR;3'UTR	chr1:2145025-2145375	3					FAAP20	AL590822.1;RP11-181G12.5;C1orf86;RP11-181G12.4
Current	cg07291563	-0.00359368	0.0577506	-6.44408	1.16307e-10	2.80874e-07	chr19	48949441	-0.00407249	0.0606443	-0.00344788	2.2465e-05	Island	GRWD1	1stExon					Promoter_Associated	GRWD1	ENST00000253237.4	1stExon	GRWD1	ENST00000253237.4	1stExon	chr19:48949345-48949755	3					GRWD1	GRWD1
Current	cg23499378	0.00693048	0.060687	6.44317	1.17004e-10	2.81692e-07	chr4	84883534	0.00884861	1.94457e-07	0.000785349	0.958084	OpenSea											RP11-8L2.1	ENST00000513489.1	3'UTR			chr4:84883185-84883651	3				RP11-8L2.1
Current	cg10917593	-0.0660808	0.0828108	-6.4418	1.18062e-10	2.83372e-07	chr11	96065862	-0.0297906	0.719502	-0.0874369	1.10306e-07	OpenSea	MAML2	Body				TRUE								chr11:96065060-96065930	3					MAML2
Current	cg15586439	0.0341451	0.0700553	6.43478	1.23656e-10	2.95e-07	chr4	164264520	0.0438276	8.2744e-08	0.00418798	0.988283	N_Shore	NPY5R	TSS1500			DMR			NPY5R;NPY5R	ENST00000338566.3;ENST00000515560.1	TSS1500;TSS1500	NPY5R;NPY5R;NPY1R	ENST00000338566.3;ENST00000515560.1;ENST00000511901.1	TSS1500;TSS1500;5'UTR	chr4:164264445-164264755	3					NPY5R	NPY5R;NPY1R
Current	cg14867138	0.0833631	0.0902696	6.43482	1.23623e-10	2.95e-07	chr7	139498312	0.0894002	0.0471905	0.081939	3.16571e-05	OpenSea	TBXAS1;TBXAS1	5'UTR;5'UTR					Unclassified_Cell_type_specific	TBXAS1;TBXAS1;TBXAS1	ENST00000263552.6;ENST00000425687.1;ENST00000336425.5	5'UTR;5'UTR;5'UTR	TBXAS1;TBXAS1;TBXAS1;TBXAS1	ENST00000263552.6;ENST00000425687.1;ENST00000438104.1;ENST00000336425.5	5'UTR;5'UTR;5'UTR;5'UTR	chr7:139498065-139498395	3					TBXAS1	TBXAS1
Current	cg24447221	-0.0163589	0.0657196	-6.43408	1.24223e-10	2.95459e-07	chr21	47571463	-0.0331366	4.81761e-08	-0.00892674	0.588233	OpenSea	FTCD;FTCD;FTCD;FTCD	ExonBnd;ExonBnd;Body;Body						FTCD-AS1;FTCD;FTCD	ENST00000446649.1;ENST00000397748.1;ENST00000498355.2	TSS200;ExonBnd;3'UTR	FTCD-AS1;FTCD;FTCD	ENST00000446649.1;ENST00000291670.5;ENST00000498355.2	TSS200;ExonBnd;3'UTR	chr21:47571105-47571555	3					FTCD	FTCD-AS1;FTCD
Current	cg22251117	0.0112189	0.0812465	6.43175	1.26147e-10	2.99132e-07	chr17	182954	0.010935	1.70808e-06	0.0146465	0.373044	N_Shelf	RPH3AL	5'UTR						RP11-1260E13.4;RP11-1260E13.4;RPH3AL;RPH3AL;RPH3AL	ENST00000570711.1;ENST00000573601.1;ENST00000331302.7;ENST00000536489.2;ENST00000323434.8	5'UTR;5'UTR;5'UTR;5'UTR;5'UTR	RP11-1260E13.4;RP11-1260E13.4;RP11-1260E13.4;RPH3AL;RPH3AL;RPH3AL;RPH3AL;RPH3AL;RPH3AL;RPH3AL;RPH3AL;RPH3AL;RPH3AL;RPH3AL;RPH3AL	ENST00000570711.1;ENST00000575743.1;ENST00000573601.1;ENST00000573588.1;ENST00000573448.1;ENST00000576420.1;ENST00000570638.1;ENST00000575736.1;ENST00000575634.1;ENST00000577079.1;ENST00000331302.7;ENST00000536489.2;ENST00000323434.8;ENST00000575130.1;ENST00000573780.1	5'UTR;5'UTR;5'UTR;5'UTR;5'UTR;5'UTR;5'UTR;5'UTR;5'UTR;5'UTR;5'UTR;5'UTR;5'UTR;5'UTR;5'UTR	chr17:182245-183095	3					RPH3AL	RP11-1260E13.4;RPH3AL
Current	cg14217074	0.016415	0.0661222	6.42488	1.31973e-10	3.11071e-07	chr3	187528979	0.0168353	0.632941	0.0164011	9.53762e-07	OpenSea						TRUE												chr3:187526035-187529026	6
Current	cg02678414	0.00874021	0.0659228	6.42046	1.35859e-10	3.18325e-07	chr16	2209840	0.0204075	8.74208e-07	0.00664049	0.303916	S_Shelf	TRAF7	5'UTR				TRUE		TRAF7	ENST00000326181.6	5'UTR	TRAF7;TRAF7;TRAF7;TRAF7;TRAF7	ENST00000565383.1;ENST00000326181.6;ENST00000569686.1;ENST00000567653.1;ENST00000564067.1	5'UTR;5'UTR;5'UTR;5'UTR;5'UTR			chr16:2204654-2214177	6			TRAF7	TRAF7
Current	cg07142523	0.105529	0.130139	6.41919	1.36999e-10	3.20044e-07	chr19	45970509	0.0480631	0.543037	0.13322	2.71789e-07	N_Shore	FOSB;FOSB	TSS1500;TSS1500						FOSB;ERCC1	ENST00000353609.2;ENST00000423698.2	TSS1500;5'UTR	FOSB;ERCC1	ENST00000353609.2;ENST00000423698.2	TSS1500;5'UTR	chr19:45970385-45970775	3					FOSB	FOSB;ERCC1
Current	cg09523691	0.0550336	0.0513043	6.40257	1.52782e-10	3.5481e-07	chr5	115178810	0.0603033	1.16489e-07	0.00663734	0.984041	S_Shore	ATG12;AP3S1	TSS1500;Body						ATG12;ATG12	ENST00000274459.4;ENST00000509910.1	TSS1500;TSS1500	ATG12;ATG12;ATG12;ATG12;AP3S1;AP3S1;AP3S1;AP3S1	ENST00000513322.1;ENST00000379594.3;ENST00000274459.4;ENST00000509910.1;ENST00000514118.1;ENST00000509055.1;ENST00000515066.2;ENST00000395548.2	TSS1500;TSS1500;TSS1500;TSS1500;5'UTR;5'UTR;5'UTR;5'UTR	chr5:115178700-115179090	3					ATG12;AP3S1	ATG12;AP3S1
Current	cg24269846	0.00373709	0.0567637	6.40042	1.54946e-10	3.58776e-07	chr12	57146087	0.00308206	0.00274993	0.00475784	0.000151384	Island	PRIM1;PRIM1	5'UTR;1stExon					Promoter_Associated	HSD17B6;PRIM1;PRIM1;PRIM1;HSD17B6;HSD17B6;HSD17B6;PRIM1;PRIM1;PRIM1;HSD17B6	ENST00000555805.1;ENST00000338193.6;ENST00000552853.1;ENST00000537418.1;ENST00000554643.1;ENST00000554150.1;ENST00000556481.1;ENST00000338193.6;ENST00000537418.1;ENST00000552853.1;ENST00000555805.1	1stExon;1stExon;1stExon;1stExon;TSS200;TSS200;TSS200;5'UTR;5'UTR;3'UTR;5'UTR	PRIM1;PRIM1;PRIM1;HSD17B6;PRIM1;PRIM1;PRIM1;PRIM1;PRIM1;PRIM1;PRIM1;HSD17B6;HSD17B6;HSD17B6;PRIM1;HSD17B6;PRIM1;PRIM1;PRIM1;PRIM1;PRIM1;HSD17B6	ENST00000550224.1;ENST00000548173.1;ENST00000552408.1;ENST00000555159.1;ENST00000550770.1;ENST00000550224.1;ENST00000338193.6;ENST00000548173.1;ENST00000552853.1;ENST00000537418.1;ENST00000552590.1;ENST00000554643.1;ENST00000556650.1;ENST00000556481.1;ENST00000546761.1;ENST00000554155.1;ENST00000550770.1;ENST00000338193.6;ENST00000537418.1;ENST00000552590.1;ENST00000552853.1;ENST00000555159.1	3'UTR;3'UTR;TSS1500;1stExon;1stExon;1stExon;1stExon;1stExon;1stExon;1stExon;1stExon;TSS200;TSS200;TSS200;TSS200;TSS200;5'UTR;5'UTR;5'UTR;5'UTR;3'UTR;5'UTR	chr12:57145765-57146310	3					PRIM1	PRIM1;HSD17B6
Current	cg26173375	0.161285	0.151572	6.39559	1.59925e-10	3.69219e-07	chr15	101084509	0.206069	7.06394e-08	0.0665162	0.585799	Island	LASS3	5'UTR					Unclassified_Cell_type_specific	CERS3;CERS3;CERS3;CERS3	ENST00000394113.1;ENST00000538112.2;ENST00000394113.1;ENST00000284382.4	1stExon;TSS200;5'UTR;5'UTR	CERS3;CERS3;CERS3;CERS3;CERS3;CERS3;CERS3;CERS3;CERS3	ENST00000560233.2;ENST00000394113.1;ENST00000538112.2;ENST00000559639.1;ENST00000558884.2;ENST00000560944.1;ENST00000560233.2;ENST00000394113.1;ENST00000284382.4	1stExon;1stExon;TSS200;TSS200;TSS200;3'UTR;5'UTR;5'UTR;5'UTR	chr15:101084225-101084695	3					LASS3	CERS3
Current	cg13179549	0.0605781	0.0656024	6.39066	1.65167e-10	3.79393e-07	chr17	39769175	0.0767888	1.10871e-06	0.0373583	0.193177	OpenSea	KRT16	TSS200						KRT16	ENST00000301653.4	TSS200	KRT16	ENST00000301653.4	TSS200	chr17:39768985-39769335	3					KRT16	KRT16
Current	cg25456425	0.0185144	0.0291091	6.39055	1.65295e-10	3.79393e-07	chr8	143361158	0.0274746	4.65492e-08	0.00823127	0.438453	N_Shore	TSNARE1	Body									TSNARE1	ENST00000521825.1	3'UTR			chr8:143351002-143364381	6			TSNARE1	TSNARE1
Current	cg02251626	-0.0253499	0.0794493	-6.38857	1.67448e-10	3.83217e-07	chr4	110343690	-0.00948695	0.776782	-0.0320375	2.56769e-07	OpenSea							Unclassified				RP11-264J9.1;RP11-264J9.1	ENST00000505895.1;ENST00000510971.1	3'UTR;3'UTR	chr4:110343620-110343870	3						RP11-264J9.1
Current	cg22157659	0.0291046	0.0661518	6.38701	1.69158e-10	3.84892e-07	chr6	135655383	0.00587628	0.98265	0.0302189	1.84961e-07	OpenSea	AHI1;AHI1;AHI1	Body;Body;Body									AHI1	ENST00000531788.1	3'UTR	chr6:135655345-135655670	3					AHI1	AHI1
Current	cg10485633	0.0695206	0.189362	6.38656	1.69663e-10	3.8493e-07	chr5	63253616	0.0172973	0.955418	0.085168	6.78276e-08	N_Shore						TRUE												chr5:63253460-63253831	4
Current	cg14911934	0.00574169	0.0723355	6.38301	1.73636e-10	3.9281e-07	chr11	46785152	0.00899775	1.32094e-07	0.00194281	0.86169	OpenSea	SNORD67;CKAP5;CKAP5	TSS1500;Body;Body						SNORD67;CKAP5	ENST00000390833.1;ENST00000378629.1	TSS1500;3'UTR	SNORD67;CKAP5;CKAP5;CKAP5;CKAP5	ENST00000390833.1;ENST00000526943.1;ENST00000526876.1;ENST00000533413.1;ENST00000378629.1	TSS1500;3'UTR;TSS1500;3'UTR;3'UTR							SNORD67;CKAP5	SNORD67;CKAP5
Current	cg00589492	0.0244891	0.0916223	6.38211	1.7466e-10	3.9287e-07	chr1	155035881	0.0303185	6.77655e-07	0.0136596	0.420232	Island	EFNA4;EFNA4;EFNA4;LOC100505666	TSS1500;TSS1500;TSS1500;Body					Promoter_Associated	EFNA4;EFNA4;EFNA3;EFNA4	ENST00000368409.3;ENST00000359751.4;ENST00000556931.1;ENST00000427683.2	TSS1500;TSS1500;TSS1500;TSS1500	EFNA4;EFNA4;EFNA3;EFNA4	ENST00000368409.3;ENST00000359751.4;ENST00000556931.1;ENST00000427683.2	TSS1500;TSS1500;TSS1500;TSS1500	chr1:155035465-155036015	3					EFNA4;LOC100505666	EFNA4;EFNA3
Current	cg16961508	0.186931	0.172865	6.37973	1.77402e-10	3.979e-07	chr16	62676758	0.186588	0.00220878	0.18749	0.00107073	OpenSea														chr16:62676640-62676870	3
Current	cg24576960	-0.0807805	0.0866822	-6.37675	1.80884e-10	4.03411e-07	chr4	38875533	-0.0991537	4.12399e-08	-0.00452287	0.99167	OpenSea	FAM114A1	5'UTR				TRUE		FAM114A1;FAM114A1	ENST00000515037.1;ENST00000358869.2	5'UTR;5'UTR	FAM114A1;FAM114A1;FAM114A1	ENST00000510213.1;ENST00000515037.1;ENST00000358869.2	5'UTR;5'UTR;5'UTR							FAM114A1	FAM114A1
Current	cg05236941	0.0131555	0.0963945	6.37614	1.81608e-10	4.03883e-07	chr2	241858058	0.00930546	0.613494	0.0135314	8.94625e-07	N_Shore											AC104809.3	ENST00000427156.2	TSS200	chr2:241857785-241858155	3						AC104809.3
Current	cg21043815	0.00345261	0.0288646	6.36916	1.90062e-10	4.21491e-07	chr5	134241104	0.00508044	4.34923e-08	0.00126119	0.740532	Island	PCBD2	Body					Promoter_Associated							chr5:134240965-134241615	3					PCBD2
Current	cg22898082	0.0429923	0.0397798	6.36648	1.9341e-10	4.27712e-07	chr19	11074428	0.0511585	1.01016e-07	0.0152357	0.775298	S_Shelf	SMARCA4;SMARCA4;SMARCA4	5'UTR;5'UTR;5'UTR					Promoter_Associated_Cell_type_specific	SMARCA4;SMARCA4	ENST00000421844.2;ENST00000344626.4	5'UTR;5'UTR	SMARCA4;SMARCA4	ENST00000421844.2;ENST00000344626.4	5'UTR;5'UTR	chr19:11074080-11074775	3					SMARCA4	SMARCA4
Current	cg00919702	-0.130073	0.189244	-6.36518	1.95065e-10	4.30164e-07	chr10	16561351	-0.0337167	0.582125	-0.140352	2.9388e-09	N_Shore	C1QL3	Body			CDMR		Unclassified							chr10:16560765-16562215	3					C1QL3
Current	cg15560591	0.0231476	0.028505	6.36287	1.98019e-10	4.35459e-07	chr14	91776202	0.0365964	0.024523	0.0212741	4.5636e-05	OpenSea	CCDC88C;CCDC88C	ExonBnd;Body						CCDC88C	ENST00000389857.6	ExonBnd	CCDC88C	ENST00000389857.6	ExonBnd			chr14:91776038-91776631	6			CCDC88C	CCDC88C
Current	cg01692613	0.00862763	0.0958433	6.35594	2.07157e-10	4.51767e-07	chr10	43792004	0.0137861	1.47787e-06	0.00607716	0.0574165	OpenSea														chr10:43791880-43792070	3
Current	cg25563406	-0.0336879	0.0311372	-6.35495	2.08498e-10	4.53435e-07	chr8	124695100	-0.000344612	0.999225	-0.0365114	1.28431e-07	OpenSea	ANXA13;ANXA13	Body;Body														chr8:124675647-124698604	6			ANXA13
Current	cg03733463	0.022254	0.0545804	6.35204	2.12476e-10	4.59547e-07	chr7	100492055	0.0143053	0.630827	0.0230304	4.92856e-07	S_Shore	ACHE;ACHE;ACHE;ACHE;ACHE	5'UTR;5'UTR;5'UTR;5'UTR;5'UTR						ACHE;ACHE;ACHE;ACHE;ACHE;ACHE	ENST00000411582.1;ENST00000419336.2;ENST00000241069.5;ENST00000302913.4;ENST00000428317.1;ENST00000412389.1	5'UTR;5'UTR;5'UTR;5'UTR;5'UTR;TSS200	ACHE;ACHE;ACHE;ACHE;ACHE;ACHE;ACHE;ACHE;ACHE	ENST00000411582.1;ENST00000419336.2;ENST00000241069.5;ENST00000302913.4;ENST00000428317.1;ENST00000441605.1;ENST00000445236.1;ENST00000412389.1;ENST00000442452.1	5'UTR;5'UTR;5'UTR;5'UTR;5'UTR;5'UTR;5'UTR;TSS200;TSS1500	chr7:100491880-100492175	3					ACHE	ACHE
Current	cg20940468	0.0154064	0.086828	6.35213	2.12356e-10	4.59547e-07	chr3	38623154	0.00731495	0.838682	0.0168275	3.0378e-07	OpenSea	SCN5A;SCN5A;SCN5A;SCN5A;SCN5A;SCN5A	Body;Body;Body;Body;Body;Body												chr3:38622965-38623415	3					SCN5A
Current	cg25642476	0.110697	0.107337	6.3515	2.13232e-10	4.59919e-07	chr6	29595011	0.121931	2.38067e-07	0.0438225	0.80118	N_Shore	GABBR1;GABBR1;GABBR1	Body;Body;Body									GABBR1;GABBR1	ENST00000472823.1;ENST00000491829.1	3'UTR;3'UTR	chr6:29594885-29595135	3					GABBR1	GABBR1
Current	cg26383616	0.0196558	0.0400542	6.34971	2.15722e-10	4.6402e-07	chr9	138378426	0.0201842	0.107994	0.0194951	1.80156e-05	S_Shore	PPP1R26	Body														chr9:138377737-138379249	6			PPP1R26
Current	cg09237172	0.00406566	0.0527388	6.34898	2.16754e-10	4.64969e-07	chr13	73347910	0.000466342	0.961327	0.00453551	4.25904e-09	OpenSea	DIS3;DIS3	Body;Body									DIS3	ENST00000469339.1	TSS200							DIS3	DIS3
Current	cg21289857	0.0332295	0.0692489	6.3481	2.17996e-10	4.66363e-07	chr19	51649688	0.0364852	5.00169e-07	0.0168065	0.709324	OpenSea	SIGLEC7;SIGLEC7;SIGLEC7;SIGLEC7	Body;Body;Body;Body														chr19:51649341-51649741	4			SIGLEC7
Current	cg08347226	0.0058667	0.08353	6.34726	2.19177e-10	4.67618e-07	chr2	241388722	0.00781744	0.0837663	0.00559353	2.39306e-05	N_Shelf	GPC1	Body	low-CpG:241037393-241037402								GPC1	ENST00000469694.1	5'UTR			chr2:241385345-241403995	6	chr2:241388063-241410816	6	GPC1	GPC1
Current	cg15167537	0.0671938	0.0947613	6.34331	2.24874e-10	4.78476e-07	chr11	3915156	0.0680845	5.35637e-07	0.0365586	0.950513	OpenSea	STIM1;STIM1;STIM1	Body;Body;Body						AC090804.1	ENST00000308739.6	TSS1500	AC090804.1;STIM1;STIM1;STIM1;STIM1;STIM1	ENST00000308739.6;ENST00000525403.1;ENST00000532610.1;ENST00000532919.1;ENST00000530554.1;ENST00000524822.1	TSS1500;5'UTR;5'UTR;5'UTR;5'UTR;5'UTR			chr11:3914485-3915995	6	chr11:3914310-3916029	6	STIM1	AC090804.1;STIM1
Current	cg09101941	-0.0241904	0.0576725	-6.34128	2.27869e-10	4.83541e-07	chr5	133775258	-0.0547472	8.76433e-09	-0.00651454	0.969042	OpenSea						TRUE		RP11-215P8.4;AC005355.1	ENST00000512748.1;ENST00000513329.1	3'UTR;5'UTR	RP11-215P8.4;AC005355.1	ENST00000512748.1;ENST00000513329.1	3'UTR;5'UTR	chr5:133774885-133775410	3						RP11-215P8.4;AC005355.1
Current	cg16062078	0.0030034	0.0803404	6.31676	2.67107e-10	5.51928e-07	chr1	207271022	0.00395983	0.000697004	0.00272015	0.00403897	OpenSea	C4BPB;C4BPB;C4BPB;C4BPB;C4BPB	Body;Body;Body;Body;Body						C4BPB	ENST00000470767.1	TSS200	C4BPB;C4BPB	ENST00000469326.1;ENST00000470767.1	5'UTR;TSS200							C4BPB	C4BPB
Current	cg10180982	0.00812421	0.0866881	6.31448	2.71079e-10	5.5867e-07	chr8	90869821	0.00881852	2.75831e-07	0.00285059	0.929846	OpenSea																		chr8:90869767-90870508	4
Current	cg14154487	0.00124253	0.0221745	6.31114	2.76987e-10	5.67873e-07	chr9	125133314	0.000825089	0.87949	0.00125958	7.49285e-07	OpenSea	PTGS1;PTGS1;PTGS1;PTGS1	5'UTR;5'UTR;1stExon;1stExon	low-CpG:124172606-124173215				Unclassified	PTGS1;PTGS1	ENST00000540753.1;ENST00000223423.4	5'UTR;TSS200	PTGS1;PTGS1;PTGS1	ENST00000540753.1;ENST00000223423.4;ENST00000426608.1	5'UTR;TSS200;TSS200	chr9:125133080-125133735	3					PTGS1	PTGS1
Current	cg11593951	0.00920273	0.109543	6.31045	2.78231e-10	5.68316e-07	chr9	101635197	0.00634157	0.582152	0.00953575	1.12908e-06	OpenSea								RP11-92C4.3	ENST00000433997.1	TSS1500	RP11-92C4.3	ENST00000433997.1	TSS1500								RP11-92C4.3
Current	cg18849160	0.00896526	0.0815712	6.3082	2.82297e-10	5.74272e-07	chr10	66810864	0.00752051	0.0603155	0.00970489	2.57414e-05	N_Shelf
Current	cg15110296	0.0913063	0.0857704	6.30381	2.90412e-10	5.82176e-07	chr12	12509705	0.101424	0.000264873	0.0800951	0.00986614	N_Shore	LOH12CR1;LOH12CR2	TSS1500;Body					Promoter_Associated	AC007621.1;LOH12CR1;LOH12CR1;LOH12CR1	ENST00000381800.2;ENST00000542728.1;ENST00000314565.4;ENST00000298571.6	3'UTR;TSS1500;TSS1500;TSS1500	AC007621.1;LOH12CR1;LOH12CR1;LOH12CR1;LOH12CR1	ENST00000381800.2;ENST00000542728.1;ENST00000314565.4;ENST00000543990.1;ENST00000298571.6	3'UTR;TSS1500;TSS1500;TSS1500;TSS1500			chr12:12509348-12511659	6	chr12:12509317-12511869	6	LOH12CR1;LOH12CR2	AC007621.1;LOH12CR1
Current	cg07104230	0.00594423	0.0601646	6.3039	2.90246e-10	5.82176e-07	chr1	120909060	0.00278527	0.969446	0.00600757	2.46184e-07	S_Shelf	HIST2H2BA	Body						HIST2H2BA;RP11-439A17.10	ENST00000430394.1;ENST00000426275.1	5'UTR;5'UTR	HIST2H2BA;RP11-439A17.10	ENST00000430394.1;ENST00000426275.1	5'UTR;5'UTR							HIST2H2BA	HIST2H2BA;RP11-439A17.10
Current	cg19181132	-0.00959768	0.066077	-6.3037	2.90619e-10	5.82176e-07	chr12	59314527	-0.00879066	0.292737	-0.0098093	5.61948e-06	S_Shore	LRIG3;LRIG3	TSS1500;TSS1500						LRIG3;RP11-150C16.1;LRIG3;RP11-150C16.1	ENST00000379141.4;ENST00000547590.1;ENST00000320743.3;ENST00000547590.1	TSS1500;1stExon;TSS1500;5'UTR	LRIG3;LRIG3;LRIG3;RP11-150C16.1;LRIG3;RP11-150C16.1	ENST00000379141.4;ENST00000548968.1;ENST00000433272.2;ENST00000547590.1;ENST00000320743.3;ENST00000547590.1	TSS1500;TSS1500;TSS1500;1stExon;TSS1500;5'UTR	chr12:59313925-59314570	3					LRIG3	LRIG3;RP11-150C16.1
Current	cg05396436	0.0158452	0.0330278	6.30427	2.89551e-10	5.82176e-07	chr18	45707842	0.00233466	0.960848	0.017957	1.06294e-07	OpenSea						TRUE		ZBTB7C;ZBTB7C	ENST00000542101.1;ENST00000540333.1	5'UTR;5'UTR	ZBTB7C;ZBTB7C	ENST00000542101.1;ENST00000540333.1	5'UTR;5'UTR	chr18:45707800-45708095	3						ZBTB7C
Current	cg25237910	0.00392847	0.0594209	6.30387	2.90308e-10	5.82176e-07	chr5	159885563	0.00587392	3.08338e-07	0.000396595	0.983061	OpenSea																		chr5:159884358-159886881	6
Current	cg15586992	0.00362043	0.0654732	6.29993	2.97789e-10	5.94724e-07	chr17	36618089	0.00258648	0.822956	0.00365761	7.17927e-07	N_Shelf	ARHGAP23	Body						ARHGAP23	ENST00000443378.1	5'UTR	ARHGAP23	ENST00000549246.1	5'UTR	chr17:36617945-36618215	3					ARHGAP23	ARHGAP23
Current	cg09255388	0.00492814	0.0845302	6.29961	2.98394e-10	5.94724e-07	chr1	10761062	0.00936292	3.70392e-08	0.00211187	0.509787	S_Shelf	CASZ1;CASZ1	5'UTR;5'UTR						CASZ1;CASZ1	ENST00000377022.3;ENST00000344008.5	5'UTR;5'UTR	CASZ1;CASZ1	ENST00000377022.3;ENST00000344008.5	5'UTR;5'UTR					chr1:10760850-10761767	3	CASZ1	CASZ1
Current	cg19423978	0.0421247	0.115174	6.29914	2.99298e-10	5.95019e-07	chr19	3688477	0.0200287	0.432203	0.0489433	1.04234e-06	S_Shore	PIP5K1C	Body					Promoter_Associated_Cell_type_specific							chr19:3688185-3688795	3					PIP5K1C
Current	cg25237216	0.00400215	0.0902212	6.29541	3.06592e-10	6.06457e-07	chr1	212314844	0.0032544	0.167711	0.00416715	6.65421e-06	OpenSea														chr1:212314800-212315115	3
Current	cg18068411	0.0068162	0.0782857	6.29008	3.17309e-10	6.26083e-07	chr10	16481929	0.00775811	2.1204e-07	0.00206157	0.935174	S_Shelf	PTER;PTER	5'UTR;5'UTR						PTER;PTER;PTER	ENST00000343656.3;ENST00000535784.1;ENST00000378000.1	5'UTR;5'UTR;5'UTR	PTER;PTER;PTER	ENST00000343656.3;ENST00000535784.1;ENST00000378000.1	5'UTR;5'UTR;5'UTR					chr10:16481925-16484032	6	PTER	PTER
Current	cg10228492	0.00452304	0.0643338	6.28929	3.18913e-10	6.27675e-07	chr9	135162083	0.0100373	1.64094e-08	0.000922804	0.875769	OpenSea	SETX	Body									SETX	ENST00000474172.1	TSS200							SETX	SETX
Current	cg04035162	0.0392801	0.0425082	6.28303	3.32034e-10	6.50248e-07	chr14	54075155	0.0404998	1.77601e-06	0.0284635	0.565685	OpenSea							Unclassified_Cell_type_specific	AL163953.2;AL163953.3	ENST00000436530.1;ENST00000456100.1	3'UTR;5'UTR	AL163953.2;AL163953.3	ENST00000436530.1;ENST00000456100.1	3'UTR;5'UTR			chr14:54075099-54075814	6	chr14:54075090-54075490	3		AL163953.2;AL163953.3
Current	cg21371645	0.0238241	0.0449305	6.28324	3.31586e-10	6.50248e-07	chr17	7147256	0.0341172	3.01646e-05	0.0178701	0.0312836	S_Shore	DULLARD;DULLARD	3'UTR;3'UTR						CTD-2545G14.7;GABARAP;GABARAP;CTDNEP1;CTDNEP1;CTDNEP1	ENST00000570760.1;ENST00000573928.1;ENST00000302386.5;ENST00000574322.1;ENST00000573600.1;ENST00000318988.6	3'UTR;TSS1500;TSS1500;3'UTR;3'UTR;3'UTR	CTD-2545G14.7;GABARAP;GABARAP;CTDNEP1;CTDNEP1;CTDNEP1;CTDNEP1;CTDNEP1	ENST00000570760.1;ENST00000573928.1;ENST00000302386.5;ENST00000570828.1;ENST00000574322.1;ENST00000573600.1;ENST00000574205.1;ENST00000318988.6	3'UTR;TSS1500;TSS1500;3'UTR;3'UTR;3'UTR;3'UTR;3'UTR							DULLARD	CTD-2545G14.7;GABARAP;CTDNEP1
Current	cg00965023	0.0884342	0.140781	6.28187	3.34525e-10	6.51882e-07	chr19	11785188	0.116661	1.85136e-07	0.0206198	0.927115	Island	ZNF833	Body						ZNF833P	ENST00000344893.3	5'UTR	ZNF833P	ENST00000344893.3	5'UTR	chr19:11784400-11785435	3					ZNF833	ZNF833P
Current	cg21426847	0.0287147	0.138098	6.27881	3.41164e-10	6.61545e-07	chr21	38834244	0.0478099	5.35637e-07	0.00249584	0.999967	OpenSea	DYRK1A;DYRK1A;DYRK1A;DYRK1A	Body;Body;Body;Body				TRUE		DYRK1A	ENST00000462274.1	5'UTR	DYRK1A;DYRK1A;TMPRSS3	ENST00000462274.1;ENST00000498351.1;ENST00000553129.1	5'UTR;5'UTR;3'UTR			chr21:38833613-38834470	6			DYRK1A	DYRK1A;TMPRSS3
Current	cg08625808	0.0315217	0.0295199	6.27897	3.40833e-10	6.61545e-07	chr3	50379923	0.0329104	1.09179e-06	0.0194535	0.719078	S_Shore	ZMYND10;ZMYND10	Body;Body						ZMYND10;ZMYND10-AS1	ENST00000490675.1;ENST00000440013.1	TSS200;5'UTR	ZMYND10;ZMYND10;ZMYND10;ZMYND10-AS1	ENST00000475688.1;ENST00000475688.1;ENST00000490675.1;ENST00000440013.1	3'UTR;1stExon;TSS200;5'UTR							ZMYND10	ZMYND10;ZMYND10-AS1
Current	cg16324980	0.00482166	0.0882533	6.27134	3.5796e-10	6.90711e-07	chr19	50528749	7.32577e-05	0.995989	0.00498236	3.96291e-07	Island	VRK3;VRK3;VRK3;VRK3;VRK3;ZNF473;ZNF473;ZNF473	1stExon;1stExon;TSS200;5'UTR;5'UTR;TSS1500;TSS1500;TSS1500					Promoter_Associated	VRK3;VRK3;VRK3;VRK3;ZNF473;ZNF473	ENST00000377011.1;ENST00000443401.2;ENST00000424804.2;ENST00000377011.1;ENST00000391821.1;ENST00000445728.2	1stExon;TSS200;TSS200;5'UTR;TSS1500;TSS1500	VRK3;VRK3;VRK3;VRK3;ZNF473;ZNF473	ENST00000316763.2;ENST00000443401.2;ENST00000424804.2;ENST00000316763.2;ENST00000270617.3;ENST00000445728.2	1stExon;TSS200;TSS200;5'UTR;TSS1500;TSS1500	chr19:50528565-50529015	3					VRK3;ZNF473	VRK3;ZNF473
Current	cg13364075	0.0269384	0.0853395	6.27168	3.57176e-10	6.90711e-07	chr7	157320369	0.0312265	6.43618e-06	0.019244	0.125267	N_Shore														chr7:157320065-157320415	3
Current	cg04714149	0.00296426	0.0736886	6.26993	3.6121e-10	6.95279e-07	chr2	47278040	0.00504531	9.06523e-08	0.00101119	0.622845	OpenSea	TTC7A;TTC7A;TTC7A;TTC7A	Body;Body;Body;Body									TTC7A;TTC7A;TTC7A;TTC7A;CALM2;TTC7A	ENST00000491786.1;ENST00000484061.1;ENST00000441914.1;ENST00000484337.1;ENST00000496939.1;ENST00000409825.1	5'UTR;5'UTR;3'UTR;5'UTR;3'UTR;3'UTR	chr2:47277845-47278255	3					TTC7A	TTC7A;CALM2
Current	cg27395454	0.0110856	0.0959301	6.26929	3.62698e-10	6.96441e-07	chr22	35731548	0.0117056	1.66791e-06	0.00699876	0.665888	OpenSea	MIR3909;TOM1;TOM1;TOM1;TOM1;TOM1;TOM1	TSS200;Body;Body;Body;Body;Body;Body						TOM1;TOM1	ENST00000450839.2;ENST00000382034.5	3'UTR;3'UTR	TOM1;TOM1;TOM1;TOM1;TOM1;TOM1	ENST00000404284.2;ENST00000424387.1;ENST00000337040.5;ENST00000491987.1;ENST00000450839.2;ENST00000382034.5	3'UTR;3'UTR;3'UTR;5'UTR;3'UTR;3'UTR	chr22:35731405-35731755	3					MIR3909;TOM1	TOM1
Current	cg07481027	0.00210919	0.0446561	6.26361	3.76173e-10	7.20557e-07	chr10	75631588	0.00225853	6.12188e-06	0.0017176	0.279983	N_Shelf	CAMK2G;CAMK2G;CAMK2G;CAMK2G;CAMK2G	Body;Body;Body;Body;Body			RDMR			CAMK2G	ENST00000472912.1	3'UTR	CAMK2G	ENST00000472912.1	3'UTR	chr10:75631425-75632415	3					CAMK2G	CAMK2G
Current	cg14529732	0.0136187	0.0255824	6.25526	3.96863e-10	7.5468e-07	chr22	43306564	0.0192603	5.1654e-06	0.00953142	0.121203	OpenSea	PACSIN2;PACSIN2;PACSIN2	Body;Body;Body																chr22:43306558-43306965	6	PACSIN2
Current	cg09210286	-0.00368554	0.0450504	-6.24665	4.19346e-10	7.89716e-07	chr12	21927938	-0.000355821	0.993246	-0.00425874	3.68067e-07	OpenSea	KCNJ8	TSS200						KCNJ8;KCNJ8	ENST00000240662.2;ENST00000539350.1	TSS200;TSS1500	KCNJ8;KCNJ8;KCNJ8	ENST00000537950.1;ENST00000240662.2;ENST00000539350.1	5'UTR;TSS200;TSS1500	chr12:21927320-21928255	3					KCNJ8	KCNJ8
Current	cg17882951	0.0720828	0.0712319	6.24512	4.23484e-10	7.91912e-07	chr2	220357514	0.00628278	0.989231	0.0809743	1.4273e-07	N_Shelf	SPEG	3'UTR						SPEG;AC053503.11;SPEG	ENST00000312358.7;ENST00000429882.1;ENST00000485813.1	3'UTR;3'UTR;5'UTR	SPEG;AC053503.11;SPEG	ENST00000312358.7;ENST00000429882.1;ENST00000485813.1	3'UTR;3'UTR;5'UTR	chr2:220357360-220357575	3					SPEG	SPEG;AC053503.11
Current	cg26618587	0.00824846	0.138587	6.24233	4.31108e-10	8.04259e-07	chr5	52282481	0.00971772	1.10871e-06	0.00478333	0.508572	N_Shelf								CTD-2175A23.1;CTD-2175A23.1	ENST00000505701.1;ENST00000503559.1	3'UTR;3'UTR	CTD-2175A23.1;CTD-2175A23.1	ENST00000505701.1;ENST00000503559.1	3'UTR;3'UTR								CTD-2175A23.1
Current	cg15392911	0.00825548	0.0724206	6.24136	4.33782e-10	8.0543e-07	chr1	227729070	0.0138701	9.71731e-08	0.00151549	0.930302	N_Shore																chr1:227728793-227731384	6	chr1:227728776-227731074	6
Current	cg24066641	0.0594121	0.107801	6.23952	4.38927e-10	8.11159e-07	chr5	179554466	0.064706	0.000220105	0.0497516	0.0121094	Island	RASGEF1C	Body				TRUE	Unclassified_Cell_type_specific	RASGEF1C	ENST00000519883.1	3'UTR	RASGEF1C	ENST00000519883.1	3'UTR	chr5:179554445-179554675	3					RASGEF1C	RASGEF1C
Current	cg11214576	0.0252306	0.0358818	6.23409	4.54409e-10	8.35846e-07	chr1	25869068	0.033224	3.68039e-05	0.0180338	0.029086	N_Shore	LDLRAP1	TSS1500						LDLRAP1	ENST00000374338.4	TSS1500	LDLRAP1	ENST00000374338.4	TSS1500							LDLRAP1	LDLRAP1
Current	cg07962847	-0.272844	0.271436	-6.23363	4.5575e-10	8.36358e-07	chr7	152988211	-0.14415	0.363054	-0.329694	8.63158e-07	OpenSea
Current	cg05460956	0.00925667	0.0839529	6.22512	4.81174e-10	8.80959e-07	chr1	9760780	0.00647734	0.0685592	0.0124283	1.16291e-05	OpenSea	PIK3CD	5'UTR						PIK3CD;PIK3CD;PIK3CD	ENST00000536656.1;ENST00000377346.4;ENST00000469267.1	5'UTR;5'UTR;5'UTR	PIK3CD;PIK3CD;PIK3CD	ENST00000536656.1;ENST00000377346.4;ENST00000469267.1	5'UTR;5'UTR;5'UTR			chr1:9760274-9761006	6	chr1:9760235-9761024	3	PIK3CD	PIK3CD
Current	cg21309379	0.097039	0.100637	6.22348	4.86251e-10	8.88189e-07	chr17	44918854	0.101779	1.53712e-05	0.0802954	0.154372	OpenSea							Unclassified							chr17:44918685-44919475	3
Current	cg11722376	-0.00805681	0.0648593	-6.21973	4.98014e-10	9.05474e-07	chr2	130691882	-0.0085557	0.000334977	-0.00771101	0.0122122	Island	LOC389033	Body			DMR			AC079776.2;AC079776.2;AC079776.3	ENST00000433290.1;ENST00000433290.1;ENST00000450840.1	3'UTR;1stExon;5'UTR	AC079776.2;AC079776.2;AC079776.3	ENST00000433290.1;ENST00000433290.1;ENST00000450840.1	3'UTR;1stExon;5'UTR	chr2:130691605-130692035	3					LOC389033	AC079776.2;AC079776.3
Current	cg11919153	0.00811476	0.0987545	6.21843	5.0215e-10	9.08797e-07	chr7	135413281	0.00183488	0.963925	0.00851499	1.69406e-07	OpenSea	SLC13A4	TSS1500						SLC13A4;AC091736.10	ENST00000354042.4;ENST00000378428.3	TSS1500;3'UTR	FAM180A;AC091736.10;SLC13A4;SLC13A4;SLC13A4;AC091736.10	ENST00000435869.1;ENST00000422620.1;ENST00000478310.1;ENST00000354042.4;ENST00000471405.1;ENST00000378428.3	3'UTR;3'UTR;TSS1500;TSS1500;TSS1500;3'UTR	chr7:135412940-135413290	3					SLC13A4	FAM180A;AC091736.10;SLC13A4
Current	cg24002494	0.0050214	0.0757416	6.21856	5.01731e-10	9.08797e-07	chr7	130934919	0.00733665	0.00026017	0.00471202	0.0152411	OpenSea	MKLN1	Body				TRUE		MKLN1	ENST00000421797.2	5'UTR	MKLN1;MKLN1	ENST00000421797.2;ENST00000416992.1	5'UTR;5'UTR							MKLN1	MKLN1
Current	cg06152215	-0.0403463	0.0622134	-6.21722	5.06041e-10	9.13738e-07	chr12	124422259	-0.0490908	4.17921e-05	-0.0330986	0.0377349	S_Shore	CCDC92	Body				TRUE	Unclassified	CCDC92	ENST00000544798.1	3'UTR	CCDC92;CCDC92	ENST00000542348.1;ENST00000544798.1	3'UTR;3'UTR	chr12:124422020-124422375	3					CCDC92	CCDC92
Current	cg24141156	-0.00857642	0.0663185	-6.21647	5.08452e-10	9.1599e-07	chr12	54758422	-0.0116754	0.536018	-0.00844188	3.59998e-06	OpenSea	GPR84;LOC102724050;LOC102724050	TSS200;Body;Body						GPR84;GPR84;RP11-753H16.5	ENST00000267015.3;ENST00000551809.1;ENST00000552785.1	TSS200;TSS200;5'UTR	GPR84;GPR84;RP11-753H16.3;RP11-753H16.5	ENST00000267015.3;ENST00000551809.1;ENST00000550474.1;ENST00000552785.1	TSS200;TSS200;5'UTR;5'UTR	chr12:54758260-54758530	3					GPR84;LOC102724050	GPR84;RP11-753H16.3;RP11-753H16.5
Current	cg08902205	-0.0309699	0.165744	-6.21054	5.28034e-10	9.46935e-07	chr16	85658997	-0.00216983	0.992598	-0.0385784	1.84961e-07	Island	KIAA0182;KIAA0182	5'UTR;Body						KIAA0182	ENST00000405402.2	5'UTR	KIAA0182;KIAA0182	ENST00000405402.2;ENST00000411612.1	5'UTR;5'UTR	chr16:85658625-85659015	3					KIAA0182	KIAA0182
Current	cg11115318	0.005318	0.0644358	6.20961	5.31158e-10	9.50372e-07	chr12	102087240	0.00585545	0.336002	0.00525432	3.84703e-06	N_Shelf
Current	cg18392343	0.00425006	0.114375	6.20647	5.41889e-10	9.67374e-07	chr7	56034817	0.0199554	7.58419e-09	0.00194097	0.618052	S_Shore	GBAS;GBAS	Body;Body						GBAS	ENST00000487370.1	5'UTR	GBAS;GBAS;GBAS;GBAS;GBAS	ENST00000446692.1;ENST00000470036.1;ENST00000437587.1;ENST00000487370.1;ENST00000472404.1	5'UTR;5'UTR;5'UTR;5'UTR;5'UTR	chr7:56034565-56035030	3					GBAS	GBAS
Current	cg12918710	0.00265461	0.0468117	6.19939	5.66821e-10	1.00504e-06	chr19	58202946	0.00321603	0.860791	0.00263161	1.62197e-06	OpenSea								AC004017.1	ENST00000541705.1	TSS1500	AC004017.1	ENST00000541705.1	TSS1500								AC004017.1
Current	cg24660645	-0.0337282	0.115525	-6.19541	5.81344e-10	1.02617e-06	chr7	142748062	-0.0409574	5.51817e-07	-0.0115041	0.679845	OpenSea	OR6V1	TSS1500						OR6V1	ENST00000418316.1	TSS1500	OR6V1	ENST00000418316.1	TSS1500							OR6V1	OR6V1
Current	cg10763247	0.00171555	0.0478899	6.1875	6.11257e-10	1.07177e-06	chr3	61066614	0.00432671	0.000345269	0.00135602	0.00568079	OpenSea	FHIT;FHIT	5'UTR;5'UTR				TRUE		FHIT;FHIT;FHIT	ENST00000476844.1;ENST00000492590.1;ENST00000468189.1	5'UTR;5'UTR;5'UTR	FHIT;FHIT;FHIT;FHIT	ENST00000490952.1;ENST00000476844.1;ENST00000492590.1;ENST00000468189.1	3'UTR;5'UTR;5'UTR;5'UTR	chr3:61066420-61066670	3					FHIT	FHIT
Current	cg06138156	-0.0104286	0.045669	-6.18514	6.20459e-10	1.08548e-06	chr7	157660801	-0.0287145	5.63346e-10	-0.0020968	0.872331	S_Shore	PTPRN2;PTPRN2;PTPRN2	Body;Body;Body														chr7:157660483-157661719	5			PTPRN2
Current	cg02268965	0.0367812	0.0825163	6.18337	6.27492e-10	1.09535e-06	chr2	40739515	0.0391772	0.0802635	0.0362492	4.55511e-05	OpenSea	SLC8A1;SLC8A1	5'UTR;1stExon				TRUE		SLC8A1;SLC8A1;SLC8A1;SLC8A1	ENST00000542640.1;ENST00000403092.1;ENST00000542640.1;ENST00000405269.1	1stExon;TSS200;5'UTR;5'UTR	SLC8A1;SLC8A1;SLC8A1;SLC8A1	ENST00000542640.1;ENST00000403092.1;ENST00000542640.1;ENST00000405269.1	1stExon;TSS200;5'UTR;5'UTR	chr2:40739440-40739790	3					SLC8A1	SLC8A1
Current	cg26212229	0.00223448	0.0630336	6.17994	6.41278e-10	1.11694e-06	chr18	19191611	0.00541164	1.72645e-05	0.00183085	0.102158	N_Shore	SNRPD1	TSS1500						SNRPD1	ENST00000300413.3	TSS1500	SNRPD1	ENST00000300413.3	TSS1500	chr18:19191605-19191795	3					SNRPD1	SNRPD1
Current	cg03554491	-0.0457274	0.0752159	-6.17731	6.52039e-10	1.13318e-06	chr9	133608263	-0.0428671	0.00846979	-0.0484671	0.000588983	OpenSea	ABL1	Body				TRUE		ABL1	ENST00000444970.2	5'UTR	ABL1	ENST00000444970.2	5'UTR	chr9:133608165-133608815	3					ABL1	ABL1
Current	cg01325033	0.00655064	0.0631563	6.17585	6.58077e-10	1.13864e-06	chr5	156693783	0.00696664	1.49224e-06	0.00373823	0.893996	S_Shore	CYFIP2;CYFIP2;CYFIP2	5'UTR;5'UTR;5'UTR					Promoter_Associated	CTC-248O19.1;CYFIP2;CYFIP2;CYFIP2;CYFIP2;CYFIP2	ENST00000517634.1;ENST00000318218.6;ENST00000442283.2;ENST00000522463.1;ENST00000521420.1;ENST00000347377.6	TSS200;5'UTR;5'UTR;5'UTR;5'UTR;5'UTR	CTC-248O19.1;CYFIP2;CYFIP2;CYFIP2;CYFIP2;CYFIP2;CYFIP2;CYFIP2;CYFIP2;CYFIP2;CYFIP2;CYFIP2	ENST00000517634.1;ENST00000522423.1;ENST00000523969.1;ENST00000520759.1;ENST00000442283.2;ENST00000522463.1;ENST00000522637.1;ENST00000519002.1;ENST00000519252.1;ENST00000520419.1;ENST00000347377.6;ENST00000522423.1	TSS200;1stExon;5'UTR;5'UTR;5'UTR;5'UTR;5'UTR;5'UTR;5'UTR;5'UTR;5'UTR;5'UTR	chr5:156692745-156693875	3					CYFIP2	CTC-248O19.1;CYFIP2
Current	cg09342567	-0.0763984	0.179267	-6.17402	6.65733e-10	1.14685e-06	chr3	178979013	-0.0889915	1.14886e-07	-0.0138439	0.985353	Island	KCNMB3;KCNMB3;KCNMB3;KCNMB3	TSS1500;Body;TSS1500;Body	high-CpG:180461513-180461991				Unclassified				KCNMB3	ENST00000392686.2	TSS1500	chr3:178978640-178979110	3					KCNMB3	KCNMB3
Current	cg02137215	0.0149765	0.0782533	6.17072	6.79777e-10	1.16849e-06	chr16	4837760	0.0223522	1.90562e-08	0.00275975	0.949437	OpenSea	SEPT12;SEPT12;LOC440335;LOC440335	5'UTR;5'UTR;TSS1500;TSS1500				TRUE		SEPT12;SEPT12	ENST00000268231.7;ENST00000396693.4	5'UTR;5'UTR	SEPT12;SEPT12	ENST00000268231.7;ENST00000396693.4	5'UTR;5'UTR			chr16:4837427-4838956	6	chr16:4837131-4839166	6	SEPT12;LOC440335	2023-09-12
Current	cg06207722	0.0302522	0.0724781	6.16852	6.89316e-10	1.1823e-06	chr16	21244064	0.0334651	1.79597e-06	0.0127151	0.665877	OpenSea	ANKS4B	TSS1500						ANKS4B	ENST00000311620.5	TSS1500	ANKS4B	ENST00000311620.5	TSS1500							ANKS4B	ANKS4B
Current	cg23830414	0.0043361	0.0946189	6.1644	7.07495e-10	1.21084e-06	chr21	44491247	0.00511963	4.3305e-05	0.00338129	0.0756671	N_Shelf	CBS;CBS;CBS	Body;Body;Body						CBS;CBS	ENST00000470912.1;ENST00000544202.1	3'UTR;TSS1500	CBS;CBS;CBS;CBS	ENST00000470912.1;ENST00000465732.1;ENST00000488526.1;ENST00000544202.1	3'UTR;3'UTR;3'UTR;TSS1500	chr21:44491045-44491270	3					CBS	CBS
Current	cg08645269	0.0950168	0.091499	6.16182	7.19146e-10	1.22546e-06	chr17	19484616	0.0751032	0.422563	0.098984	6.39569e-06	S_Shore								RP11-1113L8.1;AC025627.7	ENST00000574267.1;ENST00000420951.1	3'UTR;5'UTR	AC025627.7;RP11-1113L8.1;AC025627.7	ENST00000454535.1;ENST00000574267.1;ENST00000420951.1	TSS200;3'UTR;5'UTR	chr17:19484345-19486395	3						AC025627.7;RP11-1113L8.1
Current	cg01861257	0.0284946	0.118565	6.15198	7.65238e-10	1.29004e-06	chr2	237520134	0.0392506	4.27599e-07	0.0207392	0.850622	OpenSea						TRUE								chr2:237519980-237520250	3
Current	cg00053728	0.00311719	0.08487	6.14859	7.8173e-10	1.31502e-06	chr2	3464167	0.0144544	7.91342e-07	0.00184809	0.746732	S_Shelf	TTC15	Body						TRAPPC12	ENST00000469147.1	5'UTR	TRAPPC12;TRAPPC12;TRAPPC12;TRAPPC12;TRAPPC12;TRAPPC12;TRAPPC12	ENST00000469147.1;ENST00000462983.1;ENST00000479897.1;ENST00000497597.1;ENST00000473348.1;ENST00000461577.1;ENST00000489032.1	5'UTR;5'UTR;5'UTR;5'UTR;5'UTR;5'UTR;5'UTR	chr2:3464005-3464315	3					TTC15	TRAPPC12
Current	cg25516542	-0.0243933	0.0850203	-6.14702	7.89529e-10	1.32417e-06	chr5	2141773	-0.013287	0.214007	-0.0282766	1.38645e-05	OpenSea
Current	cg10967178	-0.00947193	0.077778	-6.14489	8.0018e-10	1.33465e-06	chr1	6454278	-0.00112201	0.981613	-0.00995927	3.10062e-07	S_Shore	ACOT7	TSS1500					Promoter_Associated	ACOT7;ACOT7;ACOT7	ENST00000361521.4;ENST00000361521.4;ENST00000545482.1	1stExon;5'UTR;TSS1500	ACOT7;ACOT7;ACOT7;ACOT7	ENST00000361521.4;ENST00000361521.4;ENST00000377860.4;ENST00000545482.1	1stExon;5'UTR;TSS1500;TSS1500	chr1:6453760-6454335	3					ACOT7	ACOT7
Current	cg03380427	-0.00595853	0.076719	-6.14265	8.11558e-10	1.34792e-06	chr2	120770710	-0.00645329	1.49224e-06	-0.00270941	0.880345	Island	EPB41L5;EPB41L5;EPB41L5;EPB41L5;EPB41L5;EPB41L5;EPB41L5	TSS200;1stExon;1stExon;1stExon;5'UTR;5'UTR;5'UTR	high-CpG:120487072-120487441				Promoter_Associated	EPB41L5;EPB41L5;EPB41L5;EPB41L5;EPB41L5;EPB41L5;EPB41L5	ENST00000263713.5;ENST00000263713.5;ENST00000443124.1;ENST00000443902.2;ENST00000443902.2;ENST00000331393.4;ENST00000331393.4	1stExon;5'UTR;TSS200;1stExon;5'UTR;1stExon;5'UTR	EPB41L5;EPB41L5;EPB41L5;EPB41L5;EPB41L5;EPB41L5;EPB41L5	ENST00000263713.5;ENST00000263713.5;ENST00000443124.1;ENST00000443902.2;ENST00000443902.2;ENST00000331393.4;ENST00000331393.4	1stExon;5'UTR;TSS200;1stExon;5'UTR;1stExon;5'UTR	chr2:120770700-120771375	3					EPB41L5	EPB41L5
Current	cg10007211	-0.0152201	0.0482104	-6.14022	8.24074e-10	1.36296e-06	chr1	120311587	-0.0139888	1.44106e-05	-0.0158574	0.217999	OpenSea	HMGCS2;HMGCS2	TSS200;TSS200						HMGCS2;HMGCS2	ENST00000369406.3;ENST00000544913.2	TSS200;TSS200	HMGCS2;HMGCS2	ENST00000369406.3;ENST00000544913.2	TSS200;TSS200	chr1:120311445-120311735	3					HMGCS2	HMGCS2
Current	cg13333132	0.00916882	0.117086	6.13957	8.27475e-10	1.36571e-06	chr3	10975803	0.0185187	0.0163354	0.00816122	0.000281052	OpenSea	SLC6A11	Body									SLC6A11;SLC6A11	ENST00000464828.1;ENST00000464828.1	1stExon;5'UTR	chr3:10975265-10976155	3					SLC6A11	SLC6A11
Current	cg12363472	-0.0647669	0.0723992	-6.13818	8.34736e-10	1.37193e-06	chr6	166218867	-0.00735191	0.991276	-0.0720912	7.80607e-07	Island						TRUE		RP11-252P19.3	ENST00000535229.1	3'UTR	RP11-252P19.3	ENST00000535229.1	3'UTR	chr6:166218725-166219375	3						RP11-252P19.3
Current	cg23153556	0.0313064	0.0351647	6.13846	8.33235e-10	1.37193e-06	chr11	64900163	0.0234622	0.433598	0.0355257	5.61948e-06	N_Shore	SYVN1;SYVN1	Body;Body					Promoter_Associated_Cell_type_specific	SYVN1	ENST00000526121.1	TSS1500	SYVN1;SYVN1;SYVN1;SYVN1	ENST00000529207.1;ENST00000526121.1;ENST00000525874.1;ENST00000449943.1	3'UTR;TSS1500;3'UTR;3'UTR	chr11:64899680-64900190	3					SYVN1	SYVN1
Current	cg03610554	0.0355221	0.0393737	6.1371	8.40423e-10	1.37269e-06	chr3	18155509	0.0347383	5.2704e-06	0.0459721	0.482807	OpenSea	LOC339862	Body						TBC1D5	ENST00000414318.2	3'UTR	TBC1D5	ENST00000414318.2	3'UTR	chr3:18155480-18155690	3					LOC339862	TBC1D5
Current	cg00533866	0.00753739	0.079545	6.13734	8.39156e-10	1.37269e-06	chr20	44437370	0.00818912	0.402836	0.00744217	4.85662e-06	N_Shelf	DNTTIP1	Body																		DNTTIP1
Current	cg14150186	0.0442353	0.0891768	6.1366	8.43066e-10	1.37416e-06	chr9	105764606	0.0761765	1.60986e-07	0.0336422	0.0940681	OpenSea	CYLC2	Body																		CYLC2
Current	cg19168068	0.00725572	0.0839667	6.13546	8.49119e-10	1.38117e-06	chr4	178169949	0.0049793	0.385799	0.00772639	4.19819e-06	OpenSea								RP11-487E13.1	ENST00000512516.1	TSS200	RP11-487E13.1	ENST00000512516.1	TSS200								RP11-487E13.1
Current	cg11581653	-0.0349384	0.0720065	-6.13447	8.54432e-10	1.38694e-06	chr5	176085973	-0.0157693	0.861475	-0.037392	1.36697e-06	OpenSea	TSPAN17;TSPAN17;TSPAN17	3'UTR;3'UTR;3'UTR				TRUE	Unclassified_Cell_type_specific	TSPAN17;TSPAN17;TSPAN17;TSPAN17;TSPAN17	ENST00000298564.10;ENST00000515708.1;ENST00000405525.2;ENST00000310032.8;ENST00000508164.1	3'UTR;3'UTR;3'UTR;3'UTR;3'UTR	TSPAN17;TSPAN17;TSPAN17;TSPAN17;TSPAN17;TSPAN17	ENST00000298564.10;ENST00000515708.1;ENST00000405525.2;ENST00000310032.8;ENST00000508164.1;ENST00000514705.1	3'UTR;3'UTR;3'UTR;3'UTR;3'UTR;5'UTR	chr5:176085925-176086255	3					TSPAN17	TSPAN17
Current	cg11034626	-0.0226095	0.0223448	-6.13402	8.56867e-10	1.38803e-06	chr6	43612756	-0.0258211	0.386698	-0.0222897	8.77795e-06	Island	RSPH9	TSS200						RSPH9;RSPH9	ENST00000372163.4;ENST00000372154.3	TSS200;TSS200	RSPH9;RSPH9	ENST00000372165.4;ENST00000372154.3	TSS200;TSS200	chr6:43612660-43613435	3					RSPH9	RSPH9
Current	cg19192120	-0.0468772	0.110213	-6.13357	8.59284e-10	1.38909e-06	chr11	67070517	-0.0226252	0.839759	-0.0534459	4.63082e-07	N_Shore	SSH3	TSS1500					Promoter_Associated	SSH3;SSH3;SSH3;SSH3	ENST00000308127.4;ENST00000308298.7;ENST00000376757.5;ENST00000532181.1	TSS1500;TSS1500;TSS1500;TSS1500	SSH3;SSH3;SSH3;SSH3;SSH3;SSH3;SSH3	ENST00000308127.4;ENST00000532881.1;ENST00000308298.7;ENST00000532600.1;ENST00000376757.5;ENST00000534112.1;ENST00000532181.1	TSS1500;TSS1500;TSS1500;TSS1500;TSS1500;TSS1500;TSS1500	chr11:67070100-67071955	3					SSH3	SSH3
Current	cg02385309	0.0533588	0.050084	6.13148	8.70636e-10	1.40304e-06	chr22	38609371	0.0238377	0.818789	0.0574416	1.23567e-06	N_Shore	MAFF;MAFF;MAFF;MAFF	5'UTR;5'UTR;5'UTR;5'UTR						MAFF;MAFF;MAFF;MAFF;MAFF	ENST00000407965.1;ENST00000338483.2;ENST00000538320.1;ENST00000538999.1;ENST00000426621.2	TSS200;5'UTR;5'UTR;5'UTR;5'UTR	MAFF;MAFF;MAFF;MAFF;MAFF;MAFF;MAFF	ENST00000407965.1;ENST00000338483.2;ENST00000538320.1;ENST00000538999.1;ENST00000441709.1;ENST00000417948.1;ENST00000426621.2	TSS200;5'UTR;5'UTR;5'UTR;5'UTR;5'UTR;5'UTR	chr22:38609365-38610455	3					MAFF	MAFF
Current	cg14134015	0.00466507	0.0504768	6.13133	8.71478e-10	1.40304e-06	chr6	30031796	0.00673472	0.786365	0.00461669	1.84735e-06	S_Shelf	ZNRD1;ZNRD1	Body;Body						ZNRD1	ENST00000463141.1	5'UTR	ZNRD1;ZNRD1	ENST00000471008.1;ENST00000463141.1	5'UTR;5'UTR							ZNRD1	ZNRD1
Current	cg22060611	-0.00408199	0.0565686	-6.12895	8.84605e-10	1.42127e-06	chr5	139227610	-0.00599993	0.0675904	-0.00383663	6.40022e-05	Island	NRG2;NRG2;NRG2;NRG2	Body;Body;Body;Body			DMR			CTB-35F21.4;NRG2	ENST00000504413.1;ENST00000394770.1	TSS1500;3'UTR	CTB-35F21.4;NRG2	ENST00000504413.1;ENST00000394770.1	TSS1500;3'UTR	chr5:139227425-139228735	3					NRG2	CTB-35F21.4;NRG2
Current	cg19080846	0.00393744	0.0805117	6.12372	9.14165e-10	1.45982e-06	chr10	115410251	0.00500744	4.55086e-07	0.000715892	0.914202	OpenSea	NRAP;NRAP;NRAP	Body;Body;Body						NRAP	ENST00000369350.1	TSS1500	NRAP	ENST00000369350.1	TSS1500							NRAP	NRAP
Current	cg15864273	-0.0029886	0.0644929	-6.12037	9.33557e-10	1.48477e-06	chr20	21142941	-0.00221268	0.883623	-0.00301057	1.5793e-06	OpenSea	KIZ;KIZ;KIZ;KIZ	Body;Body;Body;Body						PLK1S1;RP5-872K7.7	ENST00000457464.1;ENST00000425746.1	5'UTR;3'UTR	PLK1S1;PLK1S1;PLK1S1;PLK1S1;PLK1S1;PLK1S1;PLK1S1;PLK1S1;RP5-872K7.7;PLK1S1	ENST00000428699.1;ENST00000427692.2;ENST00000445992.1;ENST00000246027.8;ENST00000537654.1;ENST00000432487.2;ENST00000457464.1;ENST00000447448.1;ENST00000425746.1;ENST00000428699.1	1stExon;5'UTR;5'UTR;5'UTR;5'UTR;5'UTR;5'UTR;5'UTR;3'UTR;5'UTR							KIZ	PLK1S1;RP5-872K7.7
Current	cg12234708	0.0720549	0.0810244	6.11903	9.4147e-10	1.49433e-06	chr7	104189564	0.0904747	8.25602e-08	0.0211848	0.801846	OpenSea	LHFPL3	Body												chr7:104189405-104189635	3					LHFPL3
Current	cg14204619	-0.0036868	0.0490684	-6.11606	9.59144e-10	1.51932e-06	chr11	1469370	-0.00092295	0.982366	-0.0037436	1.42473e-06	N_Shore	BRSK2	Body					Unclassified_Cell_type_specific				BRSK2	ENST00000529951.1	3'UTR			chr11:1456754-1486360	6	chr11:1468976-1470147	6	BRSK2	BRSK2
Current	cg06403784	0.0155662	0.0485413	6.11473	9.67209e-10	1.52902e-06	chr1	28474306	0.0165031	0.0253528	0.015383	0.000299472	OpenSea	PTAFR;PTAFR;PTAFR;PTAFR	3'UTR;3'UTR;3'UTR;3'UTR				TRUE		PTAFR	ENST00000373857.3	3'UTR	PTAFR	ENST00000373857.3	3'UTR	chr1:28474245-28474935	3					PTAFR	PTAFR
Current	cg14213101	0.00334875	0.0872598	6.10997	9.96481e-10	1.56948e-06	chr15	93619295	0.0020197	0.756213	0.00406844	2.05548e-06	S_Shelf	RGMA;RGMA	Body;5'UTR					Unclassified_Cell_type_specific	RGMA	ENST00000543599.1	5'UTR	RGMA;RGMA	ENST00000543599.1;ENST00000556950.1	5'UTR;5'UTR			chr15:93618802-93619808	6			RGMA	RGMA
Current	cg24093411	0.01851	0.0992127	6.10929	1.00078e-09	1.56948e-06	chr5	133449651	0.00616699	0.733818	0.0229035	2.51104e-07	Island	TCF7	TSS1500			DMR			TCF7;TCF7	ENST00000378564.1;ENST00000395029.1	TSS1500;TSS1500	TCF7;TCF7;TCF7;TCF7	ENST00000378564.1;ENST00000395029.1;ENST00000518887.1;ENST00000522653.1	TSS1500;TSS1500;TSS1500;TSS1500	chr5:133448665-133450535	3					TCF7	TCF7
Current	cg19587838	-0.0106918	0.112417	-6.1099	9.96923e-10	1.56948e-06	chr13	112679798	-0.00478366	0.921602	-0.0109606	1.03056e-06	OpenSea
Current	cg02175030	-0.00204288	0.0288963	-6.10369	1.03649e-09	1.61903e-06	chr6	24682357	-0.000681088	0.964901	-0.00214583	6.64273e-07	OpenSea	ACOT13;ACOT13	Body;5'UTR						ACOT13	ENST00000537591.1	5'UTR	ACOT13	ENST00000537591.1	5'UTR							ACOT13	ACOT13
Current	cg04583842	0.066768	0.0636279	6.10198	1.04761e-09	1.63137e-06	chr16	88103117	0.0728004	2.66721e-06	0.0377832	0.602231	S_Shore	BANP;BANP	Body;Body		chr16:88102746-88102746			Unclassified				BANP;BANP	ENST00000466847.1;ENST00000565242.1	5'UTR;5'UTR	chr16:88103025-88103315	3					BANP	BANP
Current	cg01898628	0.0185369	0.0833842	6.10184	1.04853e-09	1.63137e-06	chr17	41836261	0.0194298	0.344176	0.0183874	1.2795e-05	S_Shelf	SOST	TSS200						SOST	ENST00000301691.1	TSS200	SOST	ENST00000301691.1	TSS200	chr17:41836125-41836515	3					SOST	SOST
Current	cg10283188	-0.0212002	0.116687	-6.0989	1.06799e-09	1.65837e-06	chr11	45987875	-0.0156347	0.698434	-0.0213636	2.48342e-06	OpenSea	PHF21A;PHF21A	Body;Body						PHF21A	ENST00000527753.1	TSS1500	PHF21A;PHF21A	ENST00000527753.1;ENST00000527401.1	TSS1500;3'UTR							PHF21A	PHF21A
Current	cg02712855	0.00870967	0.0804919	6.0982	1.07272e-09	1.66243e-06	chr20	57566037	0.0166996	8.16654e-09	0.00247341	0.804746	OpenSea	NELFCD	Body						TH1L	ENST00000479207.1	TSS1500	TH1L;TH1L;TH1L;TH1L;TH1L;TH1L;TH1L;TH1L	ENST00000477741.1;ENST00000474543.1;ENST00000479207.1;ENST00000478389.1;ENST00000478389.1;ENST00000490205.1;ENST00000497935.1;ENST00000497935.1	5'UTR;5'UTR;TSS1500;1stExon;5'UTR;TSS200;1stExon;5'UTR					chr20:57562815-57573369	6	NELFCD	TH1L
Current	cg27199295	0.00703187	0.0772875	6.09703	1.0806e-09	1.67091e-06	chr1	241162312	0.0073523	1.25031e-06	0.00135633	0.967629	OpenSea	RGS7;RGS7;RGS7;RGS7	Body;Body;Body;Body						RGS7	ENST00000446183.2	5'UTR	RGS7	ENST00000446183.2	5'UTR					chr1:241161362-241162318	5	RGS7	RGS7
Current	cg01013321	0.00303477	0.069868	6.09676	1.08243e-09	1.67091e-06	chr8	129574173	0.00627706	1.0473e-05	0.00187483	0.177265	OpenSea	LINC00824;LINC00824	Body;Body						RP11-89M16.1;RP11-89M16.1	ENST00000518044.1;ENST00000520766.1	3'UTR;TSS1500	RP11-89M16.1;RP11-89M16.1	ENST00000518044.1;ENST00000520766.1	3'UTR;TSS1500							LINC00824	RP11-89M16.1
Current	cg21534771	0.0122759	0.0716548	6.0952	1.09302e-09	1.68396e-06	chr8	33431988	0.021976	1.11144e-05	0.00788452	0.036518	OpenSea																		chr8:33431832-33433277	6
Current	cg15354783	-0.0477989	0.0629655	-6.09469	1.09652e-09	1.68604e-06	chr11	85917133	-0.0677321	8.95223e-07	-0.0310499	0.298419	OpenSea				chr11:85917048-85917048										chr11:85917000-85917335	3
Current	cg07882863	-0.0238967	0.0968442	-6.09434	1.09888e-09	1.68638e-06	chr6	132858438	-0.00958993	0.929946	-0.0255305	1.13353e-06	OpenSea	TAAR9	TSS1500						TAAR9	ENST00000434551.1	TSS1500	TAAR9	ENST00000434551.1	TSS1500							TAAR9	TAAR9
Current	cg17672605	0.0166081	0.082459	6.09399	1.10131e-09	1.68683e-06	chr14	55590793	0.0112465	0.671569	0.0175247	2.77095e-06	OpenSea											LGALS3	ENST00000553493.1	TSS200	chr14:55590625-55590915	3						LGALS3
Current	cg08277369	-0.0775299	0.149061	-6.09355	1.10434e-09	1.68731e-06	chr16	84538885	-0.0353065	0.794157	-0.0883476	2.35207e-07	Island	KIAA1609	TSS1500					Promoter_Associated	KIAA1609;KIAA1609	ENST00000535580.1;ENST00000343629.6	TSS1500;TSS1500	KIAA1609;KIAA1609;KIAA1609;KIAA1609;KIAA1609;KIAA1609;KIAA1609;KIAA1609	ENST00000562447.1;ENST00000565701.1;ENST00000566995.1;ENST00000561807.1;ENST00000565765.1;ENST00000570036.1;ENST00000343629.6;ENST00000565079.1	TSS1500;TSS1500;TSS1500;TSS1500;TSS1500;TSS1500;TSS1500;5'UTR	chr16:84538605-84539110	3					KIAA1609	KIAA1609
Current	cg26209718	0.0183712	0.0544501	6.09332	1.10592e-09	1.68731e-06	chr11	85646615	0.0226628	0.000459391	0.0153226	0.0102459	S_Shore														chr11:85646425-85646795	3
Current	cg24653055	0.0138698	0.071889	6.09239	1.1124e-09	1.69392e-06	chr2	26739556	0.0248631	0.129792	0.0133671	2.72136e-05	OpenSea	OTOF;OTOF	Body;Body						OTOF	ENST00000380499.2	TSS200	OTOF	ENST00000380499.2	TSS200	chr2:26739300-26739595	3					OTOF	OTOF
Current	cg04671108	-0.0303677	0.0535988	-6.09146	1.11883e-09	1.69957e-06	chr7	151099380	-0.00362649	0.991681	-0.0317522	1.16836e-06	OpenSea	WDR86;WDR86;WDR86;WDR86	Body;Body;5'UTR;5'UTR						WDR86	ENST00000477459.1	5'UTR	WDR86	ENST00000477459.1	5'UTR	chr7:151099160-151099535	3					WDR86	WDR86
Current	cg17769356	0.00626992	0.078396	6.09005	1.12878e-09	1.70567e-06	chr17	66538714	0.00989237	8.11649e-08	0.00129796	0.936984	OpenSea	PRKAR1A;FAM20A;FAM20A;FAM20A	Body;Body;Body;Body						FAM20A	ENST00000375556.3	TSS1500	FAM20A	ENST00000375556.3	TSS1500			chr17:66535303-66540040	6	chr17:66534353-66539983	6	PRKAR1A;FAM20A	FAM20A
Current	cg11597277	0.04392	0.0441234	6.09013	1.12816e-09	1.70567e-06	chr20	52492248	0.0460639	0.00341238	0.0424983	0.00244172	OpenSea	SUMO1P1	TSS200												chr20:52491985-52492310	3					SUMO1P1
Current	cg14258250	0.0125461	0.10467	6.08725	1.1487e-09	1.73244e-06	chr9	139255778	0.0149428	2.79795e-06	0.00642883	0.565988	Island						TRUE	Unclassified	DNLZ	ENST00000371739.3	3'UTR	DNLZ	ENST00000371739.3	3'UTR	chr9:139255165-139256050	3						DNLZ
Current	cg20793420	0.0521886	0.057671	6.08551	1.16121e-09	1.74797e-06	chr22	38861635	0.0174447	0.819364	0.0613915	4.02273e-07	N_Shelf							Unclassified_Cell_type_specific									chr22:38861404-38862529	6
Current	cg11968071	-0.00424305	0.066723	-6.07964	1.20455e-09	1.80127e-06	chr1	32181323	-0.0062758	3.08799e-06	-0.00254739	0.288151	S_Shore						TRUE	Unclassified							chr1:32181065-32181495	3
Current	cg13940723	-0.031763	0.0361626	-6.07583	1.23351e-09	1.83921e-06	chr7	37238272	-0.0292037	0.494156	-0.0319874	8.2077e-06	OpenSea	ELMO1;ELMO1;ELMO1	Body;Body;Body									ELMO1;ELMO1	ENST00000472359.1;ENST00000487336.1	TSS1500;3'UTR					chr7:37237398-37239690	6	ELMO1	ELMO1
Current	cg13038030	-0.00392525	0.0594661	-6.0754	1.23677e-09	1.84058e-06	chr17	73267041	-0.00577033	2.57127e-08	-0.000771536	0.840588	Island	MIF4GD	5'UTR	high-CpG:70778350-70778963					MIF4GD;MIF4GD	ENST00000325102.7;ENST00000245551.4	5'UTR;5'UTR	MIF4GD;MIF4GD	ENST00000325102.7;ENST00000245551.4	5'UTR;5'UTR	chr17:73265965-73267155	3					MIF4GD	MIF4GD
Current	cg18360149	0.00554731	0.0441756	6.07474	1.24189e-09	1.84472e-06	chr9	130186444	0.00586991	1.1282e-07	0.000420227	0.981361	Island	ZNF79	TSS1500	high-CpG:129226137-129226462				Promoter_Associated	ZNF79;ZNF79	ENST00000342483.5;ENST00000543471.1	TSS1500;TSS1500	ZNF79;ZNF79	ENST00000342483.5;ENST00000543471.1	TSS1500;TSS1500	chr9:130186220-130186770	3					ZNF79	ZNF79
Current	cg12339202	0.0111304	0.0772377	6.07305	1.25502e-09	1.86072e-06	chr2	12342503	0.0128068	5.62388e-08	0.00230366	0.939697	OpenSea						TRUE		AC096559.1;AC096559.1	ENST00000438292.1;ENST00000412294.1	5'UTR;5'UTR	AC096559.1;AC096559.1	ENST00000438292.1;ENST00000412294.1	5'UTR;5'UTR	chr2:12342485-12342775	3						AC096559.1
Current	cg01724702	0.0379439	0.0515356	6.07206	1.26277e-09	1.86868e-06	chr20	1613146	0.000766378	0.988949	0.0435581	2.56769e-07	OpenSea	SIRPG-AS1;SIRPG;SIRPG;SIRPG	TSS1500;Body;Body;Body						RP11-77C3.3	ENST00000456177.1	TSS1500	RP11-77C3.3;RP11-77C3.3	ENST00000456177.1;ENST00000437384.1	TSS1500;TSS1500	chr20:1613125-1613335	3					SIRPG-AS1;SIRPG	RP11-77C3.3
Current	cg09774567	0.0277539	0.099144	6.06222	1.34258e-09	1.98219e-06	chr13	43788064	0.0329044	1.04659e-08	0.0016523	0.988433	OpenSea	ENOX1;ENOX1	3'UTR;3'UTR						ENOX1;ENOX1	ENST00000261488.6;ENST00000412891.1	3'UTR;3'UTR	ENOX1;ENOX1	ENST00000261488.6;ENST00000412891.1	3'UTR;3'UTR							ENOX1	ENOX1
Current	cg27259031	0.0328753	0.0718704	6.06199	1.34451e-09	1.98219e-06	chr11	67301380	0.00035957	0.999474	0.0338644	8.92382e-07	OpenSea																		chr11:67301196-67302248	3
Current	cg11479809	0.0282463	0.123676	6.06046	1.3573e-09	1.9973e-06	chr6	28836855	0.0193211	0.0950874	0.0421741	2.55253e-05	OpenSea														chr6:28836680-28836975	3
Current	cg12397602	0.0182936	0.103523	6.05775	1.38042e-09	2.02437e-06	chr16	84611285	0.00473995	0.90806	0.0224616	7.49334e-07	OpenSea	COTL1	Body						COTL1	ENST00000567278.1	TSS1500	COTL1;COTL1	ENST00000567278.1;ENST00000561707.1	TSS1500;3'UTR							COTL1	COTL1
Current	cg19360311	0.0278971	0.0498456	6.0577	1.38083e-09	2.02437e-06	chr15	90300339	0.0313287	0.0331767	0.0265867	0.000253378	OpenSea														chr15:90300125-90300435	3
Current	cg18562423	0.00350697	0.0858807	6.05629	1.39295e-09	2.03551e-06	chr6	109750141	0.00594216	4.88127e-07	0.00111612	0.909603	OpenSea	PPIL6;PPIL6;PPIL6;PPIL6;PPIL6	Body;Body;Body;Body;Body						PPIL6	ENST00000524031.1	3'UTR	PPIL6	ENST00000524031.1	3'UTR			chr6:109750079-109750793	4			PPIL6	PPIL6
Current	cg21413736	0.022322	0.0873507	6.05596	1.39579e-09	2.03551e-06	chr14	23819055	0.00595139	0.976365	0.0271219	1.29005e-06	N_Shelf	SLC22A17;SLC22A17;SLC22A17;SLC22A17	Body;Body;Body;5'UTR						SLC22A17	ENST00000474057.1	3'UTR	SLC22A17;SLC22A17;SLC22A17	ENST00000474057.1;ENST00000557699.1;ENST00000473917.1	3'UTR;3'UTR;TSS200	chr14:23818845-23819075	3					SLC22A17	SLC22A17
Current	cg16411522	-0.005615	0.0625112	-6.05592	1.39619e-09	2.03551e-06	chr9	95494399	-0.00320083	0.935228	-0.00575677	9.73465e-07	OpenSea	BICD2;BICD2	Body;Body														chr9:95494267-95494406	3			BICD2
Current	cg16514115	0.00447749	0.0941367	6.05066	1.44254e-09	2.09533e-06	chr9	74600633	0.00548677	1.30972e-06	0.000519576	0.992096	OpenSea											C9orf85	ENST00000486911.1	3'UTR	chr9:74600560-74600835	3						C9orf85
Current	cg17967646	0.005513	0.0552449	6.05032	1.4456e-09	2.09591e-06	chr7	100005112	0.00839033	0.000852607	0.00422503	0.00826711	OpenSea	ZCWPW1;ZCWPW1	Body;Body					Unclassified				ZCWPW1	ENST00000490089.1	3'UTR			chr7:100005039-100005600	6	chr7:100004944-100005696	6	ZCWPW1	ZCWPW1
Current	cg01323263	0.0152852	0.0814872	6.04412	1.50232e-09	2.17014e-06	chr15	22930313	0.0212434	3.65923e-07	0.00305761	0.946516	OpenSea	CYFIP1	Body												chr15:22930305-22930670	3					CYFIP1
Current	cg04300632	-0.00477129	0.0499857	-6.04273	1.51529e-09	2.18487e-06	chr17	6915671	-0.00268237	0.978915	-0.00477795	2.25309e-06	N_Shore	RNASEK	TSS200					Promoter_Associated	RNASEK;RNASEK;C17orf49;RNASEK;MIR497HG;MIR497HG;MIR497HG;MIR497HG	ENST00000552321.1;ENST00000548577.1;ENST00000547302.1;ENST00000402093.1;ENST00000574377.1;ENST00000399541.2;ENST00000399540.2;ENST00000575727.1	TSS1500;TSS200;TSS1500;TSS200;TSS200;TSS200;TSS200;TSS200	RNASEK;RNASEK;C17orf49;RNASEK;RNASEK;C17orf49;RNASEK;RNASEK;C17orf49;RNASEK;RNASEK;MIR497HG;MIR497HG;MIR497HG;MIR497HG;MIR497HG;MIR497HG;MIR497HG	ENST00000570898.1;ENST00000552039.1;ENST00000549775.1;ENST00000552842.1;ENST00000575822.1;ENST00000547863.1;ENST00000552321.1;ENST00000548577.1;ENST00000547302.1;ENST00000546395.1;ENST00000402093.1;ENST00000575889.1;ENST00000572385.1;ENST00000399541.2;ENST00000570562.1;ENST00000399540.2;ENST00000575727.1;ENST00000572547.1	TSS1500;TSS1500;TSS1500;TSS1500;TSS1500;TSS1500;TSS1500;TSS200;TSS1500;TSS200;TSS200;TSS200;TSS200;TSS200;TSS200;TSS200;TSS200;3'UTR	chr17:6915565-6916035	3					RNASEK	RNASEK;C17orf49;MIR497HG
Current	cg25365401	-0.0360511	0.0391259	-6.0414	1.52786e-09	2.19897e-06	chr5	169075924	-0.0139698	0.698966	-0.0421519	8.07392e-07	OpenSea	DOCK2	Body						DOCK2	ENST00000343291.4	5'UTR	DOCK2;DOCK2	ENST00000343291.4;ENST00000522138.1	5'UTR;5'UTR	chr5:169075680-169076110	3					DOCK2	DOCK2
Current	cg26628907	-0.0389677	0.0373654	-6.036	1.57977e-09	2.26953e-06	chr17	38195238	-0.000269401	0.999293	-0.0420342	8.41271e-07	OpenSea	MED24;MED24	Body;Body				TRUE	Unclassified				MED24	ENST00000479829.1	3'UTR	chr17:38195085-38195730	3					MED24	MED24
Current	cg26308318	0.0541421	0.0770916	6.02981	1.64156e-09	2.34972e-06	chr3	195865435	0.0557875	1.77601e-06	0.00666819	0.994843	OpenSea														chr3:195865340-195865770	3
Current	cg19472079	0.0521075	0.0876231	6.02494	1.69168e-09	2.41269e-06	chr20	3229991	0.0050738	0.982058	0.080089	1.45122e-08	S_Shore	C20orf194	3'UTR				TRUE	Unclassified_Cell_type_specific	C20orf194	ENST00000252032.9	3'UTR	C20orf194	ENST00000252032.9	3'UTR			chr20:3228297-3230045	6			C20orf194	C20orf194
Current	cg27133681	0.0257138	0.0452368	6.02428	1.69861e-09	2.41819e-06	chr10	75577627	0.032401	4.65492e-08	0.00313524	0.963136	OpenSea	CAMK2G;CAMK2G;CAMK2G;CAMK2G;CAMK2G;CAMK2G	Body;Body;Body;Body;Body;Body						CAMK2G	ENST00000472912.1	3'UTR	CAMK2G;CAMK2G;CAMK2G;CAMK2G	ENST00000477205.1;ENST00000474131.1;ENST00000487167.1;ENST00000472912.1	TSS200;3'UTR;3'UTR;3'UTR							CAMK2G	CAMK2G
Current	cg02250028	0.00538989	0.0858274	6.02373	1.70442e-09	2.42208e-06	chr15	75775352	0.00817658	8.39331e-07	0.000901589	0.942341	S_Shelf	PTPN9	Body																		PTPN9
Current	cg09140851	0.0299394	0.0993918	6.02112	1.73219e-09	2.4527e-06	chr8	19170432	0.0305749	0.00942814	0.0293286	0.00128702	N_Shore	SH2D4A	TSS1500				TRUE		SH2D4A;SH2D4A;SH2D4A	ENST00000265807.3;ENST00000518040.1;ENST00000519207.1	TSS1500;TSS1500;TSS1500	SH2D4A;SH2D4A;SH2D4A	ENST00000265807.3;ENST00000518040.1;ENST00000519207.1	TSS1500;TSS1500;TSS1500	chr8:19170025-19172235	3					SH2D4A	SH2D4A
Current	cg04266887	0.0206011	0.0760422	6.01965	1.74793e-09	2.46611e-06	chr2	97215848	0.0253185	4.36558e-07	0.00285182	0.973799	Island	ARID5A	Body									ARID5A;ARID5A;ARID5A	ENST00000497920.1;ENST00000470579.1;ENST00000467498.1	5'UTR;5'UTR;5'UTR	chr2:97215720-97216215	3					ARID5A	ARID5A
Current	cg12148893	0.0201448	0.058568	6.01983	1.74605e-09	2.46611e-06	chr19	36594237	0.0118303	0.903173	0.020671	2.63905e-06	OpenSea	WDR62;WDR62;WDR62;WDR62	ExonBnd;ExonBnd;Body;Body						WDR62	ENST00000401500.1	ExonBnd	WDR62	ENST00000401500.1	ExonBnd			chr19:36593527-36596426	6	chr19:36593811-36596618	6	WDR62	WDR62
Current	cg03861143	0.0248753	0.0817101	6.01826	1.763e-09	2.48292e-06	chr11	1855746	0.0255086	0.00390754	0.0242254	0.00291034	OpenSea	SYT8;SYT8	1stExon;5'UTR						SYT8;SYT8;SYT8;SYT8;SYT8	ENST00000341958.3;ENST00000483280.1;ENST00000381968.3;ENST00000381968.3;ENST00000436964.2	TSS1500;TSS1500;5'UTR;1stExon;5'UTR	SYT8;SYT8;SYT8;SYT8;SYT8;SYT8;SYT8;SYT8;SYT8;SYT8;SYT8;SYT8;SYT8;SYT8;SYT8;SYT8;SYT8;SYT8	ENST00000479276.1;ENST00000341958.3;ENST00000424556.1;ENST00000482118.1;ENST00000490707.1;ENST00000490707.1;ENST00000483280.1;ENST00000479089.1;ENST00000479089.1;ENST00000475245.1;ENST00000381978.3;ENST00000381968.3;ENST00000381968.3;ENST00000464897.1;ENST00000464897.1;ENST00000436964.2;ENST00000430303.1;ENST00000417052.1	5'UTR;TSS1500;TSS1500;TSS1500;1stExon;5'UTR;TSS1500;1stExon;5'UTR;TSS200;TSS200;5'UTR;1stExon;1stExon;5'UTR;5'UTR;5'UTR;5'UTR			chr11:1843456-1867957	6	chr11:1854965-1856232	6	SYT8	SYT8
Current	cg24601231	0.00692848	0.0729299	6.01545	1.79383e-09	2.50914e-06	chr16	81891363	0.0107334	3.85705e-07	0.00218817	0.794156	OpenSea	PLCG2	Body						PLCG2	ENST00000565400.1	5'UTR	PLCG2;PLCG2;PLCG2;PLCG2;PLCG2	ENST00000565020.1;ENST00000569929.1;ENST00000565400.1;ENST00000569523.1;ENST00000567980.1	TSS200;5'UTR;5'UTR;5'UTR;5'UTR							PLCG2	PLCG2
Current	cg03719978	0.0202917	0.0866057	6.01443	1.80518e-09	2.51979e-06	chr17	7758102	0.0237503	3.04702e-06	0.0100904	0.59753	N_Shore	KDM6B;TMEM88	3'UTR;TSS1500						KDM6B;TMEM88;TMEM88	ENST00000254846.5;ENST00000301599.6;ENST00000574668.1	3'UTR;TSS1500;TSS1500	KDM6B;TMEM88;TMEM88	ENST00000254846.5;ENST00000301599.6;ENST00000574668.1	3'UTR;TSS1500;TSS1500			chr17:7754172-7762278	6			KDM6B;TMEM88	KDM6B;TMEM88
Current	cg05156550	0.00254999	0.0530085	6.00977	1.85783e-09	2.57852e-06	chr15	45814198	0.00112875	0.821096	0.00301983	1.89142e-06	N_Shore	SLC30A4;C15orf21	Body;Body					Promoter_Associated	SLC30A4;SLC30A4;HMGN2P46	ENST00000559667.1;ENST00000559667.1;ENST00000409454.1	1stExon;3'UTR;5'UTR	HMGN2P46;SLC30A4;SLC30A4;HMGN2P46;HMGN2P46;HMGN2P46	ENST00000568669.1;ENST00000559667.1;ENST00000559667.1;ENST00000409454.1;ENST00000396644.2;ENST00000568669.1	1stExon;1stExon;3'UTR;5'UTR;5'UTR;5'UTR	chr15:45813845-45814415	3					SLC30A4;C15orf21	HMGN2P46;SLC30A4
Current	cg08077184	0.0313493	0.0855854	6.00955	1.86035e-09	2.57852e-06	chr19	4100733	0.0242639	0.20217	0.033521	4.05493e-05	N_Shore	MAP2K2	Body						MAP2K2	ENST00000465472.1	3'UTR	MAP2K2;MAP2K2;MAP2K2;MAP2K2	ENST00000465472.1;ENST00000496243.1;ENST00000486884.1;ENST00000481271.1	3'UTR;TSS1500;TSS200;3'UTR	chr19:4100685-4101015	3					MAP2K2	MAP2K2
Current	cg08794135	0.00423458	0.0533974	5.99986	1.97486e-09	2.71303e-06	chr1	21617100	0.0113943	0.000116295	0.003691	0.0129339	Island	ECE1;ECE1;ECE1	TSS1500;TSS200;Body						ECE1;ECE1;ECE1	ENST00000264205.6;ENST00000436918.2;ENST00000374893.6	TSS1500;TSS200;TSS200	ECE1;ECE1;ECE1;ECE1;ECE1;ECE1	ENST00000527991.1;ENST00000264205.6;ENST00000526194.1;ENST00000436918.2;ENST00000374893.6;ENST00000463334.2	5'UTR;TSS1500;TSS200;TSS200;TSS200;3'UTR	chr1:21616085-21617515	3					ECE1	ECE1
Current	cg18883887	-0.0265801	0.117699	-5.99933	1.98135e-09	2.71303e-06	chr17	5713400	-0.00597646	0.900846	-0.0335794	4.69958e-07	OpenSea	LOC339166	Body						WSCD1	ENST00000563763.1	5'UTR	WSCD1;WSCD1	ENST00000563763.1;ENST00000573619.1	5'UTR;5'UTR					chr17:5712595-5713509	4	LOC339166	WSCD1
Current	cg04632825	0.00771816	0.0830877	6.00064	1.96543e-09	2.71303e-06	chr10	35035116	0.0117786	3.34377e-05	0.0051999	0.0455937	OpenSea	PARD3;PARD3;PARD3;PARD3;PARD3;PARD3;PARD3;PARD3;PARD3;PARD3;PARD3	Body;Body;Body;Body;Body;Body;Body;Body;Body;Body;Body												chr10:35035065-35035355	3					PARD3
Current	cg03994837	0.00697324	0.0549763	5.99973	1.97646e-09	2.71303e-06	chr3	119255947	0.00931179	0.00209302	0.00571852	0.00638417	OpenSea	CD80	Body												chr3:119255700-119256015	3					CD80
Current	cg24891414	0.00216527	0.05838	5.99856	1.99072e-09	2.71616e-06	chr2	175436409	0.00286322	1.10054e-06	0.000429379	0.923027	OpenSea	WIPF1;WIPF1	Body;Body					Gene_Associated_Cell_type_specific	WIPF1;WIPF1;AC018890.6	ENST00000467149.1;ENST00000392547.2;ENST00000442996.1	TSS1500;ExonBnd;5'UTR	WIPF1;WIPF1;AC018890.6;AC018890.6	ENST00000467149.1;ENST00000392547.2;ENST00000442996.1;ENST00000412835.1	TSS1500;ExonBnd;5'UTR;5'UTR					chr2:175434945-175437584	6	WIPF1	WIPF1;AC018890.6
Current	cg16985117	0.0129582	0.0523698	5.99879	1.98794e-09	2.71616e-06	chr19	17893877	0.0185142	0.0872926	0.0121614	0.000119713	OpenSea	FCHO1;FCHO1;FCHO1;FCHO1	Body;Body;Body;Body												chr19:17893465-17893995	3					FCHO1
Current	cg23320300	0.00748906	0.0633153	5.99756	2.00299e-09	2.71932e-06	chr17	46460222	0.0114559	1.30258e-05	0.00432164	0.200632	OpenSea	SKAP1;SKAP1	Body;Body						U3	ENST00000363668.1	TSS1500	U3	ENST00000363668.1	TSS1500							SKAP1	U3
Current	cg02409090	-0.00505563	0.0707557	-5.99753	2.00339e-09	2.71932e-06	chr6	709725	-0.00131596	0.91933	-0.0110924	7.43991e-09	N_Shore
Current	cg09497825	0.0108002	0.0773636	5.99688	2.01146e-09	2.72103e-06	chr7	1620037	0.0133175	4.83442e-06	0.00654905	0.272295	OpenSea	PSMG3-AS1;PSMG3-AS1;PSMG3-AS1	Body;Body;Body						AC093734.11	ENST00000437621.2	5'UTR	AC093734.11;AC093734.11;AC093734.11;AC093734.11;AC093734.11	ENST00000437621.2;ENST00000457484.2;ENST00000437964.1;ENST00000533935.1;ENST00000532358.1	5'UTR;5'UTR;5'UTR;5'UTR;5'UTR			chr7:1619997-1620695	6			PSMG3-AS1	AC093734.11
Current	cg07005459	0.0136901	0.0804552	5.99687	2.01157e-09	2.72103e-06	chr8	145662171	0.00419049	0.871922	0.0145512	1.77305e-06	Island	NFKBIL2	Body						AC084125.4;AC084125.4	ENST00000544423.1;ENST00000442850.1	5'UTR;TSS1500	TONSL;AC084125.4;AC084125.4	ENST00000497613.1;ENST00000544423.1;ENST00000442850.1	3'UTR;5'UTR;TSS1500			chr8:145658814-145662919	6			NFKBIL2	TONSL;AC084125.4
Current	cg11961999	0.019645	0.0275697	5.99563	2.02693e-09	2.73711e-06	chr1	2104478	0.0278172	5.39128e-08	0.00303297	0.947975	OpenSea	PRKCZ;PRKCZ;PRKCZ	Body;Body;Body						PRKCZ	ENST00000479263.1	5'UTR	PRKCZ;PRKCZ;PRKCZ	ENST00000472017.1;ENST00000505322.1;ENST00000479263.1	5'UTR;5'UTR;5'UTR	chr1:2104465-2104615	3					PRKCZ	PRKCZ
Current	cg03490776	0.00997473	0.074859	5.98863	2.1161e-09	2.84289e-06	chr6	4870917	0.00431951	0.978601	0.0100755	9.73465e-07	OpenSea	CDYL;CDYL;CDYL	Body;Body;5'UTR						CDYL;CDYL	ENST00000472453.1;ENST00000449732.2	5'UTR;5'UTR	CDYL;CDYL;CDYL;CDYL;CDYL	ENST00000474977.1;ENST00000491864.1;ENST00000483019.1;ENST00000472453.1;ENST00000449732.2	5'UTR;5'UTR;5'UTR;5'UTR;5'UTR					chr6:4870857-4871493	5	CDYL	CDYL
Current	cg09607471	0.00296415	0.0495396	5.98764	2.12902e-09	2.84851e-06	chr8	22551145	0.0089166	4.44853e-05	0.00222601	0.0176655	Island	EGR3	TSS1500					Unclassified	EGR3;EGR3;EGR3;EGR3;EGR3;RP11-459E5.1	ENST00000522910.1;ENST00000435199.2;ENST00000524088.1;ENST00000519492.1;ENST00000317216.2;ENST00000523627.1	TSS1500;TSS1500;TSS1500;TSS1500;TSS1500;5'UTR	EGR3;EGR3;EGR3;EGR3;EGR3;EGR3;RP11-459E5.1	ENST00000518773.1;ENST00000522910.1;ENST00000435199.2;ENST00000524088.1;ENST00000519492.1;ENST00000317216.2;ENST00000523627.1	TSS1500;TSS1500;TSS1500;TSS1500;TSS1500;TSS1500;5'UTR	chr8:22550945-22553135	3					EGR3	EGR3;RP11-459E5.1
Current	cg05933445	0.0198309	0.105946	5.9875	2.13091e-09	2.84851e-06	chr1	15101994	0.0237496	0.00206662	0.0180268	0.0032069	OpenSea	KAZN;KAZN	Body;Body									KAZN	ENST00000491547.1	5'UTR					chr1:15094781-15107274	6	KAZN	KAZN
Current	cg07987058	0.0434975	0.197514	5.98721	2.1347e-09	2.84851e-06	chr9	110114310	0.0485156	1.1543e-06	0.00361894	0.998471	OpenSea														chr9:110113980-110114355	3
Current	cg03488805	0.00648601	0.0821217	5.98721	2.13475e-09	2.84851e-06	chr10	124231288	0.00575572	0.536256	0.00656257	7.46538e-06	OpenSea	HTRA1	Body																		HTRA1
Current	cg18106898	0.0747979	0.0727947	5.98457	2.16964e-09	2.89017e-06	chr15	74229671	0.0589886	0.438636	0.0781805	1.38188e-05	OpenSea	LOXL1	Body														chr15:74227610-74230522	6			LOXL1
Current	cg12800095	-0.0204912	0.0574896	-5.97858	2.25087e-09	2.99331e-06	chr1	46594087	-0.00541801	0.983966	-0.0213707	4.67272e-07	OpenSea	PIK3R3;PIK3R3;PIK3R3;PIK3R3;PIK3R3	Body;Body;Body;Body;Body									PIK3R3	ENST00000493202.1	3'UTR	chr1:46594080-46594375	3					PIK3R3	PIK3R3
Current	cg14411004	0.0439941	0.0935938	5.97806	2.25813e-09	2.9979e-06	chr11	102451527	0.0499043	1.64227e-06	0.0103441	0.966134	OpenSea	MMP20	Body									MMP20	ENST00000542305.1	3'UTR			chr11:102450806-102452243	6	chr11:102450580-102452188	6	MMP20	MMP20
Current	cg23230629	0.00460339	0.0648499	5.9746	2.30662e-09	3.05712e-06	chr11	119187594	0.00836823	0.0184791	0.00398691	0.000458129	Island	MCAM	Body						MCAM	ENST00000529295.1	TSS200	MCAM;MCAM;MCAM;MCAM;MCAM;MCAM;MCAM;MCAM;MCAM;MCAM;MCAM;MCAM;MCAM;MCAM;MCAM	ENST00000528533.1;ENST00000525586.1;ENST00000527913.1;ENST00000530706.1;ENST00000530006.1;ENST00000530937.1;ENST00000528502.1;ENST00000529686.1;ENST00000526190.1;ENST00000525555.1;ENST00000534522.1;ENST00000530144.1;ENST00000526992.1;ENST00000529257.1;ENST00000529295.1	3'UTR;3'UTR;3'UTR;3'UTR;3'UTR;3'UTR;3'UTR;3'UTR;3'UTR;3'UTR;3'UTR;3'UTR;TSS1500;TSS1500;TSS200	chr11:119187445-119188655	3					MCAM	MCAM
Current	cg19245758	0.0117847	0.0836916	5.97418	2.31249e-09	3.05975e-06	chr3	101497779	0.016128	1.41858e-06	0.00341933	0.96972	N_Shore	FAM55C;FAM55C	TSS1500;TSS1500					Promoter_Associated	FAM55C;FAM55C;FAM55C	ENST00000273347.5;ENST00000491511.1;ENST00000487830.1	TSS1500;TSS1500;TSS1500	FAM55C;FAM55C;FAM55C;FAM55C;FAM55C	ENST00000495842.1;ENST00000273347.5;ENST00000474165.1;ENST00000491511.1;ENST00000487830.1	TSS1500;TSS1500;TSS1500;TSS1500;TSS1500	chr3:101497680-101497870	3					FAM55C	FAM55C
Current	cg23015991	-0.0593109	0.0773455	-5.97241	2.33776e-09	3.07894e-06	chr12	20556313	-0.0138367	0.911712	-0.0812304	1.59944e-07	OpenSea	PDE3A	Body				TRUE					PDE3A	ENST00000542675.1	5'UTR	chr12:20556180-20556410	3					PDE3A	PDE3A
Current	cg10980759	-0.00708304	0.0631285	-5.97274	2.333e-09	3.07894e-06	chr22	25201954	-0.00828624	1.46422e-06	-0.000245973	0.991214	Island	SGSM1;SGSM1;SGSM1;SGSM1	TSS200;TSS200;TSS200;TSS200					Unclassified	SGSM1;SGSM1;SGSM1;SGSM1	ENST00000403206.4;ENST00000400358.4;ENST00000470591.1;ENST00000400359.4	TSS1500;TSS1500;TSS1500;TSS1500	SGSM1;SGSM1;SGSM1;SGSM1	ENST00000403206.4;ENST00000400358.4;ENST00000470591.1;ENST00000400359.4	TSS1500;TSS1500;TSS1500;TSS1500	chr22:25201800-25202295	3					SGSM1	SGSM1
Current	cg27409771	0.0567149	0.0559256	5.97234	2.33873e-09	3.07894e-06	chr16	10711296	0.0137065	0.946368	0.0634847	1.04567e-06	OpenSea				chr16:10710964-10710964		TRUE								chr16:10711020-10711475	3
Current	cg11314819	0.0951334	0.132748	5.97162	2.34907e-09	3.0874e-06	chr5	147837002	0.0934335	0.00145037	0.0983153	0.0102243	OpenSea	HTR4;HTR4	3'UTR;Body					Unclassified_Cell_type_specific	HTR4;HTR4	ENST00000314512.6;ENST00000521735.1	3'UTR;3'UTR	HTR4;HTR4;HTR4	ENST00000314512.6;ENST00000522588.1;ENST00000521735.1	3'UTR;3'UTR;3'UTR	chr5:147836880-147837155	3					HTR4	HTR4
Current	cg16687034	0.00344903	0.0462614	5.9625	2.48415e-09	3.24327e-06	chr1	12483556	0.00850521	8.19828e-09	0.000947397	0.713601	OpenSea	VPS13D;VPS13D	Body;Body				TRUE		VPS13D	ENST00000496628.1	5'UTR	VPS13D	ENST00000496628.1	5'UTR							VPS13D	VPS13D
Current	cg07622245	0.0107924	0.0794202	5.95796	2.5541e-09	3.32357e-06	chr2	121742395	0.00630903	0.8105	0.0111718	2.33019e-06	Island	GLI2	Body						GLI2;GLI2	ENST00000440937.2;ENST00000435313.2	3'UTR;5'UTR	GLI2;GLI2;GLI2;GLI2	ENST00000437950.1;ENST00000438299.1;ENST00000440937.2;ENST00000435313.2	3'UTR;3'UTR;3'UTR;5'UTR			chr2:121741607-121742424	6			GLI2	GLI2
Current	cg03227259	0.0158149	0.0671483	5.95744	2.56223e-09	3.32865e-06	chr8	140914351	0.0246229	2.29697e-07	0.00377212	0.91048	OpenSea	TRAPPC9;TRAPPC9	Body;Body						TRAPPC9;TRAPPC9	ENST00000522504.1;ENST00000522504.1	3'UTR;1stExon	TRAPPC9;TRAPPC9;TRAPPC9;TRAPPC9;TRAPPC9;TRAPPC9	ENST00000521667.1;ENST00000522504.1;ENST00000519482.1;ENST00000524162.1;ENST00000523777.1;ENST00000522504.1	3'UTR;3'UTR;3'UTR;3'UTR;3'UTR;1stExon			chr8:140913363-140916010	6			TRAPPC9	TRAPPC9
Current	cg24933917	0.00876681	0.0887866	5.95484	2.60321e-09	3.37631e-06	chr11	10374010	0.0112879	9.32553e-05	0.00565634	0.0731648	OpenSea	CAND1.11	Body		chr11:10373965-10373965		TRUE					AMPD3;AMPD3;AMPD3	ENST00000527261.1;ENST00000532250.1;ENST00000295663.5	5'UTR;5'UTR;5'UTR	chr11:10373100-10374230	3					CAND1.11	AMPD3
Current	cg07018260	0.0513184	0.0609152	5.95314	2.63041e-09	3.40598e-06	chr11	10536864	0.0579762	9.47085e-07	0.0168048	0.844753	OpenSea	RNF141	Body				TRUE					RNF141	ENST00000534281.1	1stExon							RNF141	RNF141
Current	cg19103429	-0.0738502	0.138591	-5.94742	2.72394e-09	3.51553e-06	chr7	92460784	-0.116906	0.000239724	-0.0503933	0.005147	N_Shore	CDK6;CDK6	Body;Body			CDMR													chr7:92458709-92467196	6	CDK6
Current	cg16088485	-0.0356299	0.0565074	-5.94707	2.72976e-09	3.51647e-06	chr8	100353039	-0.00463549	0.99663	-0.037577	2.89706e-06	OpenSea	VPS13B;VPS13B	Body;Body									VPS13B	ENST00000522802.1	5'UTR	chr8:100352885-100353315	3					VPS13B	VPS13B
Current	cg14812524	-0.173711	0.178362	-5.94684	2.7336e-09	3.51647e-06	chr10	90041754	-0.0464192	0.899086	-0.214554	5.97586e-07	OpenSea	RNLS	Body				TRUE								chr10:90041660-90042055	3					RNLS
Current	cg16961036	0.102014	0.138813	5.94468	2.7699e-09	3.55735e-06	chr6	116955009	0.128494	2.97616e-06	0.0555411	0.397108	OpenSea														chr6:116954965-116955215	3
Current	cg00137381	0.00927599	0.0628776	5.943	2.79845e-09	3.57431e-06	chr13	39402162	0.00416279	0.952263	0.00943676	1.97066e-06	OpenSea	FREM2	Body						FREM2-AS1;FREM2	ENST00000448887.1;ENST00000482551.1	TSS1500;5'UTR	FREM2-AS1;FREM2	ENST00000448887.1;ENST00000482551.1	TSS1500;5'UTR							FREM2	FREM2-AS1;FREM2
Current	cg05387996	0.00336034	0.0618358	5.94274	2.80299e-09	3.57431e-06	chr15	69306309	0.00180983	0.882791	0.00346577	2.97559e-06	OpenSea	MIR548H4;NOX5	Body;5'UTR				TRUE		NOX5;NOX5;RP11-809H16.2	ENST00000388866.3;ENST00000530406.2;ENST00000448182.3	TSS1500;TSS1500;5'UTR	NOX5;NOX5;NOX5;RP11-809H16.2;RP11-809H16.2	ENST00000388866.3;ENST00000530406.2;ENST00000527315.1;ENST00000557966.1;ENST00000448182.3	TSS1500;TSS1500;TSS1500;5'UTR;5'UTR	chr15:69306125-69306330	3					MIR548H4;NOX5	NOX5;RP11-809H16.2
Current	cg18003513	-0.0616413	0.0809132	-5.94292	2.79987e-09	3.57431e-06	chr11	86281272	-0.00156723	0.987659	-0.0665247	2.75489e-06	OpenSea	ME3;ME3;ME3	Body;Body;Body						RP11-317J19.1;ME3	ENST00000524610.1;ENST00000545395.1	5'UTR;5'UTR	RP11-317J19.1;ME3;ME3	ENST00000524610.1;ENST00000530520.1;ENST00000545395.1	5'UTR;3'UTR;5'UTR	chr11:86281120-86281395	3					ME3	RP11-317J19.1;ME3
Current	cg19484645	-0.0168221	0.0509374	-5.94265	2.80458e-09	3.57431e-06	chr6	4995292	-0.024049	2.28969e-05	-0.0105188	0.217228	OpenSea	RPP40	3'UTR						RPP40;RPP40	ENST00000380051.2;ENST00000319533.5	3'UTR;3'UTR	RPP40;RPP40	ENST00000380051.2;ENST00000319533.5	3'UTR;3'UTR							RPP40	RPP40
Current	cg14876338	0.00720243	0.0858307	5.93742	2.89549e-09	3.67666e-06	chr5	1815991	0.00852406	1.09774e-06	0.000752218	0.967196	OpenSea	NDUFS6	Body																chr5:1812239-1818437	6	NDUFS6
Current	cg27340829	0.00820019	0.0977393	5.93559	2.92787e-09	3.71179e-06	chr1	3607143	0.0103318	2.94497e-06	0.00320419	0.893913	Island	TP73;TP73;TP73;TP73;TP73;TP73;TP73;TP73;TP73;TP73;TP73;TP73	TSS200;TSS200;TSS200;TSS200;TSS200;TSS200;Body;Body;Body;Body;Body;Body						TP73	ENST00000378280.1	TSS200	TP73	ENST00000378280.1	TSS200	chr1:3607065-3607255	3					TP73	TP73
Current	cg03995615	0.047712	0.0753694	5.93503	2.93796e-09	3.71859e-06	chr5	36744219	0.0511963	2.87416e-06	0.0158644	0.906839	N_Shore					RDMR		Unclassified_Cell_type_specific							chr5:36744145-36744475	3
Current	cg16431514	0.0791041	0.131035	5.93221	2.9888e-09	3.75876e-06	chr1	38993182	0.0917798	1.30173e-06	0.00815984	0.977341	OpenSea							Unclassified							chr1:38993005-38993590	3
Current	cg00333708	0.0271256	0.0521423	5.93244	2.98473e-09	3.75876e-06	chr19	782285	0.0161316	0.302108	0.0357677	4.76106e-06	OpenSea						TRUE								chr19:782005-782495	3
Current	cg27152133	0.0143615	0.123875	5.93086	3.01348e-09	3.78376e-06	chr7	100284108	0.0209576	1.44865e-06	0.000710251	0.996067	N_Shore	GIGYF1	Body						GIGYF1	ENST00000471340.2	3'UTR	GIGYF1;GIGYF1	ENST00000471340.2;ENST00000464111.1	3'UTR;3'UTR			chr7:100270677-100287756	6	chr7:100281761-100286486	6	GIGYF1	GIGYF1
Current	cg06271327	0.00931146	0.0781844	5.92875	3.05243e-09	3.82048e-06	chr17	8062512	0.0215252	8.97866e-10	0.000201985	0.999145	N_Shelf	VAMP2	3'UTR						VAMP2;VAMP2	ENST00000316509.6;ENST00000498285.1	3'UTR;3'UTR	VAMP2;VAMP2	ENST00000316509.6;ENST00000498285.1	3'UTR;3'UTR			chr17:8061766-8062776	6	chr17:8061315-8062933	6	VAMP2	VAMP2
Current	cg11031278	-0.0837194	0.0824913	-5.92521	3.119e-09	3.8976e-06	chr11	113929114	-0.124129	4.21009e-05	-0.0586458	0.0442585	N_Shore	ZBTB16	TSS1500			RDMR			ZBTB16	ENST00000335953.4	TSS1500	ZBTB16;ZBTB16;ZBTB16	ENST00000335953.4;ENST00000541602.1;ENST00000544220.1	TSS1500;TSS1500;TSS1500	chr11:113929040-113929475	3					ZBTB16	ZBTB16
Current	cg09568481	0.0128996	0.0951885	5.92465	3.12966e-09	3.90472e-06	chr2	64922670	0.0113695	0.00518053	0.0166544	0.00347571	OpenSea								SERTAD2	ENST00000476805.1	3'UTR	SERTAD2	ENST00000476805.1	3'UTR			chr2:64922432-64923615	6				SERTAD2
Current	cg15467785	0.0230106	0.0956221	5.92091	3.20163e-09	3.9819e-06	chr11	2783777	0.0232045	0.139	0.0229618	9.33463e-05	OpenSea	KCNQ1;KCNQ1	Body;Body																		KCNQ1
Current	cg10947563	-0.0427412	0.0941507	-5.9148	3.3228e-09	4.12608e-06	chr1	95852890	-0.00231659	0.99153	-0.0432573	2.8793e-06	OpenSea																		chr1:95851787-95853300	4
Current	cg07538471	0.00841613	0.0765778	5.90996	3.422e-09	4.22925e-06	chr6	43707364	0.00882968	1.59031e-05	0.00788531	0.502652	OpenSea														chr6:43707340-43707915	3
Current	cg03516004	-0.075659	0.125483	-5.90651	3.49434e-09	4.30514e-06	chr18	77442923	-0.00467099	0.991515	-0.0797248	4.92256e-07	S_Shelf	CTDP1;CTDP1;CTDP1	5'UTR;Body;Body		chr18:77442917-77442917												chr18:77436506-77446797	6	chr18:77436575-77445221	6	CTDP1
Current	cg14821659	0.00235825	0.0710944	5.90556	3.51457e-09	4.31655e-06	chr1	241765537	0.00357563	1.00428e-05	0.00115999	0.316028	OpenSea	OPN3	Body						OPN3	ENST00000469376.1	3'UTR	OPN3;OPN3;OPN3;OPN3;OPN3	ENST00000462265.1;ENST00000469376.1;ENST00000490673.1;ENST00000478849.1;ENST00000463155.1	TSS1500;3'UTR;3'UTR;3'UTR;3'UTR							OPN3	OPN3
Current	cg13639016	0.0261281	0.0961026	5.9043	3.54137e-09	4.34269e-06	chr9	5893907	0.0208035	0.140885	0.0300372	6.50191e-05	OpenSea	MLANA	Body									KIAA2026;MLANA	ENST00000436015.2;ENST00000482341.1	3'UTR;5'UTR					chr9:5892739-5895663	6	MLANA	KIAA2026;MLANA
Current	cg12815937	0.0287993	0.0282036	5.90303	3.56884e-09	4.36278e-06	chr10	98857691	0.00898008	0.884811	0.0339064	1.11635e-06	OpenSea	SLIT1	Body						ARHGAP19;SLIT1	ENST00000453547.2;ENST00000497714.1	3'UTR;3'UTR	ARHGAP19;SLIT1	ENST00000453547.2;ENST00000497714.1	3'UTR;3'UTR			chr10:98857489-98858636	6			SLIT1	ARHGAP19;SLIT1
Current	cg15128510	-0.00622118	0.131752	-5.90315	3.56629e-09	4.36278e-06	chr19	57741988	-0.0307489	1.01016e-07	-0.0027246	0.789649	Island	AURKC;AURKC;AURKC	TSS1500;TSS1500;TSS1500						AURKC;AURKC	ENST00000415300.1;ENST00000302804.6	TSS1500;TSS1500	AURKC;AURKC	ENST00000448930.1;ENST00000302804.6	TSS1500;TSS1500			chr19:57741921-57742818	5	chr19:57741847-57742879	6	AURKC	AURKC
Current	cg27165835	0.0589185	0.0737184	5.9017	3.59772e-09	4.39127e-06	chr10	135195081	0.102091	4.30678e-10	0.000612237	0.998764	S_Shore	PAOX;PAOX;PAOX	Body;Body;Body					Unclassified_Cell_type_specific	PAOX;PAOX	ENST00000368535.2;ENST00000368539.4	5'UTR;3'UTR	PAOX;PAOX;PAOX	ENST00000368535.2;ENST00000529585.1;ENST00000368539.4	5'UTR;3'UTR;3'UTR							PAOX	PAOX
Current	cg13565179	0.00606663	0.098533	5.90097	3.61374e-09	4.39181e-06	chr12	125384927	0.00198427	0.980112	0.00621867	9.73465e-07	OpenSea								U6	ENST00000516199.1	TSS1500	U6	ENST00000516199.1	TSS1500	chr12:125384920-125385090	3						U6
Current	cg20509447	0.034964	0.0644783	5.90103	3.61244e-09	4.39181e-06	chr5	1565961	0.0309845	0.116082	0.0366202	0.000120694	OpenSea																chr5:1562894-1567031	6	chr5:1563196-1569140	6
Current	cg23624926	0.157769	0.190962	5.89954	3.64512e-09	4.42171e-06	chr12	54541129	0.0138783	0.982833	0.180137	1.09818e-06	OpenSea								RP11-834C11.11	ENST00000564380.1	TSS200	RP11-834C11.11	ENST00000564380.1	TSS200	chr12:54540785-54541275	3						RP11-834C11.11
Current	cg03140557	0.0199934	0.0540726	5.89917	3.65339e-09	4.42492e-06	chr16	595690	0.00459812	0.943721	0.0355566	3.70442e-08	N_Shore	SOLH	5'UTR						SOLH;SOLH	ENST00000397687.1;ENST00000219611.2	TSS1500;5'UTR	SOLH;SOLH;SOLH;SOLH	ENST00000397687.1;ENST00000562370.1;ENST00000568988.1;ENST00000219611.2	TSS1500;5'UTR;5'UTR;5'UTR			chr16:593115-620575	6			SOLH	SOLH
Current	cg12160687	0.00248571	0.0551826	5.89814	3.67631e-09	4.4407e-06	chr1	156561356	0.00185318	0.559149	0.00258837	1.06713e-05	N_Shore	APOA1BP	TSS1500					Promoter_Associated	APOA1BP;APOA1BP;APOA1BP;APOA1BP	ENST00000368233.3;ENST00000467374.1;ENST00000446584.2;ENST00000368234.3	TSS1500;TSS1500;TSS200;TSS200	APOA1BP;APOA1BP;APOA1BP;APOA1BP	ENST00000368233.3;ENST00000467374.1;ENST00000446584.2;ENST00000368234.3	TSS1500;TSS1500;TSS200;TSS200	chr1:156561025-156562175	3					APOA1BP	APOA1BP
Current	cg08437041	0.00866029	0.0833231	5.89751	3.69027e-09	4.44906e-06	chr3	158508657	0.00292343	0.949162	0.00906218	1.9499e-06	OpenSea											MFSD1	ENST00000465739.1	5'UTR					chr3:158508351-158509898	6		MFSD1
Current	cg19442237	0.00463809	0.0500254	5.89615	3.72081e-09	4.46662e-06	chr9	139136515	0.00607701	0.00017039	0.00325293	0.0872654	OpenSea	QSOX2	Body		chr9:139136338-139136338		TRUE	Promoter_Associated	QSOX2	ENST00000389471.3	5'UTR	QSOX2	ENST00000389471.3	5'UTR	chr9:139136065-139136715	3					QSOX2	QSOX2
Current	cg25948993	-0.0059687	0.0741054	-5.8961	3.72186e-09	4.46662e-06	chr8	30601878	-0.00751785	5.27456e-06	-0.00340534	0.387827	OpenSea	UBXN8	Body					Promoter_Associated	UBXN8;UBXN8	ENST00000519246.1;ENST00000519246.1	1stExon;5'UTR	UBXN8;UBXN8;UBXN8;UBXN8;UBXN8;UBXN8;UBXN8;UBXN8	ENST00000519246.1;ENST00000522735.1;ENST00000522968.1;ENST00000517341.1;ENST00000265616.5;ENST00000519246.1;ENST00000523607.1;ENST00000518239.1	1stExon;5'UTR;5'UTR;5'UTR;5'UTR;5'UTR;5'UTR;5'UTR	chr8:30600960-30602035	3					UBXN8	UBXN8
Current	cg07493834	0.0039484	0.0635424	5.89438	3.76094e-09	4.50665e-06	chr2	22114272	0.0119226	1.8608e-06	0.00317054	0.579574	OpenSea						TRUE		AC067959.1	ENST00000435237.1	5'UTR	AC067959.1	ENST00000435237.1	5'UTR								AC067959.1
Current	cg03417970	0.00651103	0.0798979	5.89143	3.82867e-09	4.57389e-06	chr10	115911501	0.00629097	0.360733	0.00656072	1.87461e-05	OpenSea	CCDC186	Body												chr10:115911300-115911610	3					CCDC186
Current	cg22236902	0.0322247	0.0334123	5.89102	3.83809e-09	4.5782e-06	chr19	33630446	0.00185054	0.995248	0.0340858	2.57967e-06	OpenSea	WDR88	Body												chr19:33630080-33630615	3					WDR88
Current	cg20047329	0.0402812	0.0818737	5.89052	3.84993e-09	4.58537e-06	chr11	788688	0.041417	4.68223e-06	0.00381623	0.99707	N_Shore	CEND1	5'UTR					Unclassified_Cell_type_specific	CEND1;CEND1	ENST00000524587.1;ENST00000330106.4	3'UTR;5'UTR	CEND1;CEND1	ENST00000524587.1;ENST00000330106.4	3'UTR;5'UTR			chr11:785971-791870	6	chr11:788586-792242	6	CEND1	CEND1
Current	cg26985446	-0.0060635	0.0619184	-5.88905	3.88426e-09	4.6123e-06	chr11	123172864	-0.00710018	0.0458178	-0.00566913	0.000430424	Island				chr11:123172652-123172652		TRUE	Unclassified							chr11:123172060-123173130	3
Current	cg27487676	0.0243012	0.0504298	5.88838	3.90009e-09	4.62412e-06	chr19	15231558	0.0106737	0.691983	0.0359607	4.5326e-07	OpenSea	ILVBL	Body						ILVBL	ENST00000534378.1	3'UTR	ILVBL;ILVBL;ILVBL;ILVBL	ENST00000533086.1;ENST00000534378.1;ENST00000533148.1;ENST00000531635.1	3'UTR;3'UTR;3'UTR;3'UTR	chr19:15231325-15231590	3					ILVBL	ILVBL
Current	cg20359994	-0.0289408	0.075174	-5.88482	3.98492e-09	4.7176e-06	chr6	27599141	-0.00802084	0.837755	-0.0374661	5.7312e-07	Island								TRNAI6	ENST00000458896.1	TSS200	TRNAI6	ENST00000458896.1	TSS200	chr6:27598585-27599555	3						TRNAI6
Current	cg01930924	0.00267125	0.0275898	5.87252	4.29216e-09	5.0434e-06	chr5	61118923	0.0025902	0.290747	0.00269174	2.91693e-05	OpenSea						TRUE
Current	cg18316974	-0.109916	0.223886	-5.86733	4.42868e-09	5.19606e-06	chr1	92947035	-0.049407	0.0948489	-0.130456	3.87246e-05	Island	GFI1;GFI1;GFI1	Body;Body;Body			CDMR	TRUE								chr1:92946345-92949015	3					GFI1
Current	cg05390473	-0.127008	0.195735	-5.86391	4.52095e-09	5.28856e-06	chr16	34741251	-0.164019	0.0138329	-0.116271	0.00165591	Island								RP11-80F22.2	ENST00000569755.1	TSS200	RP11-80F22.2;RP11-80F22.2	ENST00000562591.1;ENST00000569755.1	TSS1500;TSS200	chr16:34741105-34741275	3						RP11-80F22.2
Current	cg27079975	-0.035778	0.113947	-5.86261	4.55645e-09	5.32218e-06	chr10	123733843	-0.0485917	4.83442e-06	-0.0144398	0.622121	N_Shore	NSMCE4A;NSMCE4A	Body;Body						NSMCE4A;NSMCE4A;NSMCE4A;NSMCE4A	ENST00000489266.1;ENST00000538652.1;ENST00000489266.1;ENST00000538652.1	1stExon;1stExon;3'UTR;5'UTR	NSMCE4A;NSMCE4A;NSMCE4A;NSMCE4A;NSMCE4A;NSMCE4A;NSMCE4A;NSMCE4A;NSMCE4A;NSMCE4A;NSMCE4A;NSMCE4A	ENST00000481320.1;ENST00000489266.1;ENST00000468209.1;ENST00000472431.1;ENST00000538652.1;ENST00000489266.1;ENST00000482078.1;ENST00000464321.1;ENST00000481320.1;ENST00000472431.1;ENST00000465189.1;ENST00000538652.1	1stExon;1stExon;TSS200;1stExon;1stExon;3'UTR;3'UTR;3'UTR;3'UTR;3'UTR;3'UTR;5'UTR	chr10:123733765-123734590	3					NSMCE4A	NSMCE4A
Current	cg00706282	-0.0137311	0.0986441	-5.86224	4.56675e-09	5.3263e-06	chr2	160471856	-0.00515171	0.651009	-0.0162078	5.61948e-06	N_Shore	BAZ2B	5'UTR	low-CpG:160180049-160180106				Unclassified	AC009506.1;AC009506.1;BAZ2B;BAZ2B;BAZ2B;BAZ2B	ENST00000418474.1;ENST00000418474.1;ENST00000483316.1;ENST00000355831.2;ENST00000392782.1;ENST00000392783.2	1stExon;5'UTR;3'UTR;5'UTR;5'UTR;5'UTR	AC009506.1;AC009506.1;BAZ2B;BAZ2B;BAZ2B;BAZ2B;BAZ2B;BAZ2B;BAZ2B	ENST00000418474.1;ENST00000418474.1;ENST00000483316.1;ENST00000437839.1;ENST00000541068.2;ENST00000355831.2;ENST00000392782.1;ENST00000392783.2;ENST00000552327.1	1stExon;5'UTR;3'UTR;5'UTR;5'UTR;5'UTR;5'UTR;5'UTR;3'UTR	chr2:160471340-160472215	3					BAZ2B	AC009506.1;BAZ2B
Current	cg13083974	0.00191982	0.0407499	5.86014	4.62482e-09	5.38267e-06	chr3	97540689	0.00116793	0.88057	0.00202513	1.67131e-06	Island	CRYBG3	TSS200					Promoter_Associated	AC110491.1	ENST00000419587.1	TSS200	AC110491.1	ENST00000419587.1	TSS200	chr3:97540300-97540955	3					CRYBG3	AC110491.1
Current	cg01166526	0.00406536	0.0566995	5.85975	4.63559e-09	5.38267e-06	chr5	10642265	0.00519227	1.78291e-06	0.000865079	0.938546	OpenSea	ANKRD33B	Body									ANKRD33B	ENST00000504806.1	3'UTR							ANKRD33B	ANKRD33B
Current	cg05219051	-0.0654905	0.166834	-5.85995	4.63008e-09	5.38267e-06	chr10	18999228	-0.00527447	0.999474	-0.0782669	2.71553e-06	Island														chr10:18999125-18999415	3
Current	cg02100294	-0.0410101	0.060364	-5.85529	4.76187e-09	5.50495e-06	chr9	17631795	-0.0139503	0.80724	-0.0507973	2.71391e-06	OpenSea	SH3GL2	Body																chr9:17629958-17632016	6	SH3GL2
Current	cg16324829	-0.0415538	0.0807407	-5.85539	4.75887e-09	5.50495e-06	chr4	129475200	-0.040498	0.672687	-0.0416436	1.43654e-05	OpenSea														chr4:129474860-129475350	3
Current	cg19128261	0.0316776	0.117921	5.85458	4.78228e-09	5.52044e-06	chr3	53839251	0.0453597	1.71689e-06	0.00233355	0.996069	OpenSea	CACNA1D;CACNA1D;CACNA1D	Body;Body;Body				TRUE								chr3:53838885-53839635	3					CACNA1D
Current	cg26583353	0.00370784	0.0591316	5.85317	4.82292e-09	5.5592e-06	chr10	17433562	0.00317261	0.688882	0.00374953	3.47115e-06	OpenSea	ST8SIA6;ST8SIA6-AS1	Body;Body						ST8SIA6;ST8SIA6;RP11-414K1.3;RP11-414K1.3;RP11-414K1.3	ENST00000479513.1;ENST00000377610.2;ENST00000457649.2;ENST00000377597.2;ENST00000451225.2	TSS1500;5'UTR;5'UTR;5'UTR;5'UTR	ST8SIA6;ST8SIA6;RP11-414K1.3;RP11-414K1.3;RP11-414K1.3	ENST00000479513.1;ENST00000377610.2;ENST00000457649.2;ENST00000377597.2;ENST00000451225.2	TSS1500;5'UTR;5'UTR;5'UTR;5'UTR							ST8SIA6;ST8SIA6-AS1	ST8SIA6;RP11-414K1.3
Current	cg06347896	0.0170779	0.0767369	5.85254	4.8411e-09	5.57199e-06	chr20	58645949	0.00102004	0.998745	0.0181064	1.67875e-06	OpenSea	C20orf197	Body																		C20orf197
Current	cg00479731	0.00258136	0.0511731	5.85212	4.85345e-09	5.57805e-06	chr12	15125335	0.0089834	0.0166074	0.00230056	0.000819169	OpenSea	PDE6H	TSS1500						PDE6H	ENST00000266395.2	TSS1500	PDE6H	ENST00000266395.2	TSS1500							PDE6H	PDE6H
Current	cg07869994	0.0287426	0.0285785	5.84983	4.92078e-09	5.64719e-06	chr3	174095190	0.0326717	6.05627e-06	0.014843	0.626473	Island
Current	cg20584966	-0.0086273	0.07818	-5.84829	4.96663e-09	5.68324e-06	chr5	139031625	-0.00975448	0.616927	-0.00836098	1.64706e-05	S_Shore	CXXC5	5'UTR		chr5:139031397-139031397			Unclassified	CXXC5;CXXC5	ENST00000302517.3;ENST00000511048.1	5'UTR;5'UTR	CXXC5;CXXC5;CXXC5;CXXC5;CXXC5;CXXC5;CXXC5;CXXC5;CXXC5	ENST00000502295.1;ENST00000504944.1;ENST00000302517.3;ENST00000507139.1;ENST00000504844.1;ENST00000502336.1;ENST00000520967.1;ENST00000511048.1;ENST00000512816.1	5'UTR;5'UTR;5'UTR;5'UTR;5'UTR;5'UTR;5'UTR;5'UTR;5'UTR	chr5:139030285-139032330	3					CXXC5	CXXC5
Current	cg22017877	0.00539661	0.119938	5.84536	5.05472e-09	5.77564e-06	chr22	46726104	0.00545616	0.148796	0.00538035	0.000107552	N_Shore	GTSE1	3'UTR						TRMU;GTSE1;GTSE1	ENST00000476901.1;ENST00000361934.5;ENST00000454366.1	TSS1500;3'UTR;3'UTR	TRMU;TRMU;GTSE1;GTSE1	ENST00000476901.1;ENST00000486620.1;ENST00000361934.5;ENST00000454366.1	TSS1500;TSS1500;3'UTR;3'UTR							GTSE1	TRMU;GTSE1
Current	cg12198254	0.0553678	0.0826799	5.84432	5.08639e-09	5.77828e-06	chr3	11521788	0.0213135	0.967638	0.0566438	5.53352e-06	OpenSea	ATG7;ATG7;ATG7	Body;Body;Body				TRUE					ATG7	ENST00000466605.1	5'UTR							ATG7	ATG7
Current	cg10768113	0.00264614	0.0708221	5.84435	5.08535e-09	5.77828e-06	chr8	145242612	0.00308649	2.47611e-06	0.000358905	0.940373	OpenSea	MROH1;MROH1;MROH1;MROH1	Body;Body;Body;Body						HEATR7A	ENST00000420663.2	5'UTR	HEATR7A;HEATR7A;HEATR7A;HEATR7A;HEATR7A	ENST00000534508.1;ENST00000532255.1;ENST00000525287.1;ENST00000420663.2;ENST00000527552.1	5'UTR;5'UTR;5'UTR;5'UTR;5'UTR	chr8:145242325-145242675	3					MROH1	HEATR7A
Current	cg06622379	0.0107439	0.090771	5.84475	5.07326e-09	5.77828e-06	chr4	66536309	0.0110854	2.76019e-05	0.00836774	0.284432	Island	EPHA5;EPHA5	TSS1500;TSS1500			DMR			RP11-807H7.1;EPHA5;EPHA5;EPHA5;EPHA5;RP11-807H7.1	ENST00000509473.1;ENST00000354839.4;ENST00000432638.2;ENST00000511294.1;ENST00000273854.3;ENST00000509473.1	1stExon;TSS1500;TSS1500;TSS200;TSS1500;5'UTR	RP11-807H7.1;EPHA5;EPHA5;RP11-807H7.1;EPHA5;RP11-807H7.1;EPHA5;RP11-807H7.1;RP11-807H7.1	ENST00000509473.1;ENST00000354839.4;ENST00000432638.2;ENST00000507117.1;ENST00000511294.1;ENST00000514260.1;ENST00000273854.3;ENST00000509473.1;ENST00000514260.1	1stExon;TSS1500;TSS1500;TSS200;TSS200;1stExon;TSS1500;5'UTR;5'UTR	chr4:66535840-66536435	3					EPHA5	RP11-807H7.1;EPHA5
Current	cg23539125	-0.0429445	0.0429317	-5.84453	5.08007e-09	5.77828e-06	chr1	234861044	-0.0389524	0.000698841	-0.0608047	0.02037	OpenSea	LINC01132	Body				TRUE		RP4-781K5.8	ENST00000437601.1	TSS200	RP4-781K5.8	ENST00000437601.1	TSS200	chr1:234860865-234861330	3					LINC01132	RP4-781K5.8
Current	cg01544400	0.0405244	0.0894529	5.83851	5.26689e-09	5.97472e-06	chr8	32715985	0.0433818	1.63275e-05	0.0371468	0.587288	OpenSea						TRUE								chr8:32715860-32716075	3
Current	cg05782457	-0.0327819	0.0405633	-5.8354	5.3662e-09	6.06988e-06	chr16	10983791	-0.0343311	0.000786478	-0.0305805	0.0290385	OpenSea	CIITA;CIITA;CIITA;CIITA	Body;Body;Body;Body						RP11-876N24.2;RP11-876N24.2;CIITA	ENST00000573071.1;ENST00000572017.1;ENST00000537380.1	TSS1500;TSS1500;5'UTR	RP11-876N24.2;RP11-876N24.2;CIITA;CIITA;CIITA;CIITA	ENST00000573071.1;ENST00000572017.1;ENST00000573309.1;ENST00000537380.1;ENST00000576601.1;ENST00000570546.1	TSS1500;TSS1500;5'UTR;5'UTR;5'UTR;5'UTR					chr16:10968076-10986083	6	CIITA	RP11-876N24.2;CIITA
Current	cg25318189	-0.0345821	0.035852	-5.8317	5.48653e-09	6.18727e-06	chr7	2800436	-0.0164293	0.922929	-0.035748	6.71186e-06	N_Shelf	GNA12	Body				TRUE	Unclassified_Cell_type_specific	GNA12;AMZ1	ENST00000491117.1;ENST00000489665.1	3'UTR;5'UTR	GNA12;GNA12;GNA12;GNA12;AMZ1	ENST00000485329.1;ENST00000491117.1;ENST00000496740.1;ENST00000471281.1;ENST00000489665.1	TSS1500;3'UTR;3'UTR;3'UTR;5'UTR	chr7:2800000-2800555	3					GNA12	GNA12;AMZ1
Current	cg18215955	0.00153258	0.0358699	5.83125	5.50142e-09	6.18727e-06	chr8	92081793	0.000343821	0.970115	0.00164719	3.08856e-07	N_Shore	OTUD6B-AS1;OTUD6B;OTUD6B;OTUD6B-AS1;OTUD6B-AS1	Body;TSS1500;TSS1500;ExonBnd;Body					Promoter_Associated	GS1-251I9.4;OTUD6B;OTUD6B;GS1-251I9.4	ENST00000524003.1;ENST00000285420.4;ENST00000404789.3;ENST00000522817.1	3'UTR;TSS1500;TSS1500;3'UTR	GS1-251I9.4;OTUD6B;OTUD6B;OTUD6B;GS1-251I9.4	ENST00000524003.1;ENST00000285420.4;ENST00000522894.1;ENST00000524027.1;ENST00000522817.1	3'UTR;TSS1500;TSS1500;TSS1500;3'UTR	chr8:92081660-92081990	3					OTUD6B-AS1;OTUD6B	GS1-251I9.4;OTUD6B
Current	cg17333470	0.00578765	0.102688	5.83132	5.49899e-09	6.18727e-06	chr1	35901407	0.00712547	0.051192	0.00554743	0.000499838	OpenSea	KIAA0319L	Body									KIAA0319L	ENST00000461312.1	3'UTR			chr1:35900623-35902195	6	chr1:35901365-35901698	3	KIAA0319L	KIAA0319L
Current	cg01966398	0.00592213	0.0694605	5.82566	5.6886e-09	6.36243e-06	chr6	11737043	0.0101427	0.435807	0.00579645	3.08307e-05	OpenSea	ADTRP;ADTRP	Body;Body						ADTRP	ENST00000514824.1	TSS200	ADTRP;ADTRP;ADTRP	ENST00000503285.1;ENST00000514824.1;ENST00000512139.1	TSS1500;TSS200;3'UTR							ADTRP	ADTRP
Current	cg24256423	0.00454213	0.066482	5.82592	5.68002e-09	6.36243e-06	chr8	116520810	0.00555584	7.42446e-06	0.00109466	0.98324	OpenSea	TRPS1;TRPS1;TRPS1	Body;Body;Body						AF178030.2	ENST00000415088.1	TSS1500	AF178030.2;TRPS1	ENST00000415088.1;ENST00000517323.1	TSS1500;3'UTR							TRPS1	AF178030.2;TRPS1
Current	cg03329714	0.00640263	0.0757998	5.82564	5.68949e-09	6.36243e-06	chr19	7525578	0.00809512	0.128375	0.00615519	0.000168829	N_Shelf	ARHGEF18;ARHGEF18	Body;Body												chr19:7525365-7525790	3					ARHGEF18
Current	cg20497134	0.0109689	0.033944	5.82421	5.73833e-09	6.38982e-06	chr3	50326736	0.0121187	0.334584	0.010811	4.88545e-05	N_Shelf	IFRD2	Body									IFRD2;IFRD2;IFRD2;IFRD2;IFRD2;IFRD2;IFRD2;IFRD2;IFRD2;IFRD2	ENST00000474556.1;ENST00000464258.1;ENST00000438296.1;ENST00000414734.1;ENST00000426499.1;ENST00000483071.1;ENST00000492387.1;ENST00000489569.1;ENST00000486322.1;ENST00000469855.1	3'UTR;3'UTR;3'UTR;3'UTR;TSS1500;3'UTR;TSS200;3'UTR;TSS1500;TSS200					chr3:50321072-50328438	6	IFRD2	IFRD2
Current	cg04269272	0.0293196	0.0291526	5.82454	5.72695e-09	6.38982e-06	chr20	61074847	0.00554891	0.964008	0.0334017	1.58688e-06	OpenSea														chr20:61074565-61075255	3
Current	cg09951553	0.00855999	0.0551403	5.82437	5.73273e-09	6.38982e-06	chr7	25298980	0.0103552	2.91737e-06	0.00136982	0.970511	OpenSea							Unclassified											chr7:25298847-25299905	6
Current	cg02159996	-0.0477187	0.0477015	-5.82127	5.84019e-09	6.48491e-06	chr6	89927233	-0.0665708	9.06366e-08	-0.00896289	0.921634	OpenSea	GABRR1;GABRR1	5'UTR;1stExon						GABRR1;GABRR1;GABRR1;GABRR1;GABRR1;GABRR1	ENST00000435811.1;ENST00000435811.1;ENST00000454853.2;ENST00000481493.1;ENST00000436331.2;ENST00000369451.3	1stExon;5'UTR;TSS200;TSS1500;5'UTR;5'UTR	GABRR1;GABRR1;GABRR1;GABRR1;GABRR1;GABRR1	ENST00000435811.1;ENST00000435811.1;ENST00000454853.2;ENST00000481493.1;ENST00000436331.2;ENST00000369451.3	1stExon;5'UTR;TSS200;TSS1500;5'UTR;5'UTR	chr6:89927120-89927335	3					GABRR1	GABRR1
Current	cg14962515	0.00773504	0.0911363	5.81919	5.91346e-09	6.5386e-06	chr12	793302	0.0194835	3.82792e-06	0.003639	0.422437	OpenSea								RP11-218M22.2	ENST00000541881.1	TSS200	RP11-218M22.2	ENST00000541881.1	TSS200	chr12:793180-793350	3						RP11-218M22.2
Current	cg15790037	-0.00182633	0.0262215	-5.81854	5.93635e-09	6.5547e-06	chr17	37321490	-0.000650774	0.877902	-0.00207409	9.53762e-07	Island	ARL5C	Body					Unclassified							chr17:37321440-37321735	3					ARL5C
Current	cg06967105	0.037025	0.0389022	5.81534	6.05101e-09	6.63478e-06	chr1	1104265	0.0253669	0.384454	0.0411475	2.71791e-05	S_Shelf	MIR429	TSS200					Unclassified_Cell_type_specific	MIR429	ENST00000362106.1	TSS200	MIR429	ENST00000362106.1	TSS200	chr1:1103905-1105315	3					MIR429	MIR429
Current	cg07775488	0.0132085	0.0838988	5.816	6.02735e-09	6.63478e-06	chr19	40902634	0.0142798	0.0114052	0.01268	0.00257802	N_Shore	PRX;PRX	3'UTR;Body						PRX	ENST00000291825.6	3'UTR	PRX	ENST00000291825.6	3'UTR			chr19:40899475-40902763	6			PRX	PRX
Current	cg15686614	0.00374695	0.0856202	5.81545	6.04692e-09	6.63478e-06	chr7	77128121	0.00629819	0.000440965	0.00285893	0.0377344	OpenSea														chr7:77128040-77128355	3
Current	cg26271488	0.0260634	0.0979195	5.81448	6.08235e-09	6.65986e-06	chr16	57999306	0.0282636	1.98778e-05	0.016441	0.561783	OpenSea	CNGB1;CNGB1;CNGB1	Body;Body;Body									CNGB1	ENST00000567568.1	3'UTR			chr16:57998908-58000432	6			CNGB1	CNGB1
Current	cg03231860	0.0250229	0.071254	5.81265	6.14909e-09	6.68747e-06	chr11	128893940	0.0389303	6.89593e-07	0.00271428	0.957335	OpenSea	RICS;RICS;RICS	1stExon;Body;5'UTR				TRUE		ARHGAP32;ARHGAP32	ENST00000392657.3;ENST00000392657.3	1stExon;5'UTR	ARHGAP32;ARHGAP32;ARHGAP32	ENST00000392657.3;ENST00000533509.1;ENST00000392657.3	1stExon;3'UTR;5'UTR			chr11:128893834-128894496	5	chr11:128893610-128894801	6	RICS	ARHGAP32
Current	cg05006384	0.0474019	0.0506083	5.81353	6.11695e-09	6.68747e-06	chr14	95942319	0.0349361	0.424417	0.0491799	2.95076e-05	OpenSea	C14orf49	TSS200						C14orf49	ENST00000557275.1	TSS200	C14orf49	ENST00000557275.1	TSS200							C14orf49	C14orf49
Current	cg05303728	-0.0113297	0.0682965	-5.81282	6.14307e-09	6.68747e-06	chr8	32078368	-0.0244879	4.45669e-08	-0.00397893	0.913154	OpenSea	NRG1	Body						NRG1-IT2	ENST00000523320.1	TSS200	NRG1-IT2;NRG1-IT2	ENST00000523320.1;ENST00000517967.1	TSS200;5'UTR	chr8:32078140-32078415	3					NRG1	NRG1-IT2
Current	cg24749880	0.00767056	0.0746307	5.81296	6.13767e-09	6.68747e-06	chr16	24537566	0.00795558	8.43043e-06	0.00397046	0.928841	OpenSea														chr16:24537425-24537915	3
Current	cg13697368	0.0140244	0.0678834	5.80962	6.26152e-09	6.79931e-06	chr17	7833663	0.0174556	0.00865533	0.0124207	0.00327122	N_Shore	TRAPPC1;TRAPPC1;TRAPPC1;TRAPPC1;KCNAB3	3'UTR;3'UTR;Body;Body;TSS1500						KCNAB3;TRAPPC1;RP11-1099M24.7	ENST00000303790.2;ENST00000540486.1;ENST00000573621.1	TSS1500;3'UTR;3'UTR	KCNAB3;KCNAB3;TRAPPC1;RP11-1099M24.7	ENST00000303790.2;ENST00000570852.1;ENST00000540486.1;ENST00000573621.1	TSS1500;TSS1500;3'UTR;3'UTR			chr17:7831978-7836771	6			TRAPPC1;KCNAB3	KCNAB3;TRAPPC1;RP11-1099M24.7
Current	cg20158796	-0.0153891	0.047416	-5.80861	6.2994e-09	6.80306e-06	chr12	131589353	-0.0165594	0.0233169	-0.0146501	0.00128384	OpenSea	GPR133	Body					Unclassified_Cell_type_specific				GPR133;GPR133	ENST00000536988.1;ENST00000446583.2	5'UTR;5'UTR	chr12:131589280-131589530	3					GPR133	GPR133
Current	cg23954717	0.0340781	0.0324878	5.80877	6.29336e-09	6.80306e-06	chr2	127412895	0.0114731	0.856717	0.0360446	3.78234e-06	N_Shore	GYPC;GYPC;GYPC	TSS1500;TSS1500;TSS1500						GYPC;GYPC;GYPC;GYPC	ENST00000259254.4;ENST00000356887.7;ENST00000409836.3;ENST00000464053.1	TSS1500;TSS1500;TSS1500;TSS1500	GYPC;GYPC;GYPC;GYPC;GYPC;GYPC	ENST00000259254.4;ENST00000356887.7;ENST00000484700.1;ENST00000459787.1;ENST00000409836.3;ENST00000464053.1	TSS1500;TSS1500;TSS1500;TSS1500;TSS1500;TSS1500					chr2:127412367-127420651	6	GYPC	GYPC
Current	cg05485137	-0.0226763	0.0813283	-5.80895	6.28647e-09	6.80306e-06	chr10	28035864	-0.0228598	9.89936e-06	-0.0144029	0.888891	S_Shore	MKX	TSS1500			RDMR			MKX;MKX;RP11-360I20.2	ENST00000419761.1;ENST00000375790.4;ENST00000419777.1	TSS1500;TSS1500;5'UTR	MKX;MKX;MKX;RP11-360I20.2	ENST00000561227.1;ENST00000419761.1;ENST00000375790.4;ENST00000419777.1	TSS1500;TSS1500;TSS1500;5'UTR	chr10:28034425-28035875	3					MKX	MKX;RP11-360I20.2
Current	cg04831280	0.0192936	0.0316286	5.80861	6.29954e-09	6.80306e-06	chr18	19915792	0.0266608	0.274403	0.0186233	6.34607e-05	OpenSea														chr18:19915585-19916515	3
Current	cg26881499	-0.0714029	0.0880834	-5.80808	6.31933e-09	6.81507e-06	chr5	136915837	-0.0314014	0.900793	-0.0748695	7.98767e-06	OpenSea											SPOCK1	ENST00000503916.1	3'UTR	chr5:136915785-136916055	3						SPOCK1
Current	cg09009111	-0.00433218	0.0608533	-5.80773	6.3327e-09	6.82016e-06	chr18	2847309	-0.00155662	0.874304	-0.00491607	1.5211e-06	Island	EMILIN2	1stExon			DMR	TRUE		EMILIN2	ENST00000254528.2	1stExon	EMILIN2	ENST00000254528.2	1stExon	chr18:2845945-2848510	3					EMILIN2	EMILIN2
Current	cg00285026	-0.00230356	0.0513165	-5.80541	6.42072e-09	6.90551e-06	chr16	21169867	-0.00283308	0.101426	-0.00217538	0.000250306	Island	TMEM159;DNAH3	TSS200;Body					Promoter_Associated	TMEM159;TMEM159;TMEM159;TMEM159;TMEM159;TMEM159;TMEM159	ENST00000233047.4;ENST00000233047.4;ENST00000572258.1;ENST00000574092.1;ENST00000261388.3;ENST00000451578.2;ENST00000572599.1	1stExon;5'UTR;TSS200;TSS200;TSS200;TSS200;TSS200	TMEM159;TMEM159;TMEM159;TMEM159;TMEM159;TMEM159;TMEM159;TMEM159	ENST00000573487.1;ENST00000573487.1;ENST00000572258.1;ENST00000574092.1;ENST00000261388.3;ENST00000451578.2;ENST00000572599.1;ENST00000577162.1	1stExon;5'UTR;TSS200;TSS200;TSS200;TSS200;TSS200;TSS200	chr16:21169780-21170035	3					TMEM159;DNAH3	TMEM159
Current	cg10576721	0.0933074	0.118645	5.80437	6.46072e-09	6.93905e-06	chr12	87545380	0.0833277	0.239937	0.0996443	7.33668e-05	OpenSea														chr12:87545100-87545415	3
Current	cg17381444	-0.0428834	0.10444	-5.79605	6.78963e-09	7.25273e-06	chr11	56186824	-0.0139538	0.972691	-0.0446851	1.04234e-06	OpenSea	OR5R1	TSS1500						OR5R1	ENST00000312253.1	TSS1500	OR5R1	ENST00000312253.1	TSS1500							OR5R1	OR5R1
Current	cg08898653	0.02989	0.0985647	5.79282	6.92138e-09	7.38345e-06	chr1	20811220	0.00103828	0.998924	0.0411162	1.38124e-06	Island	CAMK2N1	Body						CAMK2N1	ENST00000489020.1	TSS200	CAMK2N1	ENST00000489020.1	TSS200	chr1:20810020-20811875	3					CAMK2N1	CAMK2N1
Current	cg02516530	0.00309666	0.050834	5.79229	6.94348e-09	7.39699e-06	chr14	102196302	0.00140929	0.930307	0.0032267	1.31928e-06	OpenSea	C14orf72	TSS1500						RP11-796G6.2;RP11-1029J19.5	ENST00000556973.1;ENST00000557778.1	TSS1500;3'UTR	RP11-796G6.2;RP11-1029J19.5	ENST00000556973.1;ENST00000557778.1	TSS1500;3'UTR							C14orf72	RP11-796G6.2;RP11-1029J19.5
Current	cg11924820	0.00319313	0.0711061	5.79053	7.01667e-09	7.45479e-06	chr5	54057349	0.00435238	9.52125e-06	0.00148931	0.684537	OpenSea														chr5:54057020-54057550	3
Current	cg04164607	0.00289962	0.0730639	5.79003	7.03739e-09	7.45667e-06	chr12	93396323	0.00487944	2.69176e-05	0.00173384	0.285406	OpenSea								RP11-511B23.1;RP11-511B23.1	ENST00000552353.1;ENST00000549914.1	TSS1500;TSS1500	RP11-511B23.1;RP11-511B23.1	ENST00000552353.1;ENST00000549914.1	TSS1500;TSS1500	chr12:93396240-93396855	3						RP11-511B23.1
Current	cg24123792	-0.0538664	0.0667417	-5.79014	7.03271e-09	7.45667e-06	chr11	95969031	-0.0286687	0.822083	-0.0561091	1.05664e-05	OpenSea	MAML2	Body					Unclassified_Cell_type_specific							chr11:95968960-95969215	3					MAML2
Current	cg21094588	0.0414265	0.0723818	5.78932	7.06706e-09	7.47806e-06	chr12	88960356	0.0224356	0.777177	0.0455009	1.18661e-05	OpenSea	KITLG;KITLG	Body;Body						KITLG	ENST00000357116.4	3'UTR	KITLG;KITLG	ENST00000357116.4;ENST00000552044.1	3'UTR;3'UTR	chr12:88960280-88960615	3					KITLG	KITLG
Current	cg04577977	0.0545596	0.0554483	5.7854	7.23408e-09	7.63426e-06	chr7	150607781	0.067836	4.10687e-07	0.00521514	0.982377	OpenSea														chr7:150607760-150607995	3
Current	cg10177287	0.0249603	0.0620558	5.78375	7.30522e-09	7.68872e-06	chr11	60222172	0.0193946	0.3968	0.0261519	2.46399e-05	OpenSea	MS4A1;MS4A1	TSS1500;TSS1500						MS4A1;MS4A1;MS4A1;MS4A1	ENST00000345732.4;ENST00000532073.1;ENST00000528313.1;ENST00000534503.1	TSS1500;TSS1500;TSS1500;TSS1500	MS4A1;MS4A1;MS4A1;MS4A1;MS4A1;MS4A1;MS4A5	ENST00000524807.1;ENST00000345732.4;ENST00000532491.1;ENST00000527101.1;ENST00000528313.1;ENST00000534503.1;ENST00000533885.1	TSS1500;TSS1500;TSS1500;TSS1500;TSS1500;TSS1500;3'UTR			chr11:60221510-60222247	4			MS4A1	MS4A1;MS4A5
Current	cg12597309	0.0483518	0.126898	5.78318	7.33007e-09	7.70458e-06	chr12	124393772	0.0464675	0.00620564	0.0506632	0.00557453	OpenSea	DNAH10	Body												chr12:124393700-124393870	3					DNAH10
Current	cg24141406	-0.04983	0.0728757	-5.7823	7.3687e-09	7.73486e-06	chr14	98011042	-0.00686038	0.995108	-0.0608357	4.07375e-07	OpenSea	LOC101929241	Body						CTD-2506J14.1	ENST00000554862.1	5'UTR	CTD-2506J14.1	ENST00000554862.1	5'UTR	chr14:98011020-98011270	3					LOC101929241	CTD-2506J14.1
Current	cg10904116	0.0111348	0.0850824	5.77963	7.48669e-09	7.82679e-06	chr4	3237014	0.0366966	1.91948e-09	0.00254978	0.93747	OpenSea	HTT;HTT	ExonBnd;Body						HTT;HTT	ENST00000513806.1;ENST00000355072.5	5'UTR;ExonBnd	HTT;HTT;HTT;HTT	ENST00000513806.1;ENST00000508321.1;ENST00000355072.5;ENST00000510626.1	5'UTR;TSS200;ExonBnd;5'UTR			chr4:3234237-3238775	6	chr4:3232601-3238745	6	HTT	HTT
Current	cg04871538	-0.0378601	0.149162	-5.77942	7.49605e-09	7.82679e-06	chr15	73348009	-0.0084793	0.949028	-0.0467291	1.59037e-06	S_Shelf	NEO1	Body						NEO1	ENST00000379842.4	5'UTR	NEO1	ENST00000379842.4	5'UTR							NEO1	NEO1
Current	cg15979759	0.0109813	0.0882175	5.77918	7.50671e-09	7.82754e-06	chr19	16771653	0.00218415	0.989899	0.0124786	4.61087e-06	Island	TMEM38A;C19orf42	TSS1500;TSS1500						TMEM38A;C19orf42;C19orf42;C19orf42	ENST00000187762.1;ENST00000397349.2;ENST00000358726.5;ENST00000487416.1	TSS1500;TSS1500;TSS1500;TSS1500	TMEM38A;C19orf42;C19orf42;C19orf42;C19orf42;C19orf42	ENST00000187762.1;ENST00000397349.2;ENST00000358726.5;ENST00000461488.1;ENST00000465250.1;ENST00000487416.1	TSS1500;TSS1500;TSS1500;TSS1500;TSS1500;TSS1500	chr19:16771645-16772875	3					TMEM38A;C19orf42	TMEM38A;C19orf42
Current	cg23396546	0.00373974	0.068823	5.77409	7.73701e-09	8.03576e-06	chr4	13579952	0.00669392	9.01743e-08	0.000469388	0.971988	OpenSea	BOD1L1	Body									BOD1L;BOD1L	ENST00000509897.1;ENST00000505343.1	3'UTR;TSS200							BOD1L1	BOD1L
Current	cg25961432	-0.0100304	0.0962746	-5.76965	7.94364e-09	8.21783e-06	chr19	48497784	-0.00119723	0.984928	-0.0200888	1.08937e-09	OpenSea	ELSPBP1	TSS200						ELSPBP1	ENST00000339841.2	TSS200	ELSPBP1	ENST00000339841.2	TSS200	chr19:48497685-48497990	3					ELSPBP1	ELSPBP1
Current	cg00020967	0.0390926	0.127784	5.76865	7.99085e-09	8.25583e-06	chr5	177773815	0.00696183	0.895484	0.0522794	1.31312e-07	OpenSea	COL23A1	Body		chr5:177773657-177773657																COL23A1
Current	cg08278706	-0.00386239	0.0674043	-5.76542	8.14536e-09	8.39343e-06	chr12	48551492	-0.0044199	0.00567777	-0.00351226	0.00613904	Island	ASB8	TSS200				TRUE	Promoter_Associated	ASB8;ASB8;ASB8;ASB8;ASB8;ASB8;ASB8;ASB8;ASB8	ENST00000536071.1;ENST00000537754.1;ENST00000540782.1;ENST00000535988.1;ENST00000536953.1;ENST00000535055.1;ENST00000317697.3;ENST00000539528.1;ENST00000446549.2	TSS200;TSS200;TSS200;TSS200;TSS200;TSS200;TSS200;TSS1500;TSS1500	ASB8;ASB8;ASB8;ASB8;ASB8;ASB8;ASB8;ASB8;ASB8;ASB8;ASB8;ASB8;ASB8	ENST00000536071.1;ENST00000545791.1;ENST00000537754.1;ENST00000540782.1;ENST00000535988.1;ENST00000536953.1;ENST00000535055.1;ENST00000317697.3;ENST00000540212.1;ENST00000539865.1;ENST00000539528.1;ENST00000446549.2;ENST00000539503.1	TSS200;TSS200;TSS200;TSS200;TSS200;TSS200;TSS200;TSS200;TSS1500;TSS1500;TSS1500;TSS1500;5'UTR	chr12:48551185-48551515	3					ASB8	ASB8
Current	cg12368693	0.0741405	0.147772	5.76219	8.30285e-09	8.53338e-06	chr1	214595970	0.04446	0.793541	0.0795856	1.60461e-05	OpenSea	PTPN14	Body				TRUE								chr1:214595460-214596055	3					PTPN14
Current	cg05536456	0.00694571	0.125914	5.76167	8.32875e-09	8.5377e-06	chr17	59436240	0.00184122	0.792964	0.00806992	1.84668e-06	OpenSea	BCAS3;BCAS3	Body;Body					Unclassified_Cell_type_specific							chr17:59436240-59436495	3					BCAS3
Current	cg08781530	-0.00392685	0.0630435	-5.76171	8.32637e-09	8.5377e-06	chr5	118598680	-0.00469815	0.630465	-0.0038595	2.468e-05	OpenSea
Current	cg07570641	0.0134764	0.0922678	5.76002	8.41056e-09	8.61036e-06	chr5	170288606	0.00831059	0.763333	0.0143077	6.2547e-06	N_Shore	RANBP17	TSS1500						RANBP17;RANBP17	ENST00000523189.1;ENST00000545246.1	TSS1500;TSS1500	RANBP17;RANBP17;RANBP17;RANBP17;RANBP17	ENST00000443155.1;ENST00000389118.4;ENST00000545246.1;ENST00000519130.1;ENST00000520864.1	TSS1500;TSS1500;TSS1500;TSS1500;TSS1500			chr5:170287936-170290438	6	chr5:170287286-170290307	6	RANBP17	RANBP17
Current	cg15056304	0.0334015	0.0804862	5.7596	8.43151e-09	8.62059e-06	chr2	152682847	0.034057	9.03234e-06	0.00955416	0.985712	N_Shore	ARL5A;ARL5A;ARL5A	Body;5'UTR;5'UTR						ARL5A	ENST00000428992.1	5'UTR	ARL5A;ARL5A;ARL5A	ENST00000446896.3;ENST00000458140.2;ENST00000452215.1	5'UTR;5'UTR;5'UTR							ARL5A	ARL5A
Current	cg14498376	0.00948102	0.0977637	5.759	8.46134e-09	8.63987e-06	chr17	74492724	0.0161119	0.00818752	0.00887083	0.00162546	OpenSea	RHBDF2	5'UTR					Unclassified_Cell_type_specific	RHBDF2	ENST00000389760.4	5'UTR	RHBDF2	ENST00000313080.3	5'UTR	chr17:74492505-74492815	3					RHBDF2	RHBDF2
Current	cg25413896	0.00381932	0.063169	5.75492	8.66815e-09	8.82815e-06	chr2	32157135	0.00480814	1.47514e-05	0.00201033	0.814756	OpenSea	MEMO1;MEMO1;MEMO1;MEMO1;MEMO1;MEMO1;MEMO1;MEMO1;MEMO1;MEMO1;MEMO1	ExonBnd;ExonBnd;ExonBnd;ExonBnd;ExonBnd;Body;Body;Body;Body;Body;Body						MEMO1;MEMO1	ENST00000295065.4;ENST00000490459.1	ExonBnd;3'UTR	MEMO1;DPY30;MEMO1	ENST00000295065.4;ENST00000446765.1;ENST00000490459.1	ExonBnd;3'UTR;3'UTR	chr2:32157080-32157330	3					MEMO1	MEMO1;DPY30
Current	cg23354353	0.0116129	0.0820335	5.75445	8.69236e-09	8.84136e-06	chr10	3185197	0.0162746	7.04722e-06	0.00370036	0.836925	OpenSea	PITRM1-AS1;PITRM1;PITRM1;PITRM1	Body;Body;Body;Body					Unclassified_Cell_type_specific	PITRM1;RP11-298E9.3;RP11-298E9.3;RP11-298E9.3	ENST00000464395.1;ENST00000441377.1;ENST00000452662.1;ENST00000430356.1	3'UTR;5'UTR;TSS200;TSS200	PITRM1;RP11-298E9.3;RP11-298E9.3;RP11-298E9.3	ENST00000464395.1;ENST00000441377.1;ENST00000452662.1;ENST00000430356.1	3'UTR;5'UTR;TSS200;TSS200	chr10:3184785-3185255	3					PITRM1-AS1;PITRM1	PITRM1;RP11-298E9.3
Current	cg23581084	0.00515564	0.0445369	5.7539	8.72087e-09	8.8475e-06	chr15	45879998	0.00391709	0.852559	0.0051984	1.2758e-05	S_Shore	BLOC1S6	Body					Promoter_Associated	PLDN;PLDN;PLDN;PLDN;RP11-96O20.4;PLDN;PLDN;PLDN	ENST00000564765.1;ENST00000565409.1;ENST00000567740.1;ENST00000567461.1;ENST00000564080.1;ENST00000562384.1;ENST00000568816.1;ENST00000565409.1	TSS200;1stExon;5'UTR;5'UTR;5'UTR;5'UTR;5'UTR;5'UTR	PLDN;PLDN;PLDN;PLDN;PLDN;PLDN;RP11-96O20.4;PLDN;PLDN;PLDN;PLDN;PLDN;PLDN;PLDN;PLDN	ENST00000569076.1;ENST00000564765.1;ENST00000565727.1;ENST00000565409.1;ENST00000567740.1;ENST00000567461.1;ENST00000564080.1;ENST00000562384.1;ENST00000566184.1;ENST00000563000.1;ENST00000566801.1;ENST00000568816.1;ENST00000563160.1;ENST00000565727.1;ENST00000565409.1	5'UTR;TSS200;1stExon;1stExon;5'UTR;5'UTR;5'UTR;5'UTR;5'UTR;5'UTR;5'UTR;5'UTR;5'UTR;5'UTR;5'UTR	chr15:45879180-45880150	3					BLOC1S6	PLDN;RP11-96O20.4
Current	cg04725433	0.0345531	0.137489	5.75187	8.82628e-09	8.94292e-06	chr1	117978936	0.0381472	2.4217e-06	0.000207946	0.996264	OpenSea	MAN1A2	Body				TRUE		MAN1A2	ENST00000329466.5	5'UTR	MAN1A2	ENST00000329466.5	5'UTR							MAN1A2	MAN1A2
Current	cg05946942	0.0113777	0.0823509	5.75152	8.84429e-09	8.94309e-06	chr11	19561797	0.00303834	0.939724	0.0120986	6.92385e-06	OpenSea	NAV2	Body				TRUE														NAV2
Current	cg14158827	0.0256017	0.0255624	5.75106	8.86842e-09	8.95106e-06	chr5	131310924	0.00252622	0.994886	0.0299412	3.17866e-07	OpenSea	ACSL6;ACSL6;ACSL6;ACSL6;ACSL6;ACSL6	Body;Body;Body;Body;Body;Body				TRUE	Promoter_Associated_Cell_type_specific				ACSL6;ACSL6	ENST00000493861.1;ENST00000484870.1	TSS1500;TSS200	chr5:131310565-131311015	3					ACSL6	ACSL6
Current	cg07612129	0.0106504	0.0734667	5.75059	8.89341e-09	8.96479e-06	chr10	11758506	0.0109757	7.92053e-05	0.0101109	0.18731	OpenSea														chr10:11757765-11758515	3
Current	cg10370564	0.00516005	0.0371902	5.74896	8.97924e-09	9.03973e-06	chr19	39522418	0.00691593	2.38063e-05	0.0023816	0.412938	Island	FBXO27	Body			DMR		Unclassified							chr19:39521925-39522795	3					FBXO27
Current	cg24178514	0.0658504	0.218954	5.7466	9.10563e-09	9.14359e-06	chr9	76622083	0.0694265	5.73078e-06	0.000503885	0.999737	OpenSea	MIR6130	Body												chr9:76621920-76622135	3					MIR6130
Current	cg13048431	0.00340024	0.0702264	5.7423	9.33984e-09	9.3549e-06	chr1	85332008	0.00397013	2.51188e-06	0.000521775	0.939748	OpenSea	LPAR3	5'UTR						LPAR3;LPAR3;LPAR3	ENST00000491034.1;ENST00000440886.1;ENST00000370611.3	TSS200;TSS200;5'UTR	LPAR3;LPAR3;LPAR3	ENST00000491034.1;ENST00000440886.1;ENST00000370611.3	TSS200;TSS200;5'UTR							LPAR3	LPAR3
Current	cg14308509	0.0103431	0.0672499	5.74101	9.41121e-09	9.41442e-06	chr7	4757929	0.00235749	0.893996	0.0134846	5.3705e-06	Island	FOXK1	Body						FOXK1	ENST00000450194.2	5'UTR	FOXK1	ENST00000450194.2	5'UTR							FOXK1	FOXK1
Current	cg16871153	0.06622	0.0828614	5.73966	9.4869e-09	9.46608e-06	chr3	186533239	0.0248502	0.817583	0.0920441	1.4884e-06	OpenSea	LOC102724699	Body						RP11-573D15.3;RP11-573D15.2	ENST00000434957.1;ENST00000419745.1	5'UTR;3'UTR	RP11-573D15.3;RP11-573D15.2	ENST00000434957.1;ENST00000419745.1	5'UTR;3'UTR	chr3:186533005-186533315	3					LOC102724699	RP11-573D15.3;RP11-573D15.2
Current	cg17371064	-0.15859	0.165355	-5.73976	9.4809e-09	9.46608e-06	chr10	3464176	-0.00740753	0.998893	-0.168108	4.1033e-06	OpenSea	LOC105376360	Body												chr10:3463685-3464335	3					LOC105376360
Current	cg05241479	0.0252738	0.0891566	5.73856	9.54852e-09	9.50347e-06	chr4	1344544	0.0373754	0.0346609	0.0226753	0.000856616	S_Shelf	UVSSA	Body						KIAA1530	ENST00000296312.5	5'UTR	KIAA1530	ENST00000296312.5	5'UTR							UVSSA	KIAA1530
Current	cg19453154	-0.023021	0.0389112	-5.73775	9.59414e-09	9.52479e-06	chr3	157250627	-0.0225931	0.383366	-0.0230907	5.99738e-05	OpenSea						TRUE					VEPH1;VEPH1;VEPH1;VEPH1;VEPH1;VEPH1	ENST00000479987.1;ENST00000487753.1;ENST00000473907.1;ENST00000489602.1;ENST00000475050.1;ENST00000461299.1	5'UTR;5'UTR;5'UTR;5'UTR;5'UTR;5'UTR	chr3:157250405-157250730	3						VEPH1
Current	cg02024240	-0.101825	0.604376	-5.73781	9.59114e-09	9.52479e-06	chr5	159669974	-0.00634792	0.994427	-0.212339	1.20449e-06	OpenSea																		chr5:159669499-159670624	6
Current	cg16414530	0.0489281	0.0876616	5.73753	9.60646e-09	9.52501e-06	chr3	66437745	0.0228664	0.902779	0.0518168	4.95619e-06	OpenSea	LRIG1	Body				TRUE		SLC25A26;LRIG1	ENST00000536651.1;ENST00000496559.2	3'UTR;3'UTR	SLC25A26;SLC25A26;LRIG1;LRIG1	ENST00000464350.1;ENST00000536651.1;ENST00000496559.2;ENST00000495037.1	3'UTR;3'UTR;3'UTR;3'UTR	chr3:66437740-66438130	3					LRIG1	SLC25A26;LRIG1
Current	cg10457079	-0.0107956	0.0924695	-5.73577	9.7072e-09	9.61279e-06	chr16	12298857	-0.00735474	0.98265	-0.0108593	2.05168e-06	OpenSea	SNX29	Body				TRUE														SNX29
Current	cg09431318	0.0414019	0.06318	5.73552	9.72129e-09	9.61465e-06	chr11	1652082	0.0399758	0.000294534	0.0467722	0.102188	OpenSea	HCCA2;KRTAP5-5;KRTAP5-5	Body;3'UTR;1stExon						KRTAP5-5;KRTAP5-5	ENST00000399676.2;ENST00000399676.2	1stExon;3'UTR	KRTAP5-5;KRTAP5-5	ENST00000399676.2;ENST00000399676.2	1stExon;3'UTR			chr11:1651803-1652253	3			HCCA2;KRTAP5-5	KRTAP5-5
Current	cg07455279	-0.114932	0.167684	-5.7342	9.79761e-09	9.67797e-06	chr19	54605703	-0.0844152	0.715643	-0.118991	2.11629e-05	N_Shore	NDUFA3	TSS1500						OSCAR;NDUFA3;NDUFA3;NDUFA3;NDUFA3	ENST00000284648.6;ENST00000485876.1;ENST00000391762.1;ENST00000417328.2;ENST00000391763.3	5'UTR;TSS1500;TSS1500;TSS1500;TSS1500	OSCAR;NDUFA3;NDUFA3;NDUFA3;NDUFA3;NDUFA3;NDUFA3;NDUFA3;NDUFA3;NDUFA3	ENST00000284648.6;ENST00000417903.1;ENST00000419113.1;ENST00000485876.1;ENST00000391762.1;ENST00000471292.1;ENST00000391763.3;ENST00000484103.1;ENST00000303553.5;ENST00000422029.1	5'UTR;TSS1500;TSS1500;TSS1500;TSS1500;TSS1500;TSS1500;TSS1500;TSS1500;TSS1500			chr19:54605559-54607032	6	chr19:54605487-54606985	6	NDUFA3	OSCAR;NDUFA3
Current	cg13206794	0.0157801	0.0459793	5.73342	9.8427e-09	9.71033e-06	chr2	242010703	0.0223798	0.43133	0.0152425	4.5636e-05	OpenSea	SNED1	Body									SNED1;SNED1	ENST00000491761.1;ENST00000466618.1	TSS200;5'UTR	chr2:242010545-242010975	3					SNED1	SNED1
Current	cg01260909	0.0312515	0.0559657	5.73192	9.93023e-09	9.75113e-06	chr12	2156266	0.0371906	0.000206779	0.0226988	0.115859	OpenSea	CACNA1C-IT2	TSS1500						CACNA1C-IT2	ENST00000541871.1	TSS1500	CACNA1C-IT2	ENST00000541871.1	TSS1500					chr12:2156126-2156510	4	CACNA1C-IT2	CACNA1C-IT2
Current	cg13554033	0.00955451	0.091005	5.73241	9.90124e-09	9.75113e-06	chr14	99951125	0.0107027	0.00120476	0.00838	0.0288426	S_Shelf	CCNK;CCNK	5'UTR;5'UTR						CCNK;CCNK;CCNK;CCNK	ENST00000557165.1;ENST00000380246.2;ENST00000389879.5;ENST00000555049.1	5'UTR;5'UTR;5'UTR;5'UTR	CCNK;CCNK;CCNK;CCNK;CCNK;CCNK;CCNK;CCNK	ENST00000557165.1;ENST00000380246.2;ENST00000389879.5;ENST00000557441.1;ENST00000553636.1;ENST00000555049.1;ENST00000555842.1;ENST00000556641.1	5'UTR;5'UTR;5'UTR;5'UTR;5'UTR;5'UTR;5'UTR;5'UTR							CCNK	CCNK
Current	cg08426733	0.0319521	0.0345792	5.73186	9.9336e-09	9.75113e-06	chr1	1376740	0.0090343	0.899072	0.0385424	2.06138e-06	S_Shore	VWA1;VWA1	3'UTR;3'UTR				TRUE	Unclassified	VWA1	ENST00000404702.3	3'UTR	VWA1	ENST00000404702.3	3'UTR	chr1:1376320-1377435	3					VWA1	VWA1
Current	cg19897047	0.00395515	0.0847305	5.73123	9.97056e-09	9.77522e-06	chr1	6476870	0.00317553	0.484367	0.00405855	2.30531e-05	N_Shelf	HES2	3'UTR					Unclassified_Cell_type_specific	HES2	ENST00000377834.4	3'UTR	HES2;HES2	ENST00000377834.4;ENST00000471190.1	3'UTR;TSS200			chr1:6476187-6477676	6	chr1:6474255-6477654	6	HES2	HES2
Current	cg13151811	0.00442004	0.0810956	5.7298	1.00551e-08	9.84584e-06	chr11	68197334	0.00448425	1.08808e-05	0.00116911	0.992935	N_Shelf	LRP5	Body									LRP5	ENST00000529993.1	3'UTR	chr11:68196945-68197435	3					LRP5	LRP5
Current	cg14936543	0.0127681	0.0883296	5.72943	1.00767e-08	9.85372e-06	chr15	87096486	0.00745907	0.866597	0.0142989	5.78569e-06	OpenSea	AGBL1	Body												chr15:87096420-87096630	3					AGBL1
Current	cg18380211	-0.0135513	0.075508	-5.72924	1.00882e-08	9.85372e-06	chr5	98247404	-0.0101865	0.902122	-0.0136993	7.50226e-06	OpenSea	CHD1	Body				TRUE								chr5:98247180-98247695	3					CHD1
Current	cg17396676	0.00533852	0.0625025	5.72574	1.02987e-08	1.00468e-05	chr19	16583990	0.00721013	0.000798551	0.00423915	0.0441294	S_Shore	EPS15L1	TSS1500						EPS15L1;EPS15L1;EPS15L1	ENST00000535753.1;ENST00000248070.5;ENST00000455140.1	TSS1500;TSS1500;TSS1500	EPS15L1;EPS15L1;EPS15L1	ENST00000535753.1;ENST00000248070.5;ENST00000455140.1	TSS1500;TSS1500;TSS1500	chr19:16583840-16584095	3					EPS15L1	EPS15L1
Current	cg05773382	0.0276606	0.0992665	5.7221	1.05213e-08	1.02513e-05	chr14	22946935	0.0398111	1.1805e-05	0.0110615	0.496936	OpenSea								TRAJ57	ENST00000390482.1	TSS1500	TRAJ57;AE000661.37;AE000661.37	ENST00000390482.1;ENST00000514473.2;ENST00000556777.1	TSS1500;3'UTR;3'UTR					chr14:22943362-22965122	6		TRAJ57;AE000661.37
Current	cg14853922	-0.00215215	0.0299879	-5.71994	1.06564e-08	1.03573e-05	chr1	179051253	-0.00310903	3.53281e-06	-0.000743333	0.728763	Island	TOR3A;TOR3A	1stExon;5'UTR					Promoter_Associated	TOR3A;TOR3A;TOR3A;TOR3A;RALGPS2	ENST00000367627.3;ENST00000367627.3;ENST00000352445.6;ENST00000352445.6;ENST00000535251.1	5'UTR;1stExon;5'UTR;1stExon;3'UTR	TOR3A;TOR3A;TOR3A;TOR3A;TOR3A;TOR3A;TOR3A;TOR3A;TOR3A;RALGPS2	ENST00000367627.3;ENST00000367627.3;ENST00000472001.1;ENST00000367625.4;ENST00000367625.4;ENST00000483887.1;ENST00000483887.1;ENST00000352445.6;ENST00000352445.6;ENST00000535251.1	5'UTR;1stExon;TSS200;5'UTR;1stExon;5'UTR;1stExon;5'UTR;1stExon;3'UTR	chr1:179050580-179051295	3					TOR3A	TOR3A;RALGPS2
Current	cg01996208	0.0340484	0.093184	5.71801	1.07776e-08	1.04494e-05	chr2	121145181	0.0342519	0.173252	0.0339751	0.000189311	OpenSea														chr2:121145065-121145495	3
Current	cg14210191	0.00882582	0.0664324	5.71758	1.08052e-08	1.04503e-05	chr19	16552863	0.00937825	0.0149069	0.00846819	0.00308586	OpenSea	EPS15L1;EPS15L1;EPS15L1;EPS15L1;EPS15L1;EPS15L1	Body;Body;Body;Body;Body;Body														chr19:16552429-16552966	6	chr19:16552430-16553052	6	EPS15L1
Current	cg12617456	0.021359	0.124789	5.71732	1.08219e-08	1.04537e-05	chr1	85240821	0.0125797	0.88008	0.0225109	3.76552e-06	OpenSea						TRUE								chr1:85240725-85241155	3
Current	cg15151764	0.0231681	0.0896968	5.71614	1.08968e-08	1.05131e-05	chr15	74660563	0.0277247	0.00031844	0.0198337	0.0930876	S_Shore	CYP11A1	TSS1500						CYP11A1;CYP11A1	ENST00000541301.1;ENST00000268053.6	TSS1500;TSS1500	CYP11A1;CYP11A1;CYP11A1	ENST00000435365.1;ENST00000541301.1;ENST00000268053.6	TSS1500;TSS1500;TSS1500							CYP11A1	CYP11A1
Current	cg24899490	0.00563822	0.0700485	5.71354	1.10652e-08	1.06625e-05	chr17	21191296	0.00781445	7.9614e-07	0.000530389	0.980714	S_Shelf	MAP2K3;MAP2K3	TSS200;Body					Promoter_Associated	MAP2K3;MAP2K3;MAP2K3	ENST00000361818.5;ENST00000395491.1;ENST00000496046.1	TSS200;5'UTR;5'UTR	MAP2K3;MAP2K3;MAP2K3;MAP2K3;MAP2K3;MAP2K3;MAP2K3;MAP2K3	ENST00000483928.1;ENST00000361818.5;ENST00000526076.1;ENST00000475625.1;ENST00000529517.1;ENST00000479129.1;ENST00000395491.1;ENST00000496046.1	5'UTR;TSS200;TSS200;TSS200;ExonBnd;5'UTR;5'UTR;5'UTR	chr17:21191185-21191515	3					MAP2K3	MAP2K3
Current	cg01885824	0.00465138	0.0614763	5.7131	1.10937e-08	1.06638e-05	chr2	65608138	0.00608696	0.429246	0.00454206	4.50928e-05	OpenSea	SPRED2	Body						AC012370.2	ENST00000419244.2	TSS1500	AC012370.2	ENST00000419244.2	TSS1500							SPRED2	AC012370.2
Current	cg07563429	0.00847896	0.0717484	5.7122	1.11524e-08	1.07072e-05	chr1	73184838	0.00962639	5.86852e-06	0.000631603	0.998587	OpenSea								U6	ENST00000391064.1	TSS1500	U6	ENST00000391064.1	TSS1500								U6
Current	cg05788473	0.00372237	0.0546618	5.71026	1.12805e-08	1.08038e-05	chr7	2252587	0.00723312	0.00125898	0.00279104	0.0276931	S_Shelf	MAD1L1;MAD1L1;MAD1L1;MAD1L1;MAD1L1	Body;Body;Body;Body;Body						MAD1L1	ENST00000486340.1	3'UTR	MAD1L1;MAD1L1;MAD1L1	ENST00000469871.1;ENST00000486340.1;ENST00000459731.1	3'UTR;3'UTR;3'UTR	chr7:2252520-2252875	3					MAD1L1	MAD1L1
Current	cg03098515	0.00204477	0.0315074	5.70922	1.13493e-08	1.08565e-05	chr6	31619949	0.00102372	0.885145	0.00213997	8.46816e-06	Island	BAT3;BAT3;BAT3;BAT3	5'UTR;5'UTR;5'UTR;5'UTR	high-CpG:31727460-31728478		RDMR		Promoter_Associated	APOM;APOM;BAG6;BAG6;BAG6;BAG6;BAG6	ENST00000375918.2;ENST00000375920.4;ENST00000375976.4;ENST00000375964.5;ENST00000439687.2;ENST00000404765.2;ENST00000211379.5	TSS1500;TSS1500;5'UTR;5'UTR;5'UTR;5'UTR;5'UTR	BAG6;BAG6;APOM;APOM;BAG6;BAG6;BAG6;BAG6;BAG6;BAG6;BAG6;BAG6;BAG6;BAG6;BAG6;BAG6;BAG6;BAG6;BAG6;BAG6;BAG6;BAG6;BAG6	ENST00000486692.1;ENST00000474692.1;ENST00000375918.2;ENST00000375920.4;ENST00000424176.1;ENST00000456622.1;ENST00000435080.1;ENST00000375976.4;ENST00000441054.1;ENST00000375964.5;ENST00000446826.1;ENST00000451898.1;ENST00000439687.2;ENST00000424480.1;ENST00000437771.1;ENST00000404765.2;ENST00000211379.5;ENST00000433828.1;ENST00000456286.1;ENST00000454165.1;ENST00000428326.1;ENST00000452994.1;ENS…	3'UTR;3'UTR;TSS1500;TSS1500;5'UTR;5'UTR;5'UTR;5'UTR;5'UTR;5'UTR;5'UTR;5'UTR;5'UTR;5'UTR;5'UTR;5'UTR;5'UTR;TSS200;TSS200;TSS200;TSS200;TSS200;TSS1500	chr6:31619660-31620330	3					BAT3	BAG6;APOM
Current	cg19018985	-0.0481168	0.099808	-5.70625	1.1549e-08	1.10208e-05	chr22	40353266	-0.0313082	0.531213	-0.049277	4.06303e-05	OpenSea	GRAP2;GRAP2;GRAP2;GRAP2;GRAP2	5'UTR;5'UTR;Body;Body;Body						GRAP2;GRAP2;GRAP2	ENST00000478445.1;ENST00000544756.1;ENST00000399090.2	5'UTR;5'UTR;5'UTR	GRAP2;GRAP2;GRAP2	ENST00000478445.1;ENST00000544756.1;ENST00000399090.2	5'UTR;5'UTR;5'UTR			chr22:40352882-40353679	6	chr22:40352820-40353692	6	GRAP2	GRAP2
Current	cg26908946	0.00353164	0.0644248	5.70632	1.15444e-08	1.10208e-05	chr18	29341842	0.00970484	0.991984	0.0035281	1.19385e-05	OpenSea	MCART2	TSS1500						MCART2;MCART2	ENST00000535708.1;ENST00000269205.5	TSS1500;TSS1500	MCART2;MCART2	ENST00000535708.1;ENST00000269205.5	TSS1500;TSS1500							MCART2	MCART2
Current	cg14378848	-0.00208939	0.0474705	-5.7055	1.16005e-08	1.10432e-05	chr6	53212618	-0.00243307	1.48159e-05	-0.00111123	0.683547	Island	ELOVL5	5'UTR					Promoter_Associated	ELOVL5;ELOVL5;ELOVL5;ELOVL5;ELOVL5;ELOVL5	ENST00000486973.1;ENST00000542638.1;ENST00000370913.5;ENST00000541407.1;ENST00000304434.6;ENST00000370918.4	3'UTR;5'UTR;5'UTR;5'UTR;5'UTR;5'UTR	ELOVL5;ELOVL5;ELOVL5;ELOVL5;ELOVL5;ELOVL5;ELOVL5	ENST00000485336.1;ENST00000465983.1;ENST00000542638.1;ENST00000370913.5;ENST00000541407.1;ENST00000304434.6;ENST00000370918.4	3'UTR;3'UTR;5'UTR;5'UTR;5'UTR;5'UTR;5'UTR	chr6:53212580-53214055	3					ELOVL5	ELOVL5
Current	cg16980511	0.0196136	0.116772	5.70551	1.15995e-08	1.10432e-05	chr17	17132934	0.0230377	0.0216027	0.0180606	0.00221758	OpenSea	FLCN;FLCN	5'UTR;5'UTR						FLCN;FLCN;FLCN	ENST00000389168.2;ENST00000285071.4;ENST00000389171.4	TSS200;5'UTR;5'UTR	FLCN;FLCN;FLCN;FLCN;FLCN	ENST00000461699.1;ENST00000389168.2;ENST00000417064.1;ENST00000285071.4;ENST00000389171.4	TSS1500;TSS200;5'UTR;5'UTR;5'UTR			chr17:17132074-17132985	6			FLCN	FLCN
Current	cg10217707	-0.011535	0.095168	-5.70448	1.16701e-08	1.10693e-05	chr12	132570018	-0.0137728	0.00164033	-0.0099572	0.0153546	S_Shore	EP400NL	Body					Promoter_Associated	EP400NL;EP400NL;EP400NL	ENST00000389560.2;ENST00000443539.2;ENST00000392352.1	5'UTR;5'UTR;5'UTR	EP400NL;EP400NL;EP400NL;EP400NL;EP400NL;EP400NL;EP400NL;EP400NL;EP400NL;EP400NL	ENST00000537558.1;ENST00000539351.1;ENST00000446190.1;ENST00000454179.2;ENST00000488030.1;ENST00000389560.2;ENST00000443539.2;ENST00000392352.1;ENST00000407361.3;ENST00000539205.1	5'UTR;5'UTR;5'UTR;5'UTR;5'UTR;5'UTR;5'UTR;5'UTR;5'UTR;5'UTR	chr12:132569845-132570095	3					EP400NL	EP400NL
Current	cg26800429	-0.03652	0.0562668	-5.70475	1.16517e-08	1.10693e-05	chr12	52416648	-0.0348666	0.263853	-0.036936	0.000117888	N_Shore	NR4A1;NR4A1	1stExon;5'UTR						NR4A1;NR4A1	ENST00000360284.3;ENST00000360284.3	1stExon;5'UTR	NR4A1;NR4A1	ENST00000548977.1;ENST00000548977.1	1stExon;5'UTR	chr12:52416460-52417770	3					NR4A1	NR4A1
Current	cg16509291	0.00337198	0.0807641	5.7046	1.16615e-08	1.10693e-05	chr6	16317443	0.00281998	0.352986	0.00341854	4.78438e-05	OpenSea	ATXN1;ATXN1	Body;Body					Unclassified_Cell_type_specific							chr6:16316960-16317475	3					ATXN1
Current	cg27596513	-0.0328795	0.0344842	-5.70392	1.1708e-08	1.10919e-05	chr5	66391438	-0.00854371	0.907874	-0.0412209	1.79085e-06	OpenSea	MAST4;MAST4;MAST4;MAST4;MAST4;MAST4;MAST4;MAST4;MAST4;MAST4	ExonBnd;ExonBnd;ExonBnd;ExonBnd;ExonBnd;Body;Body;Body;Body;Body						MAST4	ENST00000403625.1	ExonBnd	MAST4	ENST00000403625.1	ExonBnd	chr5:66391240-66391630	3					MAST4	MAST4
Current	cg21895387	0.134998	0.140281	5.70263	1.1797e-08	1.11558e-05	chr15	101084565	0.161106	0.000336579	0.105352	0.0674082	Island	LASS3	5'UTR					Unclassified_Cell_type_specific	CERS3;CERS3;CERS3;CERS3	ENST00000394113.1;ENST00000538112.2;ENST00000394113.1;ENST00000284382.4	1stExon;TSS200;5'UTR;5'UTR	CERS3;CERS3;CERS3;CERS3;CERS3;CERS3;CERS3;CERS3	ENST00000394113.1;ENST00000538112.2;ENST00000559639.1;ENST00000558884.2;ENST00000560233.2;ENST00000560944.1;ENST00000394113.1;ENST00000284382.4	1stExon;TSS200;TSS200;TSS200;TSS200;3'UTR;5'UTR;5'UTR	chr15:101084225-101084695	3					LASS3	CERS3
Current	cg04406784	0.0281693	0.0575518	5.70254	1.18039e-08	1.11558e-05	chr16	2164019	0.0218921	0.700317	0.0288843	2.468e-05	N_Shore	PKD1;PKD1	Body;Body						PKD1	ENST00000382481.4	5'UTR	PKD1;PKD1;PKD1;PKD1;PKD1;PKD1;PKD1;PKD1;PKD1;PKD1;PKD1	ENST00000483024.1;ENST00000469241.2;ENST00000569983.1;ENST00000483601.1;ENST00000468674.1;ENST00000415938.2;ENST00000483731.1;ENST00000483731.1;ENST00000565639.1;ENST00000568591.1;ENST00000382481.4	TSS1500;TSS1500;TSS1500;TSS1500;TSS1500;TSS1500;1stExon;3'UTR;3'UTR;3'UTR;5'UTR							PKD1	PKD1
Current	cg15523212	-0.0185368	0.0570576	-5.70167	1.18637e-08	1.11989e-05	chr1	1729345	-0.0274892	0.000354106	-0.0131781	0.0851549	OpenSea	GNB1;GNB1;GNB1	Body;Body;Body									GNB1	ENST00000471354.1	3'UTR			chr1:1729324-1729832	5			GNB1	GNB1
Current	cg21014556	0.0735501	0.0772553	5.70019	1.19677e-08	1.12835e-05	chr7	132257684	0.0874214	2.61465e-06	0.0157422	0.945723	N_Shelf	PLXNA4;PLXNA4;PLXNA4	5'UTR;5'UTR;5'UTR						PLXNA4;PLXNA4;PLXNA4;PLXNA4	ENST00000423507.2;ENST00000321063.4;ENST00000359827.3;ENST00000378539.5	5'UTR;5'UTR;5'UTR;5'UTR	PLXNA4;PLXNA4;PLXNA4;PLXNA4	ENST00000423507.2;ENST00000321063.4;ENST00000359827.3;ENST00000378539.5	5'UTR;5'UTR;5'UTR;5'UTR			chr7:132257216-132257710	4			PLXNA4	PLXNA4
Current	cg23659029	0.00338253	0.0683287	5.69912	1.2043e-08	1.1341e-05	chr1	3545707	0.000599786	0.988899	0.00349443	2.59577e-08	S_Shelf	TPRG1L	3'UTR					Gene_Associated_Cell_type_specific	TPRG1L	ENST00000378344.2	3'UTR	TPRG1L	ENST00000378344.2	3'UTR							TPRG1L	TPRG1L
Current	cg13559778	0.0205278	0.0697943	5.697	1.21935e-08	1.14553e-05	chr1	42166455	0.0226662	0.000267458	0.017312	0.113515	OpenSea	HIVEP3;HIVEP3	5'UTR;5'UTR						HIVEP3;HIVEP3;HIVEP3	ENST00000247584.5;ENST00000372583.1;ENST00000372584.1	5'UTR;5'UTR;5'UTR	HIVEP3;HIVEP3;HIVEP3	ENST00000247584.5;ENST00000372583.1;ENST00000372584.1	5'UTR;5'UTR;5'UTR	chr1:42166105-42166655	3					HIVEP3	HIVEP3
Current	cg01003587	0.0141394	0.100351	5.69668	1.22165e-08	1.14632e-05	chr20	48502088	0.0223147	2.5184e-06	0.00299237	0.97242	OpenSea	SLC9A8;SLC9A8;SLC9A8;SLC9A8;SLC9A8;SLC9A8	Body;Body;Body;Body;Body;Body						SLC9A8	ENST00000490250.1	TSS1500	SLC9A8	ENST00000490250.1	TSS1500	chr20:48502085-48502975	3					SLC9A8	SLC9A8
Current	cg00979064	0.0986714	0.111709	5.69559	1.22943e-08	1.15088e-05	chr13	46064135	0.120682	2.44717e-07	0.00411181	0.997173	OpenSea	COG3	Body						COG3	ENST00000465942.1	TSS1500	COG3	ENST00000465942.1	TSS1500							COG3	COG3
Current	cg13754922	-0.00336027	0.0490527	-5.69578	1.22812e-08	1.15088e-05	chr9	124922158	-0.00388319	1.46045e-05	-0.00162445	0.776183	Island	NDUFA8;MORN5	TSS200;TSS200					Promoter_Associated	MORN5;MORN5;NDUFA8;NDUFA8	ENST00000373764.3;ENST00000536616.1;ENST00000537618.1;ENST00000373768.3	TSS200;TSS200;TSS200;TSS200	MORN5;MORN5;NDUFA8;NDUFA8	ENST00000373764.3;ENST00000536616.1;ENST00000537618.1;ENST00000373768.3	TSS200;TSS200;TSS200;TSS200	chr9:124921985-124922235	3					NDUFA8;MORN5	MORN5;NDUFA8
Current	cg11299878	0.00666643	0.0583742	5.6939	1.24168e-08	1.1603e-05	chr19	36266369	0.0078745	0.000304475	0.00490937	0.117391	Island	SNX26	TSS200	high-CpG:40958206-40958366				Unclassified	ARHGAP33	ENST00000007510.4	TSS200	ARHGAP33	ENST00000007510.4	TSS200	chr19:36266165-36266455	3					SNX26	ARHGAP33
Current	cg05958729	0.00208405	0.0368639	5.6936	1.24392e-08	1.1603e-05	chr2	9624017	0.00193775	0.00137888	0.0025237	0.0165023	OpenSea	IAH1	Body				TRUE		IAH1	ENST00000489468.1	5'UTR	IAH1;IAH1;IAH1;IAH1;IAH1;IAH1;IAH1	ENST00000492223.1;ENST00000351760.7;ENST00000487850.1;ENST00000484826.1;ENST00000495050.1;ENST00000489468.1;ENST00000495494.1	3'UTR;3'UTR;5'UTR;5'UTR;5'UTR;5'UTR;5'UTR					chr2:9622470-9628495	6	IAH1	IAH1
Current	cg13226362	0.013738	0.0912405	5.69365	1.24352e-08	1.1603e-05	chr18	77466175	0.0248583	0.0123669	0.0119653	0.0038768	S_Shore	CTDP1;CTDP1	Body;Body														chr18:77462683-77470510	6			CTDP1
Current	cg05429921	-0.040912	0.116923	-5.69301	1.24816e-08	1.16289e-05	chr19	13135318	-0.0552224	3.01907e-06	-0.0242108	0.496256	Island	NFIX;NFIX;NFIX	TSS200;Body;Body	low-CpG:12995149-12996848					NFIX;NFIX;NFIX	ENST00000358552.3;ENST00000264825.8;ENST00000438869.2	TSS1500;TSS200;TSS200	NFIX;NFIX;NFIX	ENST00000358552.3;ENST00000264825.8;ENST00000438869.2	TSS1500;TSS200;TSS200	chr19:13135185-13135655	3					NFIX	NFIX
Current	cg02054116	0.00323668	0.0719481	5.6918	1.25705e-08	1.16979e-05	chr17	42882827	0.000729178	0.960033	0.0036248	6.92507e-07	OpenSea	GJC1;GJC1	Body;Body																		GJC1
Current	cg21069965	-0.0200687	0.0621161	-5.69066	1.26549e-08	1.17625e-05	chr6	25230306	-0.0284249	1.51947e-06	-0.00808562	0.723074	OpenSea						TRUE								chr6:25230005-25230335	3
Current	cg22370320	0.00911161	0.0969547	5.68758	1.28853e-08	1.19518e-05	chr9	19408077	0.00967338	1.11023e-05	0.00200293	0.973738	N_Shore	ACER2	TSS1500					Promoter_Associated	ACER2;ACER2	ENST00000380376.1;ENST00000340967.2	TSS1500;TSS1500	ACER2;ACER2	ENST00000380376.1;ENST00000340967.2	TSS1500;TSS1500	chr9:19407525-19408275	3					ACER2	ACER2
Current	cg25316429	0.00901659	0.0615892	5.68555	1.3039e-08	1.20767e-05	chr10	119293550	0.00938204	6.43314e-05	0.00717524	0.402573	N_Shore	EMX2OS	Body			CDMR			EMX2OS;EMX2OS;EMX2OS	ENST00000450314.1;ENST00000551288.1;ENST00000440007.1	3'UTR;3'UTR;3'UTR	EMX2OS;EMX2OS;EMX2OS	ENST00000450314.1;ENST00000551288.1;ENST00000440007.1	3'UTR;3'UTR;3'UTR	chr10:119292965-119294655	3					EMX2OS	EMX2OS
Current	cg21384443	0.0115796	0.156233	5.68471	1.31034e-08	1.21079e-05	chr11	43578906	0.0116248	0.00100658	0.0114892	0.0386538	OpenSea							Unclassified_Cell_type_specific				HSD17B12	ENST00000526615.1	5'UTR					chr11:43578724-43579582	6		HSD17B12
Current	cg20254998	-0.0608891	0.118955	-5.68246	1.32769e-08	1.22395e-05	chr6	136976783	-0.0125426	0.970497	-0.0815581	1.59037e-06	OpenSea	MAP3K5	Body						MAP3K5	ENST00000355845.4	5'UTR	MAP3K5	ENST00000355845.4	5'UTR	chr6:136976500-136976795	3					MAP3K5	MAP3K5
Current	cg12280276	-0.0279538	0.0805934	-5.68081	1.34057e-08	1.23293e-05	chr6	30117932	-0.00386498	0.994965	-0.03151	2.1013e-06	OpenSea														chr6:30117845-30118375	3
Current	cg19451417	0.00449399	0.0767782	5.6806	1.34221e-08	1.233e-05	chr14	32045904	0.00549703	0.0989049	0.00420107	0.000450565	OpenSea	NUBPL;NUBPL;NUBPL	TSS1500;Body;Body									NUBPL;NUBPL;NUBPL	ENST00000548937.1;ENST00000550355.1;ENST00000552489.1	5'UTR;5'UTR;3'UTR							NUBPL	NUBPL
Current	cg09616061	-0.00621139	0.0540653	-5.67984	1.34822e-08	1.23707e-05	chr16	89915755	-0.00607744	0.308452	-0.00622937	6.69928e-05	N_Shore	SPIRE2	Body						SPIRE2	ENST00000564878.1	5'UTR	SPIRE2;SPIRE2;SPIRE2	ENST00000564878.1;ENST00000566337.1;ENST00000569108.1	5'UTR;3'UTR;TSS1500	chr16:89915625-89915955	3					SPIRE2	SPIRE2
Current	cg01474027	0.0289231	0.095934	5.6773	1.36841e-08	1.25122e-05	chr22	30769437	0.00440266	0.982304	0.0311994	3.87107e-06	OpenSea	CCDC157;KIAA1656	Body;Body					Unclassified_Cell_type_specific				CCDC157;CCDC157;MTMR3	ENST00000475975.1;ENST00000482413.1;ENST00000464734.1	5'UTR;TSS1500;5'UTR	chr22:30769365-30769815	3					CCDC157;KIAA1656	CCDC157;MTMR3
Current	cg14381045	0.0257307	0.101453	5.67667	1.37345e-08	1.25438e-05	chr5	152877047	0.0213017	0.490959	0.0263342	2.91638e-05	OpenSea	GRIA1;GRIA1;GRIA1;GRIA1;GRIA1;GRIA1;GRIA1;GRIA1	5'UTR;Body;Body;Body;Body;Body;Body;Body						GRIA1	ENST00000518862.1	5'UTR	GRIA1;GRIA1;GRIA1;GRIA1	ENST00000517469.1;ENST00000492291.1;ENST00000481559.2;ENST00000518862.1	5'UTR;5'UTR;5'UTR;5'UTR					chr5:152875750-152877128	6	GRIA1	GRIA1
Current	cg19621753	0.0818411	0.129212	5.67386	1.39617e-08	1.27365e-05	chr18	56937772	0.0793468	0.000393559	0.0920132	0.0996301	N_Shore	RAX	Body			RDMR	TRUE								chr18:56937505-56937895	3					RAX
Current	cg19353425	-0.00859185	0.0539119	-5.67306	1.40272e-08	1.27598e-05	chr2	69968558	-0.00532969	0.79922	-0.00903553	1.54717e-05	N_Shore	ANXA4	TSS1500					Promoter_Associated	ANXA4;ANXA4;ANXA4;AC092431.1	ENST00000409920.1;ENST00000536030.1;ENST00000460942.1;ENST00000418066.2	TSS1500;TSS1500;TSS1500;5'UTR	ANXA4;ANXA4;ANXA4;ANXA4;ANXA4;AC092431.1;ANXA4	ENST00000409920.1;ENST00000460439.1;ENST00000536030.1;ENST00000460942.1;ENST00000487351.2;ENST00000418066.2;ENST00000477632.1	TSS1500;TSS1500;TSS1500;TSS1500;TSS1500;5'UTR;5'UTR	chr2:69968365-69970115	3					ANXA4	ANXA4;AC092431.1
Current	cg02660541	0.0226584	0.0930561	5.67276	1.40518e-08	1.27598e-05	chr16	3193410	0.0432503	0.013436	0.0201017	0.00359543	S_Shore								CASP16;CASP16	ENST00000571356.1;ENST00000428155.1	TSS1500;TSS1500	CASP16;CASP16	ENST00000571356.1;ENST00000428155.1	TSS1500;TSS1500			chr16:3190698-3196292	6	chr16:3192810-3194460	3		CASP16
Current	cg23294388	0.00446226	0.0692325	5.67305	1.40275e-08	1.27598e-05	chr19	58090279	0.00512295	3.41191e-05	0.00241233	0.475	Island	ZNF416	TSS200	high-CpG:62782023-62782121				Unclassified	ZNF416	ENST00000196489.2	TSS200	ZNF416	ENST00000196489.2	TSS200	chr19:58090205-58090470	3					ZNF416	ZNF416
Current	cg03510486	-0.0208965	0.0818904	-5.67275	1.4052e-08	1.27598e-05	chr12	53264540	-0.0487975	1.76849e-07	-0.00991555	0.652251	N_Shelf				chr12:53264136-53264136	DMR		Unclassified							chr12:53264085-53264595	3
Current	cg15899335	0.0431199	0.107131	5.67205	1.411e-08	1.27976e-05	chr17	68119955	0.0139281	0.433339	0.0505593	3.86491e-05	OpenSea	KCNJ16;KCNJ16;KCNJ16;KCNJ16;KCNJ16;KCNJ16;KCNJ16;KCNJ16	5'UTR;5'UTR;5'UTR;5'UTR;5'UTR;5'UTR;5'UTR;5'UTR						KCNJ16;KCNJ16;AC002539.1	ENST00000283936.1;ENST00000392670.1;ENST00000435112.1	5'UTR;5'UTR;3'UTR	KCNJ16;KCNJ16;AC002539.1	ENST00000283936.1;ENST00000392670.1;ENST00000435112.1	5'UTR;5'UTR;3'UTR					chr17:68113387-68125777	6	KCNJ16	KCNJ16;AC002539.1
Current	cg19046253	-0.00247942	0.0524834	-5.67137	1.41657e-08	1.28186e-05	chr2	152956135	-0.000195938	0.966755	-0.00293424	2.8789e-06	S_Shore	CACNB4;CACNB4;CACNB4	TSS1500;TSS1500;TSS1500						CACNB4;CACNB4;CACNB4;CACNB4;AC079790.2	ENST00000427385.1;ENST00000339254.7;ENST00000201943.5;ENST00000539935.1;ENST00000420365.1	TSS1500;TSS1500;TSS1500;TSS1500;5'UTR	CACNB4;CACNB4;CACNB4;CACNB4;CACNB4;AC079790.2	ENST00000439467.1;ENST00000427385.1;ENST00000339254.7;ENST00000201943.5;ENST00000539935.1;ENST00000420365.1	TSS1500;TSS1500;TSS1500;TSS1500;TSS1500;5'UTR	chr2:152955825-152956390	3					CACNB4	CACNB4;AC079790.2
Current	cg21396278	0.0142847	0.0742715	5.66988	1.42897e-08	1.29011e-05	chr2	186605359	0.0252954	4.75292e-07	0.0012671	0.987148	S_Shore	LOC101927196;FSIP2	TSS200;Body						FSIP2	ENST00000465275.1	5'UTR	FSIP2;AC007966.1	ENST00000465275.1;ENST00000427269.2	5'UTR;TSS200							LOC101927196;FSIP2	FSIP2;AC007966.1
Current	cg24904943	-0.0147273	0.101785	-5.6685	1.44049e-08	1.29458e-05	chr5	7781077	-0.00263785	0.971865	-0.0161744	9.82084e-06	OpenSea	ADCY2	Body						ADCY2	ENST00000382532.2	5'UTR	ADCY2;ADCY2	ENST00000382531.3;ENST00000382532.2	TSS1500;5'UTR							ADCY2	ADCY2
Current	cg09160589	0.0666495	0.07002	5.66876	1.43833e-08	1.29458e-05	chr16	11654880	0.0679961	1.34808e-05	0.0163965	0.986722	OpenSea	LITAF;LITAF;LITAF;LITAF	5'UTR;5'UTR;Body;5'UTR		chr16:11654480-11654480		TRUE	Unclassified_Cell_type_specific	LITAF;LITAF;LITAF;LITAF;LITAF;LITAF;LITAF;LITAF;LITAF;LITAF	ENST00000572255.1;ENST00000339430.5;ENST00000571459.1;ENST00000574763.1;ENST00000381810.3;ENST00000571976.1;ENST00000413364.2;ENST00000570904.1;ENST00000571688.1;ENST00000576036.1	5'UTR;5'UTR;5'UTR;5'UTR;5'UTR;5'UTR;5'UTR;5'UTR;5'UTR;5'UTR	LITAF;LITAF;LITAF;LITAF;LITAF;LITAF;LITAF;LITAF;LITAF;LITAF;LITAF;LITAF;LITAF	ENST00000572255.1;ENST00000339430.5;ENST00000571459.1;ENST00000570798.1;ENST00000573332.1;ENST00000381810.3;ENST00000571976.1;ENST00000413364.2;ENST00000570904.1;ENST00000574701.1;ENST00000571688.1;ENST00000571627.1;ENST00000576036.1	5'UTR;5'UTR;5'UTR;5'UTR;5'UTR;5'UTR;5'UTR;5'UTR;5'UTR;5'UTR;5'UTR;5'UTR;5'UTR	chr16:11654525-11655250	3					LITAF	LITAF
Current	cg22233170	0.00585549	0.042346	5.66909	1.43557e-08	1.29458e-05	chr15	77134243	0.00085286	0.996471	0.00605759	3.71912e-06	OpenSea	SCAPER;SCAPER	5'UTR;Body					Unclassified_Cell_type_specific	SCAPER	ENST00000538941.2	5'UTR	SCAPER;SCAPER;SCAPER;SCAPER;SCAPER	ENST00000538941.2;ENST00000564177.1;ENST00000568382.1;ENST00000303521.6;ENST00000565507.1	5'UTR;5'UTR;5'UTR;3'UTR;3'UTR							SCAPER	SCAPER
Current	cg27557698	0.00385576	0.0529076	5.66808	1.44405e-08	1.29597e-05	chr12	89987858	0.00538187	0.20251	0.00370208	0.00019208	OpenSea	ATP2B1;ATP2B1	Body;Body												chr12:89987760-89988010	3					ATP2B1
Current	cg00300627	0.0483141	0.0585413	5.66613	1.46056e-08	1.30665e-05	chr9	132646360	0.0371273	0.369486	0.0516121	7.04802e-05	N_Shore														chr9:132646225-132646495	3
Current	cg07932983	0.00331095	0.0652181	5.66622	1.45985e-08	1.30665e-05	chr22	45783054	0.00525516	0.0550292	0.00300947	0.000935112	OpenSea	SMC1B	Body																		SMC1B
Current	cg17349486	0.0236852	0.0663803	5.66528	1.46788e-08	1.3117e-05	chr10	1233675	0.0502477	3.54018e-07	0.0106145	0.733118	S_Shelf	ADARB2	Body									ADARB2;ADARB2	ENST00000490172.1;ENST00000474762.1	3'UTR;TSS1500	chr10:1233345-1233735	3					ADARB2	ADARB2
Current	cg02167203	0.0118002	0.176925	5.66425	1.47667e-08	1.31807e-05	chr6	41068553	0.0563254	0.498245	0.0115333	5.42019e-05	Island	NFYA;NFYA;LOC221442	3'UTR;3'UTR;TSS1500				TRUE		RP1-34B21.6	ENST00000567255.1	TSS1500	RP1-34B21.6	ENST00000567255.1	TSS1500					chr6:41068518-41069241	6	NFYA;LOC221442	RP1-34B21.6
Current	cg10568983	0.0261195	0.108029	5.66191	1.497e-08	1.3347e-05	chr15	80521890	0.00644324	0.877104	0.0277246	4.70429e-06	OpenSea	LINC01314	Body						RP11-2E17.1	ENST00000560778.2	3'UTR	RP11-2E17.1	ENST00000560778.2	3'UTR	chr15:80521660-80521955	3					LINC01314	RP11-2E17.1
Current	cg14809121	0.00875283	0.0848395	5.66016	1.51233e-08	1.34685e-05	chr11	87832611	0.0104203	0.000534541	0.00779937	0.0832866	OpenSea								RP11-164N3.2;Y_RNA;RP11-164N3.3	ENST00000531454.1;ENST00000383963.1;ENST00000528458.1	TSS1500;TSS1500;5'UTR	RP11-164N3.2;Y_RNA;RP11-164N3.3	ENST00000531454.1;ENST00000383963.1;ENST00000528458.1	TSS1500;TSS1500;5'UTR								RP11-164N3.2;Y_RNA;RP11-164N3.3
Current	cg14935249	0.0131534	0.0917756	5.65952	1.51793e-08	1.34878e-05	chr17	58021469	0.0182197	0.00030187	0.0104891	0.0521333	OpenSea	RPS6KB1;RPS6KB1;RPS6KB1;RPS6KB1;RPS6KB1	Body;Body;Body;Body;Body						RPS6KB1	ENST00000472940.1	5'UTR	RPS6KB1;RPS6KB1	ENST00000475155.1;ENST00000472940.1	TSS1500;5'UTR							RPS6KB1	RPS6KB1
Current	cg15795702	0.00535222	0.0747184	5.659	1.52261e-08	1.35141e-05	chr19	5841161	0.00370757	0.283696	0.00702744	8.57035e-05	N_Shelf	FUT6;FUT6	TSS1500;TSS1500						FUT6;FUT6;FUT6	ENST00000524754.1;ENST00000286955.5;ENST00000318336.4	TSS1500;TSS1500;TSS1500	FUT6;FUT6;FUT6	ENST00000524754.1;ENST00000286955.5;ENST00000318336.4	TSS1500;TSS1500;TSS1500			chr19:5841110-5842239	6			FUT6	FUT6
Current	cg15145715	0.0671564	0.0757434	5.6568	1.54223e-08	1.36575e-05	chr1	246853190	0.0827459	9.13788e-06	0.0296196	0.754756	OpenSea							Unclassified	RP11-439E19.7	ENST00000442712.1	TSS200	RP11-439E19.7	ENST00000442712.1	TSS200	chr1:246852860-246853295	3						RP11-439E19.7
Current	cg09597645	-0.0953889	0.106288	-5.65682	1.542e-08	1.36575e-05	chr12	34471143	-0.0968966	2.35537e-05	-0.0561688	0.733881	OpenSea
Current	cg20375342	-0.0086478	0.0635942	-5.65616	1.54799e-08	1.36931e-05	chr3	68981895	-0.0102802	3.57864e-06	-0.00431917	0.800759	Island	FAM19A4;FAM19A4	TSS200;TSS200			DMR			FAM19A4	ENST00000295569.7	TSS200	FAM19A4;FAM19A4	ENST00000495737.1;ENST00000295569.7	TSS200;TSS200	chr3:68981600-68982115	3					FAM19A4	FAM19A4
Current	cg13988652	-0.00235042	0.0655693	-5.6557	1.55215e-08	1.37144e-05	chr5	180234518	-0.00011916	0.998385	-0.00250588	2.05618e-06	N_Shelf	MGAT1;MGAT1	5'UTR;5'UTR						MGAT1;MGAT1;MGAT1	ENST00000446023.2;ENST00000393340.3;ENST00000333055.3	5'UTR;5'UTR;5'UTR	MGAT1;MGAT1;MGAT1;MGAT1;MGAT1;MGAT1;MGAT1;MGAT1;MGAT1	ENST00000502678.1;ENST00000446023.2;ENST00000506889.1;ENST00000393340.3;ENST00000333055.3;ENST00000513431.1;ENST00000514438.1;ENST00000504385.1;ENST00000514760.1	5'UTR;5'UTR;5'UTR;5'UTR;5'UTR;5'UTR;5'UTR;3'UTR;3'UTR							MGAT1	MGAT1
Current	cg00046347	0.00835752	0.120731	5.65443	1.56365e-08	1.37851e-05	chr10	134116557	0.0264325	3.36515e-06	0.00430805	0.4565	N_Shelf	STK32C	Body						STK32C;STK32C	ENST00000478542.1;ENST00000368622.1	3'UTR;5'UTR	STK32C;STK32C	ENST00000478542.1;ENST00000368622.1	3'UTR;5'UTR	chr10:134116365-134116810	3					STK32C	STK32C
Current	cg06643466	0.0690095	0.0868031	5.65397	1.56786e-08	1.37913e-05	chr7	3019382	0.0904219	1.32094e-07	0.00249593	0.99356	OpenSea	CARD11	5'UTR				TRUE	Promoter_Associated_Cell_type_specific	CARD11	ENST00000396946.4	5'UTR	CARD11;CARD11	ENST00000356408.3;ENST00000396946.4	5'UTR;5'UTR	chr7:3018845-3019555	3					CARD11	CARD11
Current	cg21439343	0.0111411	0.110911	5.65407	1.56695e-08	1.37913e-05	chr18	45026292	0.01652	2.18104e-06	0.00100554	0.985348	OpenSea								RP11-157P23.2	ENST00000565127.1	TSS1500	RP11-157P23.2	ENST00000565127.1	TSS1500								RP11-157P23.2
Current	cg13129556	0.0694875	0.0884265	5.65321	1.57481e-08	1.38285e-05	chr20	48440220	0.0742414	0.000358307	0.0639511	0.0954522	OpenSea	SLC9A8;SLC9A8;SLC9A8;SLC9A8;SLC9A8;SLC9A8	Body;Body;Body;Body;Body;Body					Unclassified	SLC9A8;SLC9A8	ENST00000541138.1;ENST00000539601.1	5'UTR;5'UTR	SLC9A8;SLC9A8	ENST00000541138.1;ENST00000539601.1	5'UTR;5'UTR	chr20:48439820-48440390	3					SLC9A8	SLC9A8
Current	cg00818668	-0.0640584	0.085851	-5.65013	1.60331e-08	1.40561e-05	chr6	96752894	-0.0452894	0.309224	-0.0703708	0.000103963	OpenSea																		chr6:96752862-96753433	6
Current	cg13850871	0.025406	0.0270993	5.64819	1.62146e-08	1.41994e-05	chr9	139583773	0.00733096	0.921076	0.0288749	6.05689e-06	S_Shore																chr9:139575416-139584093	6
Current	cg12971325	-0.0075317	0.0872763	-5.64489	1.65291e-08	1.44587e-05	chr12	109027932	-0.00576858	0.276485	-0.00829588	6.43602e-05	OpenSea	SELPLG	TSS1500					Promoter_Associated	RP11-689B22.2;SELPLG;SELPLG	ENST00000550306.1;ENST00000550948.1;ENST00000388962.3	5'UTR;TSS200;TSS1500	RP11-689B22.2;SELPLG;SELPLG	ENST00000550306.1;ENST00000550948.1;ENST00000388962.3	5'UTR;TSS200;TSS1500			chr12:109027219-109028025	6	chr12:109020990-109040694	6	SELPLG	RP11-689B22.2;SELPLG
Current	cg02693688	-0.0187604	0.0651423	-5.64384	1.66299e-08	1.45088e-05	chr1	3818083	-0.0256899	2.59637e-05	-0.0158784	0.520267	Island	LOC100133612;C1orf174	Body;TSS1500					Promoter_Associated	RP13-15E13.1;C1orf174;C1orf174	ENST00000442673.1;ENST00000361605.3;ENST00000474140.1	5'UTR;TSS1500;TSS1500	RP13-15E13.1;RP13-15E13.1;RP13-15E13.1;C1orf174;C1orf174;C1orf174	ENST00000413332.1;ENST00000442673.1;ENST00000439488.1;ENST00000486765.1;ENST00000361605.3;ENST00000474140.1	5'UTR;5'UTR;5'UTR;TSS1500;TSS1500;TSS1500	chr1:3817820-3818095	3					LOC100133612;C1orf174	RP13-15E13.1;C1orf174
Current	cg08348135	-0.0200374	0.0724687	-5.64372	1.66417e-08	1.45088e-05	chr1	226812583	-0.00617804	0.992826	-0.0203103	1.30858e-05	OpenSea														chr1:226812385-226812635	3
Current	cg23064759	-0.013675	0.128631	-5.6426	1.67501e-08	1.45711e-05	chr15	55708747	-0.0357159	2.28583e-05	-0.00677747	0.579462	OpenSea	DYX1C1-CCPG1;C15orf65	Body;Body						RP11-178D12.1;DYX1C1-CCPG1	ENST00000570794.1;ENST00000565113.1	TSS1500;3'UTR	RP11-178D12.1;DYX1C1-CCPG1;DYX1C1-CCPG1;DYX1C1-CCPG1	ENST00000570794.1;ENST00000565113.1;ENST00000568310.1;ENST00000524160.1	TSS1500;3'UTR;3'UTR;3'UTR							DYX1C1-CCPG1;C15orf65	RP11-178D12.1;DYX1C1-CCPG1
Current	cg19080964	0.0109284	0.0963655	5.64185	1.68232e-08	1.46012e-05	chr16	924036	0.00296556	0.890282	0.0111933	1.54186e-05	S_Shore	LMF1;LMF1;LMF1	Body;Body;Body						LMF1	ENST00000568268.1	3'UTR	LMF1;LMF1;LMF1;LMF1	ENST00000569516.1;ENST00000568268.1;ENST00000565198.1;ENST00000545827.2	TSS200;3'UTR;3'UTR;3'UTR			chr16:923763-927111	6			LMF1	LMF1
Current	cg09181720	0.0135227	0.0756676	5.64168	1.68403e-08	1.46012e-05	chr3	184119169	0.0125626	0.0119477	0.0145284	0.00502584	OpenSea								RP11-433C9.2;RP11-433C9.2	ENST00000419960.1;ENST00000478780.1	TSS1500;TSS200	RP11-433C9.2;RP11-433C9.2	ENST00000419960.1;ENST00000478780.1	TSS1500;TSS200								RP11-433C9.2
Current	cg13710703	-0.00371594	0.0543447	-5.63847	1.71567e-08	1.48428e-05	chr15	43415332	-0.00114774	0.98137	-0.00413879	9.58194e-06	OpenSea			high-CpG:41202606-41202625			TRUE	Unclassified				TMEM62;EPB42	ENST00000564698.1;ENST00000570199.1	TSS200;3'UTR	chr15:43415225-43415675	3						TMEM62;EPB42
Current	cg09888049	0.020263	0.0551212	5.63493	1.75133e-08	1.51181e-05	chr13	114848083	0.012996	0.593506	0.0229739	1.03208e-05	N_Shore	RASA3	Body																		RASA3
Current	cg13258700	-0.0445406	0.151421	-5.63423	1.75843e-08	1.51627e-05	chr7	156433997	-0.0462572	0.0293115	-0.0438032	0.00163132	S_Shore	C7orf13;RNF32	TSS1500;5'UTR					Unclassified	RNF32;RNF32;RNF32;C7orf13;RNF32	ENST00000432459.2;ENST00000317955.5;ENST00000405335.1;ENST00000333319.6;ENST00000311822.8	5'UTR;5'UTR;5'UTR;TSS1500;5'UTR	RNF32;RNF32;RNF32;RNF32;AC073871.2;RNF32;AC073871.2;RNF32;AC073871.2;C7orf13;RNF32	ENST00000404282.2;ENST00000439609.1;ENST00000432459.2;ENST00000469382.1;ENST00000435354.1;ENST00000317955.5;ENST00000418309.1;ENST00000405335.1;ENST00000458645.1;ENST00000333319.6;ENST00000311822.8	5'UTR;5'UTR;5'UTR;5'UTR;TSS1500;5'UTR;TSS1500;5'UTR;TSS1500;TSS1500;5'UTR	chr7:156433525-156434150	3					C7orf13;RNF32	RNF32;AC073871.2;C7orf13
Current	cg00005893	0.0340191	0.0498353	5.63329	1.76805e-08	1.52124e-05	chr6	158508543	0.0254714	0.547355	0.0365279	4.37961e-05	S_Shore	SYNJ2;SYNJ2	Body;Body												chr6:158508540-158508755	3					SYNJ2
Current	cg03059575	0.0161509	0.0682718	5.63302	1.77085e-08	1.52198e-05	chr7	20795987	0.00574418	0.942814	0.0172265	1.2712e-06	OpenSea	ABCB5;ABCB5	3'UTR;3'UTR						ABCB5	ENST00000404938.2	3'UTR	ABCB5	ENST00000404938.2	3'UTR							ABCB5	ABCB5
Current	cg17373649	-0.00818532	0.0654465	-5.63234	1.77785e-08	1.52633e-05	chr8	669578	-0.00594058	0.799768	-0.00837587	8.3576e-06	OpenSea	ERICH1	Body						ERICH1	ENST00000518277.1	3'UTR	ERICH1	ENST00000518277.1	3'UTR			chr8:669197-670147	4			ERICH1	ERICH1
Current	cg24141001	0.0152384	0.0709092	5.63207	1.78055e-08	1.52698e-05	chr17	34774445	0.015818	2.69347e-05	0.00968481	0.778082	OpenSea	TBC1D3F	Body						U6;TBC1D3H	ENST00000364922.1;ENST00000400684.4	TSS1500;5'UTR	U6;TBC1D3H	ENST00000364922.1;ENST00000400684.4	TSS1500;5'UTR							TBC1D3F	U6;TBC1D3H
Current	cg01534871	0.0518811	0.0570205	5.63059	1.79593e-08	1.53683e-05	chr1	19926850	0.0690561	0.00100939	0.041552	0.026645	S_Shelf	C1orf151	Body		chr1:19926811-19926811			Promoter_Associated_Cell_type_specific	MINOS1	ENST00000486890.1	5'UTR	MINOS1;MINOS1;MINOS1;MINOS1;MINOS1;MINOS1;MINOS1	ENST00000479642.1;ENST00000486890.1;ENST00000462646.1;ENST00000467029.1;ENST00000481464.1;ENST00000498642.1;ENST00000485362.1	5'UTR;5'UTR;5'UTR;5'UTR;5'UTR;5'UTR;5'UTR	chr1:19926780-19927035	3					C1orf151	MINOS1
Current	cg10991475	-0.0498715	0.0515781	-5.63068	1.79505e-08	1.53683e-05	chr11	134651602	-0.0543935	4.51623e-05	-0.033302	0.466455	OpenSea					DMR
Current	cg06852350	-0.0893336	0.092299	-5.6263	1.84118e-08	1.57212e-05	chr15	75119324	-0.0164127	0.960744	-0.104885	2.77215e-06	OpenSea	CPLX3	Body				TRUE		RP11-414J4.2;RP11-414J4.2	ENST00000488000.2;ENST00000564823.1	5'UTR;5'UTR	RP11-414J4.2;RP11-414J4.2	ENST00000488000.2;ENST00000564823.1	5'UTR;5'UTR	chr15:75118565-75119575	3					CPLX3	RP11-414J4.2
Current	cg15775556	0.0261459	0.0353458	5.62608	1.84351e-08	1.57241e-05	chr2	242669474	0.0191913	0.846979	0.0266503	2.47074e-05	OpenSea														chr2:242669340-242669635	3
Current	cg04803676	0.0233082	0.105293	5.62488	1.85637e-08	1.57996e-05	chr12	130936310	0.0318212	0.000454879	0.0179553	0.079061	S_Shore	RIMBP2	Body												chr12:130935945-130936515	3					RIMBP2
Current	cg13184734	-0.0092187	0.0639784	-5.62468	1.85849e-08	1.58006e-05	chr1	178512007	-0.00966853	0.00137269	-0.00864946	0.040003	Island	C1orf220;C1orf220;C1orf220	Body;5'UTR;1stExon				TRUE	Promoter_Associated	C1orf220;C1orf220;C1orf220;C1orf220;AL513013.1;AL513013.1	ENST00000367638.1;ENST00000367638.1;ENST00000521244.1;ENST00000521244.1;ENST00000367636.4;ENST00000367636.4	1stExon;5'UTR;1stExon;5'UTR;1stExon;5'UTR	C1orf220;C1orf220;C1orf220;C1orf220;AL513013.1;AL513013.1;C1orf49	ENST00000367638.1;ENST00000367638.1;ENST00000521244.1;ENST00000521244.1;ENST00000367636.4;ENST00000367636.4;ENST00000419909.2	1stExon;5'UTR;1stExon;5'UTR;1stExon;5'UTR;3'UTR	chr1:178511680-178512835	3					C1orf220	C1orf220;AL513013.1;C1orf49
Current	cg19356311	0.0287044	0.0933815	5.62339	1.87244e-08	1.59019e-05	chr1	1856073	0.0106213	0.82443	0.0295568	1.05244e-05	N_Shelf							Unclassified_Cell_type_specific				C1orf222;C1orf222	ENST00000464311.1;ENST00000412120.2	3'UTR;3'UTR	chr1:1855705-1856155	3						C1orf222
Current	cg04494397	0.0389193	0.0455988	5.62312	1.8754e-08	1.591e-05	chr9	75745080	0.0481401	2.28969e-05	0.0236322	0.40015	OpenSea				chr9:75744933-75744933										chr9:75744900-75745210	3
Current	cg15692031	0.00243175	0.0336802	5.62228	1.88457e-08	1.59705e-05	chr10	93683614	0.00116197	0.593174	0.00301304	5.34633e-06	Island	BTAF1	TSS200					Promoter_Associated_Cell_type_specific	BTAF1	ENST00000265990.5	TSS1500	BTAF1	ENST00000265990.5	TSS1500	chr10:93683105-93683650	3					BTAF1	BTAF1
Current	cg08090175	-0.0402345	0.0417762	-5.62034	1.90584e-08	1.61099e-05	chr19	3721259	-0.0421399	1.11144e-05	-0.00184402	0.99759	N_Shore	TJP3;TJP3	TSS1500;5'UTR					Unclassified_Cell_type_specific	TJP3;TJP3;TJP3	ENST00000382008.3;ENST00000541714.1;ENST00000539908.1	TSS1500;5'UTR;5'UTR	TJP3;TJP3;TJP3	ENST00000382008.3;ENST00000541714.1;ENST00000539908.1	TSS1500;5'UTR;5'UTR	chr19:3721185-3721395	3					TJP3	TJP3
Current	cg22016187	0.00261616	0.0678173	5.62022	1.90715e-08	1.61099e-05	chr22	24490900	0.00233882	0.0819833	0.00267032	0.000438499	OpenSea	CABIN1;CABIN1;CABIN1	Body;Body;Body												chr22:24490845-24491255	3					CABIN1
Current	cg10091053	0.0227362	0.110853	5.61981	1.9117e-08	1.61137e-05	chr16	89603535	0.0232498	5.75952e-06	0.00335395	0.958422	N_Shore	SPG7;SPG7	Body;3'UTR						SPG7;SPG7	ENST00000312632.5;ENST00000341316.2	3'UTR;3'UTR	SPG7;SPG7;SPG7;SPG7	ENST00000312632.5;ENST00000561945.1;ENST00000563218.1;ENST00000341316.2	3'UTR;5'UTR;5'UTR;3'UTR	chr16:89603125-89603615	3					SPG7	SPG7
Current	cg05213843	0.0842032	0.0914612	5.61983	1.91142e-08	1.61137e-05	chr16	77609079	0.0713269	0.0361659	0.102	0.0012232	OpenSea														chr16:77608720-77609335	3
Current	cg25028404	0.0584121	0.0748059	5.61796	1.93222e-08	1.62692e-05	chr1	157896400	0.0317771	0.593573	0.0732465	1.88195e-05	OpenSea								RP11-451O13.1	ENST00000452528.1	5'UTR	RP11-451O13.1	ENST00000452528.1	5'UTR								RP11-451O13.1
Current	cg20589264	0.00520655	0.0406455	5.61757	1.93666e-08	1.6277e-05	chr10	95256229	0.00246472	0.833195	0.00560385	8.23219e-06	Island	CEP55;CEP55	TSS200;TSS200					Promoter_Associated	CEP55	ENST00000358339.7	TSS200	CEP55	ENST00000358339.7	TSS200	chr10:95256125-95256455	3					CEP55	CEP55
Current	cg25397382	0.0189765	0.0944929	5.61751	1.93727e-08	1.6277e-05	chr20	17666682	0.0150611	0.90414	0.0190372	2.27814e-05	S_Shelf
Current	cg18826964	0.00732326	0.0588597	5.61619	1.9522e-08	1.63838e-05	chr10	13503020	0.00801861	7.88599e-06	0.00113071	0.962352	OpenSea	BEND7;BEND7	Body;Body						BEND7	ENST00000486542.1	TSS1500	BEND7;BEND7	ENST00000486542.1;ENST00000469555.1	TSS1500;3'UTR							BEND7	BEND7
Current	cg21178280	0.114674	0.132124	5.61595	1.95483e-08	1.63838e-05	chr6	127875810	0.131345	9.57749e-06	0.0243385	0.974713	OpenSea							Unclassified_Cell_type_specific	C6orf58;RP11-73O6.4	ENST00000498112.1;ENST00000563385.1	5'UTR;5'UTR	C6orf58;RP11-73O6.4	ENST00000498112.1;ENST00000563385.1	5'UTR;5'UTR	chr6:127875680-127875910	3						C6orf58;RP11-73O6.4
Current	cg16479166	-0.0181689	0.0928117	-5.61574	1.9572e-08	1.63838e-05	chr14	46168834	-0.00638751	0.479485	-0.0205641	6.2196e-06	OpenSea														chr14:46168720-46169090	3
Current	cg07172558	0.00797922	0.0683022	5.61496	1.96605e-08	1.641e-05	chr13	111365483	0.000370621	0.995902	0.00960322	3.70331e-06	Island	ING1;ING1;ING1	Body;TSS200;TSS200					Promoter_Associated	ING1;ING1;CARS2;CARS2	ENST00000375775.3;ENST00000333219.7;ENST00000535398.1;ENST00000535398.1	TSS1500;TSS200;1stExon;3'UTR	ING1;CARS2;ING1;CARS2;CARS2;CARS2;CARS2;CARS2;CARS2;CARS2;CARS2;CARS2	ENST00000375775.3;ENST00000540629.1;ENST00000333219.7;ENST00000544488.1;ENST00000485188.1;ENST00000537412.1;ENST00000535398.1;ENST00000535398.1;ENST00000544488.1;ENST00000542126.1;ENST00000537412.1;ENST00000485188.1	TSS1500;TSS1500;TSS200;1stExon;1stExon;1stExon;1stExon;3'UTR;3'UTR;3'UTR;3'UTR;3'UTR	chr13:111365225-111365595	3					ING1	ING1;CARS2
Current	cg23515330	-0.0311105	0.083354	-5.61514	1.964e-08	1.641e-05	chr13	45883505	-0.00408695	0.953676	-0.0404148	1.50505e-06	N_Shelf							Unclassified									chr13:45883405-45883912	6	chr13:45883268-45884106	6
Current	cg20989280	-0.0354244	0.0426707	-5.61482	1.96769e-08	1.641e-05	chr1	160343735	-0.00350381	0.990217	-0.0453893	5.80418e-06	S_Shelf														chr1:160343580-160343815	3
Current	cg12431105	0.00776368	0.0665706	5.61254	1.99383e-08	1.65928e-05	chr14	105307896	0.00121101	0.989195	0.00866378	3.47008e-06	N_Shore								CTD-3051D23.1	ENST00000556430.1	TSS1500	CTD-3051D23.1	ENST00000556430.1	TSS1500								CTD-3051D23.1
Current	cg11209776	0.0267812	0.137344	5.61062	2.01599e-08	1.67418e-05	chr10	95308807	0.0416551	1.9987e-05	0.00894431	0.706422	OpenSea																chr10:95308037-95308884	3	chr10:95308144-95308831	4
Current	cg24136671	-0.0253635	0.122627	-5.60803	2.04646e-08	1.69412e-05	chr14	104834425	-0.0397633	7.24083e-06	-0.00503971	0.972963	OpenSea						TRUE										chr14:104833461-104835467	6
Current	cg25647092	0.00383156	0.0663102	5.60511	2.08118e-08	1.71925e-05	chr10	121360697	0.00443529	0.45492	0.00378335	4.03557e-05	S_Shelf
Current	cg25965344	0.0470804	0.0501953	5.60422	2.092e-08	1.72494e-05	chr1	115629264	0.0495462	2.08657e-05	0.0226928	0.86583	N_Shelf	TSPAN2;TSPAN2;TSPAN2	Body;Body;Body		chr1:115629152-115629152										chr1:115629145-115629335	3					TSPAN2
Current	cg11137156	0.0283615	0.0660631	5.60418	2.09245e-08	1.72494e-05	chr3	194757099	0.0330021	3.41489e-05	0.0162063	0.600977	OpenSea														chr3:194757045-194757455	3
Current	cg08661972	0.0393036	0.0526108	5.60351	2.10051e-08	1.72977e-05	chr20	43540205	0.0261007	0.176344	0.0571996	5.48329e-05	S_Shore	PABPC1L	Body					Unclassified_Cell_type_specific	PABPC1L	ENST00000372821.2	5'UTR	PABPC1L	ENST00000372821.2	5'UTR	chr20:43540080-43540395	3					PABPC1L	PABPC1L
Current	cg15593362	0.0112248	0.0719629	5.60315	2.1049e-08	1.73158e-05	chr16	84512538	0.0178185	0.00481365	0.00940162	0.012939	OpenSea	TLDC1	3'UTR				TRUE		KIAA1609;KIAA1609	ENST00000343629.6;ENST00000545792.1	3'UTR;3'UTR	KIAA1609;KIAA1609	ENST00000343629.6;ENST00000545792.1	3'UTR;3'UTR			chr16:84511433-84512583	6			TLDC1	KIAA1609
Current	cg27365426	-0.00820774	0.0734217	-5.6016	2.12383e-08	1.74321e-05	chr2	143886372	-0.0155575	4.47428e-06	-0.0048025	0.552682	OpenSea	ARHGAP15	TSS1500					Promoter_Associated	ARHGAP15;ARHGAP15	ENST00000295095.6;ENST00000409869.1	TSS1500;5'UTR	ARHGAP15;ARHGAP15;ARHGAP15	ENST00000295095.6;ENST00000552641.1;ENST00000409869.1	TSS1500;TSS1500;5'UTR	chr2:143886220-143886710	3					ARHGAP15	ARHGAP15
Current	cg04038268	0.0608178	0.0830894	5.60145	2.12568e-08	1.74321e-05	chr8	96515588	0.0739627	0.000302095	0.0529333	0.135268	OpenSea	C8orf37-AS1;C8orf37-AS1;C8orf37-AS1;C8orf37-AS1;C8orf37-AS1;C8orf37-AS1;C8orf37-AS1;C8orf37-AS1;C8orf37-AS1	Body;Body;Body;Body;Body;Body;Body;Body;Body						KB-1047C11.2	ENST00000521905.1	5'UTR	KB-1047C11.2;KB-1047C11.2	ENST00000521905.1;ENST00000517437.1	5'UTR;5'UTR	chr8:96515545-96516230	3					C8orf37-AS1	KB-1047C11.2
Current	cg11772665	0.00627543	0.0735852	5.60169	2.12272e-08	1.74321e-05	chr18	74722724	0.00514511	0.0154511	0.0095887	0.00157212	OpenSea	MBP;MBP;MBP;MBP;MBP	Body;Body;Body;Body;Body									MBP;MBP;MBP;MBP	ENST00000447114.1;ENST00000484548.2;ENST00000467108.1;ENST00000482445.1	TSS1500;3'UTR;3'UTR;3'UTR	chr18:74722540-74722755	3					MBP	MBP
Current	cg23615016	-0.00557527	0.0480871	-5.59988	2.14503e-08	1.75373e-05	chr1	87794216	-0.0067727	5.37555e-06	-0.00256528	0.682267	Island	LMO4;LMO4	1stExon;5'UTR	high-CpG:87566682-87567171				Promoter_Associated	LMO4;LMO4	ENST00000370544.4;ENST00000370544.4	1stExon;5'UTR	LMO4;LMO4;LMO4	ENST00000495705.1;ENST00000370544.4;ENST00000370544.4	TSS1500;1stExon;5'UTR	chr1:87793945-87794230	3					LMO4	LMO4
Current	cg22556505	0.049247	0.0757246	5.59986	2.14519e-08	1.75373e-05	chr7	148004033	0.017336	0.87504	0.0606171	9.44916e-06	OpenSea	CNTNAP2;MIR548T	Body;Body												chr7:148003905-148004230	3					CNTNAP2;MIR548T
Current	cg05058345	0.00282541	0.0717072	5.60021	2.14098e-08	1.75373e-05	chr17	43349888	0.000379462	0.990015	0.00359745	3.78234e-06	OpenSea	MAP3K14	Body																		MAP3K14
Current	cg02459086	-0.0125587	0.0933263	-5.59905	2.15529e-08	1.76015e-05	chr9	86572245	-0.00317483	0.977523	-0.0161596	3.13875e-07	S_Shore	C9orf64	TSS1500						C9orf64;C9orf64;C9orf64	ENST00000376340.1;ENST00000376344.3;ENST00000314700.1	TSS1500;TSS1500;TSS1500	C9orf64;C9orf64;C9orf64	ENST00000376340.1;ENST00000376344.3;ENST00000314700.1	TSS1500;TSS1500;TSS1500	chr9:86570885-86572270	3					C9orf64	C9orf64
Current	cg15156369	0.00593807	0.0822922	5.59856	2.16146e-08	1.76336e-05	chr11	62583619	0.00719892	9.21302e-05	0.00305322	0.395065	OpenSea	STX5;STX5	Body;Body						U6	ENST00000516552.1	TSS200	U6;STX5;STX5	ENST00000516552.1;ENST00000492066.1;ENST00000491231.1	TSS200;3'UTR;3'UTR							STX5	U6;STX5
Current	cg12457529	-0.00714793	0.0643845	-5.59758	2.17359e-08	1.77142e-05	chr7	99155892	-0.00198392	0.929946	-0.00873148	4.19394e-06	Island	ZNF655;ZNF655;ZNF655;ZNF655;ZNF655;ZNF655;ZNF655;ZNF655	TSS200;TSS1500;TSS1500;TSS200;TSS1500;TSS200;TSS200;TSS1500			DMR		Promoter_Associated	ZNF655;ZNF655;ZNF655;ZNF655;ZNF655;ZNF655;ZNF655;ZNF655;ZNF655;ZNF655	ENST00000252713.4;ENST00000454654.1;ENST00000449244.1;ENST00000425063.1;ENST00000493277.1;ENST00000424881.1;ENST00000440391.1;ENST00000394163.2;ENST00000320583.5;ENST00000357864.2	TSS1500;TSS1500;TSS1500;TSS1500;TSS1500;TSS1500;TSS1500;TSS1500;TSS200;TSS200	ZNF655;FAM200A;ZNF655;ZNF655;ZNF655;ZNF655;ZNF655;ZNF655;ZNF655;ZNF655;ZNF655;ZNF655;ZNF655;ZNF655;ZNF655;ZNF655;ZNF655;ZNF655;ZNF655;ZNF655;ZNF655;ZNF655	ENST00000489320.1;ENST00000408938.2;ENST00000452314.1;ENST00000416144.1;ENST00000252713.4;ENST00000454654.1;ENST00000412636.1;ENST00000486324.1;ENST00000423973.1;ENST00000493947.1;ENST00000455905.1;ENST00000425063.1;ENST00000493277.1;ENST00000422422.1;ENST00000488751.1;ENST00000422164.1;ENST00000422647.1;ENST00000424881.1;ENST00000440391.1;ENST00000394163.2;ENST00000320583.5;ENST00000357864.2	TSS1500;5'UTR;TSS1500;TSS1500;TSS1500;TSS1500;TSS1500;TSS1500;TSS1500;TSS1500;TSS1500;TSS1500;TSS1500;TSS1500;TSS1500;TSS1500;TSS1500;TSS1500;TSS1500;TSS1500;TSS200;TSS200	chr7:99155465-99157130	3					ZNF655	ZNF655;FAM200A
Current	cg09926463	-0.0196954	0.0229763	-5.59614	2.19174e-08	1.78163e-05	chr3	43680851	-0.0289935	0.31017	-0.0189301	0.000119693	OpenSea								ANO10	ENST00000486959.1	TSS1500	ANO10;ANO10;ANO10;ANO10;ANO10;ANO10	ENST00000486959.1;ENST00000428831.1;ENST00000436073.1;ENST00000439141.1;ENST00000413397.1;ENST00000495772.1	TSS1500;5'UTR;5'UTR;5'UTR;5'UTR;3'UTR	chr3:43680100-43680895	3						ANO10
Current	cg19260875	-0.0155993	0.101844	-5.59616	2.19153e-08	1.78163e-05	chr5	169283683	-0.00091754	0.990178	-0.0223594	1.62996e-06	OpenSea	DOCK2	Body						DOCK2;DOCK2	ENST00000540750.1;ENST00000523351.1	5'UTR;5'UTR	DOCK2;DOCK2;DOCK2	ENST00000540750.1;ENST00000520181.1;ENST00000523351.1	5'UTR;5'UTR;5'UTR	chr5:169283620-169283895	3					DOCK2	DOCK2
Current	cg02488409	0.00223761	0.0786972	5.59568	2.19755e-08	1.78253e-05	chr2	25043675	0.00713059	7.35598e-07	0.000896243	0.806669	OpenSea	CENPO;CENPO;ADCY3	3'UTR;3'UTR;Body						CENPO;ADCY3	ENST00000380834.2;ENST00000498288.1	3'UTR;TSS200	CENPO;ADCY3;ADCY3	ENST00000380834.2;ENST00000485887.1;ENST00000498288.1	3'UTR;3'UTR;TSS200	chr2:25043665-25043835	3					CENPO;ADCY3	CENPO;ADCY3
Current	cg04837576	0.00869537	0.0890268	5.5956	2.19854e-08	1.78253e-05	chr22	26094383	0.00244293	0.956991	0.00909955	8.77795e-06	OpenSea	ADRBK2	Body												chr22:26094300-26094595	3					ADRBK2
Current	cg03920410	-0.0588232	0.126616	-5.5954	2.20111e-08	1.78278e-05	chr17	77295692	-0.00911405	0.948362	-0.0783012	4.86049e-06	OpenSea	RBFOX3	5'UTR						RBFOX3;RBFOX3	ENST00000415831.1;ENST00000453134.2	5'UTR;5'UTR	RBFOX3;RBFOX3	ENST00000415831.1;ENST00000453134.2	5'UTR;5'UTR			chr17:77295529-77295751	6	chr17:77295427-77295768	3	RBFOX3	RBFOX3
Current	cg05541258	0.03792	0.0627855	5.59266	2.23619e-08	1.80748e-05	chr6	27870728	0.0208027	0.340907	0.0555804	1.80422e-05	OpenSea							Promoter_Associated							chr6:27870005-27871135	3
Current	cg06748470	0.00259759	0.0362028	5.59125	2.25443e-08	1.82035e-05	chr1	65467980	0.00321216	0.0427563	0.00245359	0.00171193	N_Shore						TRUE	Promoter_Associated_Cell_type_specific				RP11-182I10.3;RP11-182I10.3	ENST00000436350.1;ENST00000415842.1	3'UTR;3'UTR	chr1:65467965-65469275	3						RP11-182I10.3
Current	cg03538470	0.0777567	0.124512	5.58957	2.27634e-08	1.83428e-05	chr11	73498718	0.056512	0.854884	0.0785856	2.80544e-05	N_Shore	MRPL48	TSS200			RDMR		Promoter_Associated	MRPL48;MRPL48;MRPL48;MRPL48;MRPL48;MRPL48	ENST00000535529.1;ENST00000411840.2;ENST00000398483.3;ENST00000542303.1;ENST00000310614.7;ENST00000310614.7	TSS200;TSS1500;TSS1500;TSS1500;5'UTR;1stExon	MRPL48;MRPL48;MRPL48;MRPL48;MRPL48;MRPL48;MRPL48;MRPL48;MRPL48;MRPL48;MRPL48;MRPL48	ENST00000535529.1;ENST00000540162.1;ENST00000544140.1;ENST00000544819.1;ENST00000497094.2;ENST00000411840.2;ENST00000535277.1;ENST00000542303.1;ENST00000537007.1;ENST00000543058.1;ENST00000310614.7;ENST00000310614.7	TSS200;TSS1500;TSS1500;TSS1500;TSS1500;TSS1500;TSS1500;TSS1500;TSS1500;TSS1500;5'UTR;1stExon	chr11:73498705-73499355	3					MRPL48	MRPL48
Current	cg04957209	0.00882255	0.0842499	5.58924	2.28069e-08	1.83547e-05	chr14	105912740	0.0172318	0.000409289	0.00729844	0.0107722	S_Shore	MTA1	Body					Unclassified_Cell_type_specific	MTA1;MTA1	ENST00000414153.2;ENST00000485203.1	5'UTR;5'UTR	MTA1;MTA1;MTA1;MTA1;TEX22	ENST00000424723.1;ENST00000414153.2;ENST00000485203.1;ENST00000481012.1;ENST00000548638.1	3'UTR;5'UTR;5'UTR;5'UTR;3'UTR			chr14:105911180-105918088	6			MTA1	MTA1;TEX22
Current	cg20963359	0.00467825	0.0599607	5.58717	2.30803e-08	1.85412e-05	chr17	73427746	0.0100533	0.00229725	0.00353158	0.0154948	OpenSea								Y_RNA	ENST00000365462.1	TSS1500	Y_RNA	ENST00000365462.1	TSS1500								Y_RNA
Current	cg00776942	0.0405863	0.0457611	5.58632	2.31926e-08	1.85935e-05	chr15	80302955	0.0426214	0.689796	0.0404342	4.5921e-05	OpenSea														chr15:80302540-80302995	3
Current	cg14344712	0.00570796	0.0705373	5.58453	2.34333e-08	1.87482e-05	chr16	57836634	0.00591706	0.179457	0.00566028	0.000239477	Island	KIFC3;KIFC3	TSS200;TSS200			CDMR		Unclassified_Cell_type_specific	KIFC3;KIFC3;CTD-2600O9.1	ENST00000379655.4;ENST00000445690.2;ENST00000568697.1	TSS200;TSS1500;5'UTR	KIFC3;KIFC3;KIFC3;KIFC3;KIFC3;KIFC3;KIFC3;KIFC3;KIFC3;CTD-2600O9.1;KIFC3;KIFC3;CTD-2600O9.1	ENST00000379655.4;ENST00000569112.1;ENST00000566914.1;ENST00000562311.1;ENST00000445690.2;ENST00000567204.1;ENST00000565481.1;ENST00000562984.1;ENST00000565871.1;ENST00000566652.1;ENST00000564891.1;ENST00000565684.1;ENST00000568697.1	TSS200;TSS1500;TSS1500;TSS1500;TSS1500;3'UTR;5'UTR;5'UTR;3'UTR;5'UTR;5'UTR;5'UTR;5'UTR	chr16:57836245-57837775	3					KIFC3	KIFC3;CTD-2600O9.1
Current	cg21813871	0.00761727	0.0712374	5.58465	2.34172e-08	1.87482e-05	chr4	55578203	0.0108719	9.85362e-06	0.000550635	0.992842	OpenSea	KIT;KIT	Body;Body		chr4:55578146-55578146																KIT
Current	cg01227835	-0.0882121	0.138033	-5.5818	2.38035e-08	1.90251e-05	chr7	126017832	-0.0849844	0.0628982	-0.0905195	0.00100895	OpenSea								AC000370.2	ENST00000488818.1	TSS1500	AC000370.2	ENST00000488818.1	TSS1500								AC000370.2
Current	cg04504312	-0.0166642	0.0949917	-5.58018	2.40264e-08	1.91838e-05	chr16	19533619	-0.0213997	0.000228535	-0.0129727	0.187166	N_Shore	GDE1	TSS200					Promoter_Associated	GDE1	ENST00000353258.3	TSS200	GDE1;GDE1;GDE1	ENST00000569773.1;ENST00000564172.1;ENST00000353258.3	TSS1500;TSS200;TSS200			chr16:19532727-19533820	6	chr16:19531824-19537382	6	GDE1	GDE1
Current	cg00499248	0.0217747	0.103272	5.57992	2.40635e-08	1.91859e-05	chr8	143780434	0.0227378	0.11572	0.021251	0.000438499	N_Shore	LY6K;LY6K;LY6K	TSS1500;TSS1500;TSS1500						LY6K;LY6K;LY6K;LY6K	ENST00000561179.1;ENST00000518841.1;ENST00000519387.1;ENST00000522591.1	TSS1500;TSS1500;TSS1500;TSS1500	LY6K;LY6K;LY6K;LY6K	ENST00000561179.1;ENST00000518841.1;ENST00000519387.1;ENST00000522591.1	TSS1500;TSS1500;TSS1500;TSS1500							LY6K	LY6K
Current	cg05073843	0.02678	0.0739541	5.57981	2.40778e-08	1.91859e-05	chr20	645199	0.00803547	0.752556	0.0299413	3.87107e-06	Island	SCRT2	Body						SRXN1	ENST00000488788.1	3'UTR	SRXN1	ENST00000488788.1	3'UTR	chr20:645145-645395	3					SCRT2	SRXN1
Current	cg00411011	0.0038912	0.059144	5.57948	2.41237e-08	1.9203e-05	chr22	20848478	0.00479452	0.000247008	0.0027325	0.181243	N_Shore	KLHL22	5'UTR						KLHL22;KLHL22;KLHL22	ENST00000328879.4;ENST00000440659.2;ENST00000470335.1	5'UTR;5'UTR;3'UTR	KLHL22;KLHL22;KLHL22;KLHL22;KLHL22;KLHL22;KLHL22;KLHL22;KLHL22;KLHL22	ENST00000458248.1;ENST00000431430.1;ENST00000328879.4;ENST00000444967.1;ENST00000443285.1;ENST00000479601.1;ENST00000494929.1;ENST00000440659.2;ENST00000451553.1;ENST00000470335.1	5'UTR;5'UTR;5'UTR;5'UTR;5'UTR;3'UTR;3'UTR;5'UTR;5'UTR;3'UTR							KLHL22	KLHL22
Current	cg21328452	0.00651947	0.0717528	5.57567	2.46577e-08	1.95886e-05	chr10	73329500	0.0107274	2.85407e-06	0.0030214	0.482926	OpenSea	CDH23;CDH23;CDH23;CDH23;CDH23	Body;Body;Body;Body;Body					Unclassified	CDH23	ENST00000466757.2	TSS1500	CDH23;CDH23	ENST00000466757.2;ENST00000461841.2	TSS1500;5'UTR			chr10:73329472-73330363	6	chr10:73329262-73330693	6	CDH23	CDH23
Current	cg13612447	-0.00446848	0.0725234	-5.57391	2.49083e-08	1.97677e-05	chr17	2653188	-0.001399	0.985684	-0.00451987	1.58059e-05	Island							Unclassified							chr17:2653125-2653395	3
Current	cg07948328	0.00874355	0.0906924	5.57365	2.49459e-08	1.97775e-05	chr11	17542606	0.0114802	2.97618e-05	0.00437863	0.574969	OpenSea	USH1C;USH1C;USH1C;USH1C	Body;Body;Body;Body									USH1C	ENST00000530700.1	TSS200			chr11:17541905-17542912	4			USH1C	USH1C
Current	cg12589431	-0.0280349	0.0365426	-5.57226	2.51452e-08	1.98955e-05	chr11	65255266	-0.000837331	0.988769	-0.0325968	4.30919e-06	OpenSea						TRUE	Unclassified_Cell_type_specific							chr11:65254965-65255575	3
Current	cg09860717	0.00287801	0.056208	5.57145	2.52633e-08	1.99689e-05	chr1	25566483	0.000962333	0.916461	0.00325276	5.92859e-06	Island						TRUE	Promoter_Associated							chr1:25566120-25566730	3
Current	cg07800040	-0.0235149	0.0578455	-5.57126	2.52903e-08	1.99702e-05	chr5	7611041	-0.00479762	0.986605	-0.0237752	9.44916e-06	OpenSea	ADCY2	Body						ADCY2	ENST00000382532.2	5'UTR	ADCY2;ADCY2;ADCY2	ENST00000515681.1;ENST00000382532.2;ENST00000498598.1	TSS200;5'UTR;5'UTR							ADCY2	ADCY2
Current	cg00898486	0.0198339	0.0585267	5.57106	2.53189e-08	1.99727e-05	chr6	34006557	0.00248904	0.997394	0.0230966	5.24017e-06	S_Shelf	GRM4	Body														chr6:34005669-34009729	6			GRM4
Current	cg22994449	-0.00266786	0.039163	-5.56943	2.5558e-08	2.0121e-05	chr10	119302879	-0.00290532	0.000936222	-0.00225558	0.0541744	Island	EMX2;EMX2;EMX2OS	1stExon;1stExon;Body			DMR	TRUE	Unclassified_Cell_type_specific	EMX2;EMX2;EMX2OS;EMX2OS;EMX2;EMX2OS	ENST00000369201.5;ENST00000553456.2;ENST00000450314.1;ENST00000440007.1;ENST00000442245.3;ENST00000551288.1	1stExon;1stExon;TSS1500;TSS1500;TSS200;3'UTR	EMX2;EMX2;EMX2OS;EMX2OS;EMX2;EMX2;EMX2OS	ENST00000369201.5;ENST00000553456.2;ENST00000450314.1;ENST00000440007.1;ENST00000546446.1;ENST00000442245.3;ENST00000551288.1	1stExon;1stExon;TSS1500;TSS1500;TSS1500;TSS200;3'UTR	chr10:119302385-119303935	3					EMX2;EMX2OS	EMX2;EMX2OS
Current	cg21703813	0.0030002	0.0965916	5.56953	2.55428e-08	2.0121e-05	chr8	30437738	0.00333849	0.0166218	0.00275825	0.00356441	OpenSea	GTF2E2	Body				TRUE								chr8:30437425-30437830	3					GTF2E2
Current	cg21678736	0.020446	0.0952967	5.56731	2.58698e-08	2.03461e-05	chr17	75282776	0.034757	2.81871e-06	0.00770254	0.797769	OpenSea	SEPT9;SEPT9	Body;TSS1500		chr17:75282703-75282703		TRUE	Unclassified_Cell_type_specific	SEPT9;SEPT9	ENST00000449803.2;ENST00000397613.4	TSS1500;5'UTR	SEPT9;SEPT9	ENST00000449803.2;ENST00000397613.4	TSS1500;5'UTR	chr17:75282680-75283815	3					2023-09-09	2023-09-09
Current	cg17485005	0.00331402	0.058149	5.56647	2.59947e-08	2.0424e-05	chr15	90788104	0.00478698	2.07973e-05	0.00162013	0.444543	OpenSea	CIB1	Body						RP11-697E2.4	ENST00000565730.1	TSS1500	RP11-697E2.4	ENST00000565730.1	TSS1500							CIB1	RP11-697E2.4
Current	cg02894966	-0.00819633	0.0732914	-5.56425	2.63282e-08	2.06447e-05	chr2	192700717	-0.0114059	3.28511e-05	-0.00462829	0.230956	OpenSea	SDPR	Body												chr2:192700685-192700930	3					SDPR
Current	cg08952952	0.032523	0.0660822	5.56391	2.63789e-08	2.0664e-05	chr9	133836210	0.0330016	0.00148622	0.0320531	0.0500708	OpenSea														chr9:133835965-133836315	3
Current	cg04536765	-0.0187403	0.0624346	-5.56269	2.65649e-08	2.07683e-05	chr6	31621761	-0.0191687	0.000202908	-0.017144	0.213891	S_Shore	BAT3;BAT3;BAT3	TSS1500;TSS1500;TSS1500						APOM;APOM;APOM;BAG6;BAG6;BAG6;BAG6	ENST00000375916.3;ENST00000375918.2;ENST00000375920.4;ENST00000375964.5;ENST00000439687.2;ENST00000404765.2;ENST00000211379.5	TSS1500;5'UTR;5'UTR;TSS1500;TSS1500;TSS1500;TSS1500	APOM;APOM;APOM;BAG6;BAG6;BAG6;BAG6;BAG6;BAG6;BAG6;BAG6;BAG6	ENST00000375916.3;ENST00000375918.2;ENST00000375920.4;ENST00000375964.5;ENST00000474692.1;ENST00000446826.1;ENST00000451898.1;ENST00000439687.2;ENST00000424480.1;ENST00000437771.1;ENST00000404765.2;ENST00000211379.5	TSS1500;5'UTR;5'UTR;TSS1500;TSS1500;TSS1500;TSS1500;TSS1500;TSS1500;TSS1500;TSS1500;TSS1500					chr6:31619293-31621966	6	BAT3	APOM;BAG6
Current	cg11954230	-0.0035906	0.0574725	-5.5618	2.67005e-08	2.08536e-05	chr10	105677556	-0.00398431	2.41287e-05	-0.00172417	0.803844	Island	OBFC1	5'UTR					Promoter_Associated	OBFC1;OBFC1;OBFC1	ENST00000224950.3;ENST00000369764.1;ENST00000466828.1	5'UTR;TSS200;3'UTR	OBFC1;OBFC1;OBFC1	ENST00000224950.3;ENST00000369764.1;ENST00000466828.1	5'UTR;TSS200;3'UTR	chr10:105677380-105677835	3					OBFC1	OBFC1
Current	cg21116504	0.0370726	0.0434853	5.56126	2.67839e-08	2.08823e-05	chr17	47964879	0.0206608	0.682696	0.0409146	2.50151e-05	N_Shelf								RP11-304F15.4	ENST00000515692.1	TSS200	RP11-304F15.4	ENST00000515692.1	TSS200	chr17:47964465-47964910	3						RP11-304F15.4
Current	cg06657240	0.0164182	0.0814993	5.56122	2.67903e-08	2.08823e-05	chr18	10035547	0.0209686	0.0243355	0.0153853	0.00337124	S_Shelf														chr18:10035105-10036135	3
Current	cg16326188	0.085227	0.172945	5.56015	2.69542e-08	2.09272e-05	chr4	87464932	0.0851484	0.000107896	0.0856464	0.39564	OpenSea	MIR4452	TSS1500				TRUE		MAPK10	ENST00000513839.1	3'UTR	MAPK10;MAPK10;MAPK10;MAPK10	ENST00000502302.1;ENST00000513186.1;ENST00000512046.1;ENST00000513839.1	5'UTR;5'UTR;3'UTR;3'UTR	chr4:87464840-87464990	3					MIR4452	MAPK10
Current	cg19848732	0.0130167	0.0829641	5.5603	2.6931e-08	2.09272e-05	chr17	13249936	0.0197479	1.75534e-05	0.0051886	0.593023	OpenSea						TRUE										chr17:13249223-13249973	6	chr17:13248788-13252129	6
Current	cg17786378	0.00370824	0.0501845	5.56019	2.69481e-08	2.09272e-05	chr8	91938166	0.00204299	0.952409	0.00377557	1.53301e-05	OpenSea	NECAB1	Body												chr8:91938085-91938330	3					NECAB1
Current	cg11480962	-0.0140295	0.108521	-5.56036	2.69212e-08	2.09272e-05	chr15	87667131	-0.00702026	0.946375	-0.0152836	2.36539e-05	OpenSea
Current	cg14249227	-0.00188968	0.0347138	-5.5598	2.7008e-08	2.09483e-05	chr12	56727922	-0.00325454	0.00874708	-0.00173534	0.00553186	Island	PAN2;PAN2;PAN2	TSS1500;TSS200;TSS200					Promoter_Associated	PAN2;PAN2;PAN2;PAN2	ENST00000548043.1;ENST00000425394.2;ENST00000257931.5;ENST00000440411.3	TSS1500;TSS1500;TSS200;TSS200	PAN2;PAN2;PAN2;PAN2;PAN2;PAN2;PAN2;PAN2;PAN2	ENST00000547518.1;ENST00000551359.1;ENST00000548043.1;ENST00000425394.2;ENST00000547572.1;ENST00000549964.1;ENST00000257931.5;ENST00000440411.3;ENST00000547994.1	TSS1500;TSS1500;TSS1500;TSS1500;TSS200;TSS200;TSS200;TSS200;TSS1500	chr12:56727740-56727990	3					PAN2	PAN2
Current	cg21726618	-0.0728759	0.0765016	-5.55817	2.7262e-08	2.11127e-05	chr12	102036563	-0.0852012	3.79433e-06	-0.00537468	0.991212	S_Shore	MYBPC1;MYBPC1;MYBPC1;MYBPC1	Body;Body;Body;Body				TRUE		MYBPC1	ENST00000550501.1	5'UTR	MYBPC1	ENST00000550501.1	5'UTR	chr12:102036040-102036595	3					MYBPC1	MYBPC1
Current	cg14446138	-0.0230761	0.0274563	-5.55809	2.72735e-08	2.11127e-05	chr9	135267742	-0.00534281	0.946071	-0.0268952	5.35288e-06	OpenSea	TTF1	Body																		TTF1
Current	cg10367640	0.042401	0.0446928	5.55672	2.74898e-08	2.12592e-05	chr7	18617456	0.0246951	0.767495	0.0448772	3.30917e-05	OpenSea	HDAC9;HDAC9;HDAC9;HDAC9;HDAC9;HDAC9;HDAC9;HDAC9;HDAC9	Body;Body;Body;Body;5'UTR;5'UTR;Body;Body;Body						HDAC9;HDAC9;HDAC9;HDAC9	ENST00000341009.3;ENST00000476135.1;ENST00000456174.2;ENST00000524023.1	TSS1500;5'UTR;5'UTR;5'UTR	HDAC9;HDAC9;HDAC9;HDAC9;HDAC9;HDAC9;HDAC9;HDAC9	ENST00000341009.3;ENST00000461159.2;ENST00000430454.1;ENST00000476135.1;ENST00000441986.1;ENST00000456174.2;ENST00000524023.1;ENST00000523867.1	TSS1500;5'UTR;5'UTR;5'UTR;5'UTR;5'UTR;5'UTR;5'UTR							HDAC9	HDAC9
Current	cg04500745	-0.00339178	0.0458586	-5.55547	2.76873e-08	2.13699e-05	chr16	1818428	-0.00278301	0.865184	-0.00343364	1.2872e-05	N_Shore	MAPK8IP3;MAPK8IP3	Body;Body					Gene_Associated_Cell_type_specific				MAPK8IP3;MAPK8IP3	ENST00000564868.1;ENST00000563868.1	5'UTR;5'UTR			chr16:1811703-1830596	6	chr16:1814980-1834058	6	MAPK8IP3	MAPK8IP3
Current	cg21663668	0.00286864	0.0503752	5.55505	2.77526e-08	2.13994e-05	chr2	69393377	0.00311769	5.84709e-05	0.00176477	0.55697	OpenSea	ANTXR1;ANTXR1	Body;Body				TRUE														ANTXR1
Current	cg16140510	-0.00253715	0.0524676	-5.55452	2.78382e-08	2.14444e-05	chr6	41888890	-0.00357132	2.47611e-06	-8.12894e-05	0.997738	Island	MED20;BYSL	TSS200;TSS200	high-CpG:41996833-41996869				Promoter_Associated	BYSL;MED20;MED20;MED20;MED20	ENST00000230340.4;ENST00000409060.1;ENST00000265350.4;ENST00000409312.1;ENST00000467535.1	TSS200;TSS200;TSS200;TSS200;TSS1500	BYSL;BYSL;BYSL;BYSL;MED20;MED20;MED20;MED20;MED20;MED20	ENST00000494032.1;ENST00000489290.1;ENST00000475702.1;ENST00000230340.4;ENST00000409060.1;ENST00000265350.4;ENST00000434077.1;ENST00000409312.1;ENST00000482361.1;ENST00000467535.1	TSS1500;TSS1500;TSS1500;TSS200;TSS200;TSS200;TSS200;TSS200;TSS200;TSS1500	chr6:41888545-41890555	3					MED20;BYSL	BYSL;MED20
Current	cg18482690	-0.0986141	0.143061	-5.55421	2.7887e-08	2.1461e-05	chr5	4511582	-0.203531	9.02337e-05	-0.0700316	0.0442194	OpenSea						TRUE		RP11-445O3.1;RP11-445O3.2	ENST00000503188.1;ENST00000507435.1	TSS1500;3'UTR	RP11-445O3.1;RP11-445O3.2	ENST00000503188.1;ENST00000507435.1	TSS1500;3'UTR								RP11-445O3.1;RP11-445O3.2
Current	cg24161021	0.0049256	0.103412	5.55381	2.79503e-08	2.14887e-05	chr19	16466823	0.00563994	0.030379	0.00435952	0.00289667	S_Shore																chr19:16465952-16466966	6
Current	cg15486094	0.0595478	0.106896	5.55358	2.79885e-08	2.1497e-05	chr11	78777042	0.066984	7.40488e-06	0.010841	0.971594	N_Shelf	TENM4	Body									ODZ4	ENST00000532654.1	3'UTR	chr11:78776545-78777315	3					TENM4	ODZ4
Current	cg16463557	0.0281781	0.0363716	5.55223	2.82049e-08	2.16421e-05	chr17	79296334	0.0134048	0.637478	0.0357826	1.10716e-05	OpenSea	TMEM105	5'UTR					Unclassified	TMEM105	ENST00000332900.1	5'UTR	TMEM105;TMEM105	ENST00000574093.1;ENST00000332900.1	5'UTR;5'UTR			chr17:79295317-79299823	6			TMEM105	TMEM105
Current	cg12662929	-0.0243897	0.0261068	-5.55134	2.8349e-08	2.17315e-05	chr1	160368823	-0.00473723	0.96287	-0.0288335	3.18064e-06	N_Shore						TRUE								chr1:160368745-160369015	3
Current	cg27108984	0.00227372	0.066521	5.5489	2.87466e-08	2.19935e-05	chr14	71194075	0.00333132	6.43888e-06	0.000463413	0.936786	OpenSea								MAP3K9	ENST00000554752.2	3'UTR	MAP3K9	ENST00000554752.2	3'UTR	chr14:71193785-71194515	3						MAP3K9
Current	cg17894318	-0.0411542	0.059796	-5.54774	2.8939e-08	2.21192e-05	chr3	181441384	-0.0361288	0.0741893	-0.0441547	0.00106927	N_Shelf	SOX2OT	Body			CDMR			SOX2-OT	ENST00000498731.1	5'UTR	SOX2-OT;SOX2-OT;SOX2-OT;SOX2-OT;SOX2-OT;SOX2-OT;SOX2-OT;SOX2-OT;SOX2-OT	ENST00000477928.1;ENST00000466034.1;ENST00000493521.1;ENST00000469278.1;ENST00000498731.1;ENST00000476964.1;ENST00000492337.1;ENST00000491282.1;ENST00000498226.1	5'UTR;5'UTR;5'UTR;5'UTR;5'UTR;5'UTR;5'UTR;5'UTR;5'UTR	chr3:181441285-181441715	3					SOX2OT	SOX2-OT
Current	cg03093897	0.0100079	0.0832993	5.54629	2.91791e-08	2.22567e-05	chr16	1724063	0.0162002	0.000403161	0.00676202	0.130851	N_Shelf	CRAMP1L	3'UTR						CRAMP1L;CRAMP1L;CRAMP1L;LA16c-431H6.6	ENST00000436138.3;ENST00000293925.5;ENST00000397412.2;ENST00000454337.1	3'UTR;3'UTR;3'UTR;3'UTR	CRAMP1L;CRAMP1L;CRAMP1L;LA16c-431H6.6	ENST00000436138.3;ENST00000293925.5;ENST00000397412.2;ENST00000454337.1	3'UTR;3'UTR;3'UTR;3'UTR							CRAMP1L	CRAMP1L;LA16c-431H6.6
Current	cg04393301	-0.0898654	0.106863	-5.54601	2.9227e-08	2.22567e-05	chr11	107477132	-0.0246173	0.875037	-0.114323	4.09513e-06	OpenSea	ELMOD1;ELMOD1;ELMOD1	5'UTR;5'UTR;5'UTR						ELMOD1;ELMOD1;ELMOD1	ENST00000531234.1;ENST00000265840.7;ENST00000443271.2	5'UTR;5'UTR;5'UTR	ELMOD1;ELMOD1;ELMOD1;ELMOD1;ELMOD1	ENST00000531234.1;ENST00000265840.7;ENST00000443271.2;ENST00000524378.1;ENST00000527036.1	5'UTR;5'UTR;5'UTR;5'UTR;5'UTR					chr11:107476841-107477237	6	ELMOD1	ELMOD1
Current	cg23234811	0.0268002	0.0554899	5.54621	2.91932e-08	2.22567e-05	chr1	204230657	0.0168853	0.866821	0.0283389	3.1288e-05	S_Shelf	PLEKHA6	Body						PLEKHA6	ENST00000485632.1	3'UTR	PLEKHA6	ENST00000485632.1	3'UTR							PLEKHA6	PLEKHA6
Current	cg25898710	0.00526593	0.0845764	5.54463	2.94574e-08	2.2385e-05	chr12	113456875	0.000670557	0.972999	0.00557141	5.57463e-06	OpenSea								RP1-71H24.1	ENST00000552784.1	TSS1500	RP1-71H24.1	ENST00000552784.1	TSS1500	chr12:113456785-113457350	3						RP1-71H24.1
Current	cg15373950	-0.00383575	0.0534433	-5.54333	2.96779e-08	2.25308e-05	chr12	99039295	-0.00328134	0.0121697	-0.0046758	0.00625505	Island	APAF1;APAF1;APAF1;APAF1;IKBIP;APAF1;APAF1;IKBIP;APAF1;APAF1;IKBIP;APAF1;APAF1	5'UTR;5'UTR;5'UTR;5'UTR;TSS1500;1stExon;1stExon;TSS1500;5'UTR;1stExon;TSS1500;1stExon;1stExon						APAF1;IKBIP;IKBIP;APAF1;IKBIP;APAF1;APAF1;APAF1	ENST00000551964.1;ENST00000420861.1;ENST00000299157.4;ENST00000359972.2;ENST00000342502.2;ENST00000547743.1;ENST00000551964.1;ENST00000359972.2	1stExon;TSS1500;TSS1500;1stExon;TSS1500;TSS200;5'UTR;5'UTR	APAF1;IKBIP;IKBIP;APAF1;IKBIP;APAF1;APAF1;APAF1	ENST00000551964.1;ENST00000420861.1;ENST00000299157.4;ENST00000359972.2;ENST00000342502.2;ENST00000547743.1;ENST00000551964.1;ENST00000359972.2	1stExon;TSS1500;TSS1500;1stExon;TSS1500;TSS200;5'UTR;5'UTR	chr12:99039185-99039355	3					APAF1;IKBIP	APAF1;IKBIP
Current	cg03195643	0.034398	0.0941245	5.54293	2.97452e-08	2.25602e-05	chr3	13938504	0.040869	1.90415e-05	0.0182002	0.566975	S_Shore							Promoter_Associated									chr3:13937896-13938520	6	chr3:13936143-13938658	6
Current	cg17027832	0.020478	0.0935026	5.54208	2.98899e-08	2.26211e-05	chr15	81146570	0.0168445	0.449741	0.0217876	0.000112404	OpenSea	CEMIP;CEMIP;CEMIP	5'UTR;5'UTR;5'UTR						KIAA1199;KIAA1199	ENST00000220244.3;ENST00000394683.1	5'UTR;5'UTR	KIAA1199;KIAA1199	ENST00000220244.3;ENST00000394683.1	5'UTR;5'UTR	chr15:81146460-81146750	3					CEMIP	KIAA1199
Current	cg14607415	0.00637326	0.0698485	5.54195	2.99117e-08	2.26211e-05	chr1	84629002	0.00069728	0.995708	0.00696147	1.84735e-06	OpenSea	PRKACB;PRKACB;PRKACB;PRKACB;PRKACB;PRKACB;PRKACB;PRKACB;PRKACB;PRKACB;PRKACB	TSS1500;TSS1500;TSS1500;TSS1500;TSS1500;TSS1500;TSS1500;Body;Body;Body;Body						PRKACB;PRKACB;PRKACB;PRKACB	ENST00000370684.1;ENST00000370679.4;ENST00000370680.1;ENST00000470673.1	TSS1500;TSS1500;TSS1500;5'UTR	PRKACB;PRKACB;PRKACB;PRKACB;PRKACB;PRKACB;PRKACB;PRKACB	ENST00000446538.1;ENST00000370684.1;ENST00000436133.1;ENST00000370679.4;ENST00000432111.1;ENST00000450730.1;ENST00000370680.1;ENST00000470673.1	TSS1500;TSS1500;TSS1500;TSS1500;TSS1500;TSS1500;TSS1500;5'UTR	chr1:84628840-84629110	3					PRKACB	PRKACB
Current	cg19057076	0.0148971	0.141574	5.54199	2.99045e-08	2.26211e-05	chr7	16438851	0.0181615	0.000158638	0.0095172	0.205199	OpenSea	ISPD;ISPD	Body;Body												chr7:16438845-16439675	3					ISPD
Current	cg03207391	-0.028665	0.22079	-5.54113	3.00528e-08	2.27059e-05	chr19	18497201	-0.0151103	0.874495	-0.0323027	1.58908e-05	Island	GDF15	1stExon				TRUE	Unclassified	GDF15	ENST00000252809.3	1stExon	GDF15	ENST00000252809.3	1stExon			chr19:18496140-18498875	6	chr19:18492660-18502221	6	GDF15	GDF15
Current	cg01226614	0.0278982	0.0468951	5.54071	3.0125e-08	2.27387e-05	chr13	44947593	0.0314196	1.36177e-05	0.00572403	0.977337	Island	SERP2	TSS1500				TRUE		SERP2	ENST00000379179.3	TSS1500	SERP2;SERP2;SERP2	ENST00000474333.1;ENST00000379179.3;ENST00000493476.1	TSS1500;TSS1500;TSS1500	chr13:44947545-44948955	3					SERP2	SERP2
Current	cg16439795	0.00275847	0.0809644	5.53637	3.08799e-08	2.32639e-05	chr12	48185867	0.00445067	3.72644e-05	0.00145358	0.38014	OpenSea	HDAC7;HDAC7;HDAC7	Body;Body;Body						HDAC7	ENST00000488927.1	TSS200	HDAC7;HDAC7;HDAC7;HDAC7;HDAC7;HDAC7;HDAC7;HDAC7;HDAC7	ENST00000459625.1;ENST00000551602.1;ENST00000488927.1;ENST00000548080.1;ENST00000548938.1;ENST00000459625.1;ENST00000470668.1;ENST00000477203.2;ENST00000477937.2	1stExon;TSS200;TSS200;TSS200;3'UTR;3'UTR;3'UTR;3'UTR;3'UTR			chr12:48174716-48186758	6			HDAC7	HDAC7
Current	cg20836388	-0.037022	0.0379608	-5.53599	3.09467e-08	2.32919e-05	chr7	129665854	-0.0420783	4.46682e-05	-0.0210532	0.485812	OpenSea	ZC3HC1;ZC3HC1;ZC3HC1	Body;Body;Body						RN5S245;RP11-306G20.1	ENST00000364239.1;ENST00000480018.1	TSS1500;5'UTR	RN5S245;RP11-306G20.1;ZC3HC1;ZC3HC1;ZC3HC1	ENST00000364239.1;ENST00000480018.1;ENST00000467642.1;ENST00000477578.1;ENST00000471022.1	TSS1500;5'UTR;3'UTR;3'UTR;3'UTR			chr7:129665750-129666355	6	chr7:129665542-129666480	6	ZC3HC1	RN5S245;RP11-306G20.1;ZC3HC1
Current	cg16288814	-0.0292797	0.203039	-5.53501	3.11202e-08	2.34001e-05	chr2	216898713	-0.0339192	2.99272e-05	-0.0113866	0.679697	OpenSea							Unclassified_Cell_type_specific				MREG;MREG;MREG;PECR;MREG	ENST00000420348.1;ENST00000439791.1;ENST00000424992.1;ENST00000442122.1;ENST00000424992.1	TSS1500;TSS200;1stExon;3'UTR;5'UTR			chr2:216898115-216899291	6	chr2:216898025-216900030	6		MREG;PECR
Current	cg04807106	-0.00612081	0.093926	-5.53388	3.13227e-08	2.35299e-05	chr3	124103560	-0.00688484	0.731453	-0.00610886	4.78525e-05	OpenSea	KALRN;KALRN	Body;Body									KALRN;KALRN;KALRN;KALRN	ENST00000484224.1;ENST00000522553.1;ENST00000393501.1;ENST00000522553.1	TSS200;1stExon;TSS200;5'UTR	chr3:124103365-124103655	3					KALRN	KALRN
Current	cg19319615	0.0567954	0.0601044	5.53312	3.14576e-08	2.35944e-05	chr2	49212261	0.0757418	9.25461e-06	0.0266419	0.527618	OpenSea	FSHR;FSHR	Body;Body						FSHR;FSHR	ENST00000541117.1;ENST00000469138.1	5'UTR;3'UTR	FSHR;FSHR;FSHR	ENST00000541117.1;ENST00000469138.1;ENST00000419927.1	5'UTR;3'UTR;3'UTR			chr2:49212088-49212839	3			FSHR	FSHR
Current	cg13064429	-0.00719346	0.0900738	-5.53086	3.18669e-08	2.38704e-05	chr11	112161200	-0.00766481	1.57332e-05	-0.000174071	0.999551	Island						TRUE	Unclassified	RP11-356J5.12	ENST00000504610.2	5'UTR	RP11-356J5.12;RP11-356J5.12;RP11-356J5.12;RP11-356J5.12;RP11-356J5.12;RP11-356J5.12	ENST00000532168.1;ENST00000419895.3;ENST00000419895.3;ENST00000529938.1;ENST00000529938.1;ENST00000504610.2	5'UTR;1stExon;5'UTR;1stExon;5'UTR;5'UTR	chr11:112160800-112161635	3						RP11-356J5.12
Current	cg13582399	0.0217005	0.0524316	5.5296	3.20955e-08	2.39959e-05	chr19	837417	0.0126804	0.842828	0.022623	2.46111e-05	S_Shore
Current	cg22152582	0.00244336	0.0620444	5.52924	3.21612e-08	2.40223e-05	chr1	26502687	0.00156063	0.850496	0.00250661	1.49001e-05	OpenSea	CNKSR1;CNKSR1;CNKSR1	TSS1500;TSS1500;TSS1500						CNKSR1;CNKSR1;CNKSR1	ENST00000361530.6;ENST00000480348.2;ENST00000374253.5	TSS1500;TSS1500;TSS1500	CNKSR1;CNKSR1;CNKSR1;CNKSR1;CNKSR1;CNKSR1	ENST00000361530.6;ENST00000481077.2;ENST00000480348.2;ENST00000465415.1;ENST00000374253.5;ENST00000525687.1	TSS1500;TSS1500;TSS1500;TSS1500;TSS1500;TSS1500							CNKSR1	CNKSR1
Current	cg00505318	-0.0259048	0.0292442	-5.52715	3.25476e-08	2.42648e-05	chr3	69130918	-0.00512831	0.985813	-0.0272096	1.58064e-05	S_Shore	UBA3;UBA3	TSS1500;TSS1500						UBA3;UBA3;UBA3	ENST00000540295.1;ENST00000415609.2;ENST00000361055.4	TSS1500;TSS1500;TSS1500	UBA3;UBA3;UBA3;UBA3;UBA3;UBA3;UBA3	ENST00000464605.1;ENST00000485424.1;ENST00000493957.1;ENST00000465108.1;ENST00000465627.1;ENST00000415609.2;ENST00000349511.4	TSS1500;TSS1500;TSS1500;TSS1500;TSS1500;TSS1500;TSS1500	chr3:69130800-69131090	3					UBA3	UBA3
Current	cg17824781	0.00340621	0.0594017	5.52661	3.26479e-08	2.43166e-05	chr15	77960958	0.00266414	0.900337	0.00342231	2.17295e-05	OpenSea	LINGO1;LINGO1;LINGO1;LINGO1;LINGO1;LINGO1;LINGO1;LINGO1;LINGO1;LINGO1;LINGO1	5'UTR;5'UTR;5'UTR;5'UTR;5'UTR;5'UTR;5'UTR;5'UTR;5'UTR;5'UTR;5'UTR						LINGO1	ENST00000561030.1	5'UTR	LINGO1;LINGO1;LINGO1;LINGO1;LINGO1;LINGO1;LINGO1;LINGO1;LINGO1	ENST00000561030.1;ENST00000559893.1;ENST00000567726.1;ENST00000564472.1;ENST00000561686.1;ENST00000566711.1;ENST00000562933.1;ENST00000563316.1;ENST00000570216.1	5'UTR;5'UTR;5'UTR;5'UTR;5'UTR;5'UTR;5'UTR;5'UTR;5'UTR			chr15:77959389-77961162	6			LINGO1	LINGO1
Current	cg26628278	0.00637262	0.0939316	5.52508	3.29327e-08	2.44824e-05	chr20	59696447	0.00896856	0.000144847	0.00379878	0.273953	OpenSea							Unclassified_Cell_type_specific							chr20:59696245-59696615	3
Current	cg07737482	-0.0209023	0.0890176	-5.52478	3.29905e-08	2.45022e-05	chr16	68631748	-0.00352497	0.975918	-0.0239776	1.08584e-06	OpenSea
Current	cg11781069	0.0259481	0.0923228	5.52399	3.31378e-08	2.45884e-05	chr10	90823399	0.0301702	0.0333583	0.0242961	0.00253745	OpenSea	MIR4679-2	TSS1500																		MIR4679-2
Current	cg14472026	-0.023064	0.0814249	-5.52066	3.37725e-08	2.50123e-05	chr6	72385611	-0.0253675	0.000171607	-0.0166809	0.337529	OpenSea						TRUE
Current	cg08923392	-0.00840061	0.0767327	-5.52025	3.3852e-08	2.50476e-05	chr5	104955557	-0.00926222	9.01379e-06	-0.000812563	0.987148	OpenSea														chr5:104955480-104955790	3
Current	cg06632323	0.00603777	0.107286	5.5197	3.39579e-08	2.51023e-05	chr2	234669143	0.00266026	0.956146	0.00615889	2.98176e-05	OpenSea	UGT1A1;UGT1A5;UGT1A4;UGT1A3;UGT1A8;UGT1A10;UGT1A9;UGT1A7;UGT1A6;UGT1A6	1stExon;Body;Body;Body;Body;Body;Body;Body;Body;Body						UGT1A1;UGT1A1	ENST00000305208.5;ENST00000360418.3	1stExon;1stExon	UGT1A1;UGT1A1;UGT1A6	ENST00000305208.5;ENST00000360418.3;ENST00000484784.1	1stExon;1stExon;3'UTR					chr2:234668634-234670385	6	UGT1A1;UGT1A5;UGT1A4;UGT1A3;UGT1A8;UGT1A10;UGT1A9;UGT1A7;UGT1A6	UGT1A1;UGT1A6
Current	cg10904699	-0.0124531	0.0754918	-5.51946	3.4005e-08	2.51136e-05	chr11	123301490	-0.00592559	0.900327	-0.0130421	2.80929e-05	Island			high-CpG:122806050-122807153		DMR		Promoter_Associated	AP000783.1;AP000783.1	ENST00000533341.1;ENST00000533341.1	5'UTR;1stExon	AP000783.1;AP000783.1	ENST00000533341.1;ENST00000533341.1	5'UTR;1stExon	chr11:123300985-123302055	3						AP000783.1
Current	cg14757546	0.0363398	0.0469657	5.51926	3.40439e-08	2.51187e-05	chr12	93344946	0.0551126	0.00012106	0.0278042	0.0965503	OpenSea								U6	ENST00000365664.1	TSS1500	U6	ENST00000365664.1	TSS1500	chr12:93344860-93345210	3						U6
Current	cg05164094	-0.00150277	0.0346946	-5.51857	3.4177e-08	2.51933e-05	chr10	12238715	-0.00155793	3.51612e-05	-0.000766976	0.915489	S_Shore	CDC123;NUDT5	Body;TSS1500					Promoter_Associated	NUDT5;NUDT5;NUDT5;NUDT5;NUDT5;NUDT5	ENST00000378937.3;ENST00000378952.3;ENST00000378929.3;ENST00000378940.3;ENST00000491614.1;ENST00000537776.1	TSS1500;TSS1500;TSS1500;TSS1500;TSS1500;TSS1500	NUDT5;NUDT5;NUDT5;NUDT5;NUDT5;CDC123;NUDT5;NUDT5	ENST00000378937.3;ENST00000444732.1;ENST00000378952.3;ENST00000378929.3;ENST00000378940.3;ENST00000467016.1;ENST00000491614.1;ENST00000537776.1	TSS1500;TSS1500;TSS1500;TSS1500;TSS1500;5'UTR;TSS1500;TSS1500	chr10:12237760-12238755	3					CDC123;NUDT5	NUDT5;CDC123
Current	cg04685865	0.0922231	0.10901	5.51809	3.42704e-08	2.52149e-05	chr19	17712768	0.0738893	0.109749	0.108367	0.00052222	N_Shelf	UNC13A	3'UTR						UNC13A;UNC13A	ENST00000519716.2;ENST00000252773.7	3'UTR;3'UTR	UNC13A;UNC13A	ENST00000519716.2;ENST00000252773.7	3'UTR;3'UTR	chr19:17712485-17712855	3					UNC13A	UNC13A
Current	cg26853787	0.0921661	0.21954	5.51771	3.43441e-08	2.5231e-05	chr2	202904337	0.022455	0.832264	0.138245	3.13477e-06	S_Shelf														chr2:202904260-202904755	3
Current	cg00630115	0.021776	0.0502939	5.51765	3.43563e-08	2.5231e-05	chr19	45560598	0.00643948	0.971184	0.023257	8.23219e-06	OpenSea	CLASRP;CLASRP;CLASRP	Body;Body;Body																chr19:45559968-45561464	4	CLASRP
Current	cg08457224	-0.00980979	0.0680053	-5.51696	3.44912e-08	2.52829e-05	chr5	104082303	-0.0104794	0.000229702	-0.00779428	0.257658	OpenSea								RP11-6N13.1;RP11-6N13.1;RP11-6N13.1;RP11-6N13.1;RP11-6N13.1;RP11-6N13.1;RP11-6N13.1;RP11-6N13.1	ENST00000524159.1;ENST00000524159.1;ENST00000523434.1;ENST00000518276.1;ENST00000503650.1;ENST00000506976.1;ENST00000505824.1;ENST00000524336.1	3'UTR;1stExon;3'UTR;3'UTR;3'UTR;3'UTR;3'UTR;3'UTR	RP11-6N13.1;RP11-6N13.1;RP11-6N13.1;RP11-6N13.1;RP11-6N13.1;RP11-6N13.1;RP11-6N13.1;RP11-6N13.1	ENST00000524159.1;ENST00000524159.1;ENST00000523434.1;ENST00000518276.1;ENST00000503650.1;ENST00000506976.1;ENST00000505824.1;ENST00000524336.1	3'UTR;1stExon;3'UTR;3'UTR;3'UTR;3'UTR;3'UTR;3'UTR								RP11-6N13.1
Current	cg11945644	0.00716503	0.108019	5.51452	3.4973e-08	2.55884e-05	chr3	50341369	0.0103916	0.000571022	0.00550748	0.0555357	OpenSea	HYAL1;HYAL1;HYAL1;HYAL1;HYAL1;HYAL1;HYAL1	TSS1500;TSS1500;TSS1500;TSS1500;TSS1500;ExonBnd;5'UTR						HYAL1;HYAL1;HYAL1;HYAL1;HYAL1	ENST00000266031.4;ENST00000395143.2;ENST00000395144.2;ENST00000320295.8;ENST00000320295.8	TSS1500;TSS1500;TSS1500;ExonBnd;5'UTR	HYAL1;HYAL1;HYAL1;HYAL1;HYAL1;HYAL1;HYAL1;HYAL1	ENST00000452672.1;ENST00000266031.4;ENST00000395143.2;ENST00000418723.1;ENST00000452672.1;ENST00000395144.2;ENST00000320295.8;ENST00000320295.8	5'UTR;TSS1500;TSS1500;TSS1500;1stExon;TSS1500;ExonBnd;5'UTR			chr3:50340233-50341467	6	chr3:50339394-50341622	6	HYAL1	HYAL1
Current	cg13943890	0.00187437	0.066965	5.51427	3.50234e-08	2.56015e-05	chr17	7513528	0.00247409	0.093085	0.00177095	0.000832463	OpenSea	FXR2	Body						snoU13	ENST00000516051.1	TSS1500	FXR2;snoU13	ENST00000571597.1;ENST00000516051.1	5'UTR;TSS1500							FXR2	FXR2;snoU13
Current	cg03155016	0.052765	0.149415	5.51322	3.52326e-08	2.57305e-05	chr2	144021461	0.0345855	0.671441	0.0575906	1.54186e-05	OpenSea	ARHGAP15	Body									ARHGAP15;ARHGAP15;ARHGAP15;ARHGAP15	ENST00000552641.1;ENST00000460776.1;ENST00000474474.1;ENST00000469117.1	5'UTR;5'UTR;5'UTR;5'UTR					chr2:144020562-144021484	6	ARHGAP15	ARHGAP15
Current	cg17003260	0.00951689	0.0759867	5.51283	3.53106e-08	2.57636e-05	chr17	8907561	0.0105988	1.14412e-05	0.0041467	0.727582	Island							Unclassified							chr17:8905625-8908315	3
Current	cg11704716	0.00992004	0.067402	5.5124	3.53971e-08	2.57893e-05	chr2	219487380	0.00620108	0.990146	0.00996886	2.39306e-05	OpenSea	PLCD4;PLCD4	ExonBnd;Body						PLCD4	ENST00000450993.2	ExonBnd	PLCD4;PLCD4;PLCD4;PLCD4;PLCD4;PLCD4;PLCD4	ENST00000459791.1;ENST00000450993.2;ENST00000483685.1;ENST00000469493.1;ENST00000473443.1;ENST00000465713.1;ENST00000459791.1	1stExon;ExonBnd;5'UTR;5'UTR;5'UTR;5'UTR;5'UTR	chr2:219487285-219487895	3					PLCD4	PLCD4
Current	cg14652485	-0.0697377	0.127299	-5.51217	3.54442e-08	2.57893e-05	chr12	53729570	-0.0887404	0.000493507	-0.054673	0.0902376	OpenSea	SP7;SP7;SP7	5'UTR;5'UTR;TSS200				TRUE		SP7;SP7;SP7	ENST00000537210.2;ENST00000536324.2;ENST00000303846.3	5'UTR;5'UTR;TSS200	SP7;SP7;SP7;SP7	ENST00000537210.2;ENST00000547755.1;ENST00000536324.2;ENST00000303846.3	5'UTR;5'UTR;5'UTR;TSS200			chr12:53729517-53730609	6			SP7	SP7
Current	cg01216438	0.0302558	0.137794	5.51222	3.54339e-08	2.57893e-05	chr15	77376235	0.0302812	3.76675e-05	0.0291085	0.904205	OpenSea							Unclassified	TSPAN3;TSPAN3	ENST00000558745.1;ENST00000558745.1	1stExon;5'UTR	TSPAN3;TSPAN3	ENST00000558745.1;ENST00000558745.1	1stExon;5'UTR	chr15:77376160-77376495	3						TSPAN3
Current	cg01136850	-0.0886415	0.111487	-5.51171	3.55357e-08	2.58321e-05	chr4	108288782	-0.0894018	0.00148185	-0.0867625	0.0596683	OpenSea						TRUE								chr4:108288760-108288935	3
Current	cg06618968	0.0175087	0.0778568	5.51143	3.55921e-08	2.58492e-05	chr7	152373420	0.0188654	0.00467988	0.016942	0.0211629	Island	XRCC2	TSS200					Promoter_Associated	XRCC2	ENST00000359321.1	TSS200	XRCC2	ENST00000359321.1	TSS200	chr7:152373145-152373435	3					XRCC2	XRCC2
Current	cg16641119	0.00501942	0.10872	5.50953	3.59794e-08	2.60925e-05	chr11	68560177	0.00202384	0.956152	0.0054325	3.78234e-06	OpenSea	CPT1A;CPT1A	Body;Body												chr11:68560105-68560350	3					CPT1A
Current	cg24768430	0.00224461	0.0604526	5.50946	3.59934e-08	2.60925e-05	chr12	71999138	0.00321164	2.77061e-05	0.0009305	0.705696	OpenSea														chr12:71998880-71999150	3
Current	cg16596401	-0.00373886	0.0699998	-5.50784	3.63257e-08	2.62368e-05	chr9	37810952	-0.00496165	3.63461e-05	-0.00246072	0.892669	OpenSea	DCAF10;DCAF10	Body;Body						RP11-613M10.9	ENST00000540557.1	3'UTR	RP11-613M10.9	ENST00000540557.1	3'UTR							DCAF10	RP11-613M10.9
Current	cg17843668	0.0033636	0.0685999	5.50797	3.62999e-08	2.62368e-05	chr12	111074716	0.000240382	0.989769	0.00340913	2.81948e-06	OpenSea	TCTN1;TCTN1;TCTN1;TCTN1;TCTN1	Body;Body;Body;Body;Body									TCTN1;TCTN1;TCTN1;TCTN1;TCTN1;TCTN1;TCTN1	ENST00000490514.1;ENST00000551555.1;ENST00000464809.1;ENST00000495659.2;ENST00000397656.4;ENST00000480648.1;ENST00000463313.1	3'UTR;5'UTR;3'UTR;3'UTR;3'UTR;3'UTR;5'UTR	chr12:111074420-111074795	3					TCTN1	TCTN1
Current	cg15381675	0.00581618	0.0881389	5.50697	3.6506e-08	2.63428e-05	chr6	694246	0.00346073	0.608768	0.00684037	3.48179e-05	S_Shore	EXOC2;EXOC2	TSS1500;TSS1500						EXOC2;EXOC2	ENST00000230449.4;ENST00000448181.3	TSS1500;TSS1500	EXOC2;EXOC2	ENST00000230449.4;ENST00000448181.3	TSS1500;TSS1500	chr6:693905-694295	3					EXOC2	EXOC2
Current	cg15946251	0.003858	0.0453462	5.50495	3.69266e-08	2.65976e-05	chr11	128761154	0.00535855	0.00560185	0.00310453	0.0189032	Island	KCNJ5	TSS200					Unclassified_Cell_type_specific	KCNJ5;KCNJ5	ENST00000338350.4;ENST00000529694.1	TSS1500;TSS200	KCNJ5;KCNJ5;KCNJ5	ENST00000338350.4;ENST00000529694.1;ENST00000533356.1	TSS1500;TSS200;5'UTR	chr11:128760380-128762035	3					KCNJ5	KCNJ5
Current	cg00948520	-0.0131445	0.100944	-5.5032	3.72962e-08	2.68392e-05	chr16	4000652	-0.00740329	0.870942	-0.013386	2.6026e-05	OpenSea								RP11-462G12.1	ENST00000576810.1	TSS1500	RP11-462G12.1	ENST00000576810.1	TSS1500	chr16:4000225-4001235	3						RP11-462G12.1
Current	cg21219117	0.0317857	0.0908975	5.50094	3.77765e-08	2.716e-05	chr4	70860684	0.0394082	6.59662e-06	0.00409562	0.987268	OpenSea	STATH;STATH	TSS1500;TSS1500						STATH;STATH	ENST00000246895.4;ENST00000381060.2	TSS1500;TSS1500	STATH;STATH;STATH	ENST00000246895.4;ENST00000507962.1;ENST00000507211.1	TSS1500;TSS1500;TSS1500							STATH	STATH
Current	cg27584190	0.0582489	0.10826	5.50067	3.78361e-08	2.71759e-05	chr5	67829427	0.0553828	0.0453055	0.0598474	0.00221964	OpenSea						TRUE		CTC-537E7.2	ENST00000515199.1	TSS200	CTC-537E7.2	ENST00000515199.1	TSS200	chr5:67829425-67829595	3						CTC-537E7.2
Current	cg25052274	0.0145597	0.108438	5.50052	3.78676e-08	2.71759e-05	chr1	3321139	0.0154264	0.034472	0.0141613	0.00278809	N_Shore	PRDM16;PRDM16	Body;Body														chr1:3318236-3323088	6	chr1:3319882-3321932	6	PRDM16
Current	cg06893054	0.00564488	0.0800288	5.50008	3.79626e-08	2.72193e-05	chr10	3983310	0.00250026	0.88288	0.00635071	2.33019e-06	OpenSea
Current	cg21322181	0.00205873	0.0286456	5.4983	3.83474e-08	2.73705e-05	chr14	50779411	0.00102537	0.738918	0.00239207	8.29299e-06	Island	ATP5S;ATP5S;ATP5S;ATP5S;ATP5S;ATP5S;L2HGDH;ATP5S	5'UTR;5'UTR;5'UTR;1stExon;1stExon;1stExon;TSS1500;Body					Promoter_Associated	ATP5S;ATP5S;L2HGDH;L2HGDH;L2HGDH;ATP5S;ATP5S;L2HGDH;L2HGDH;L2HGDH;L2HGDH;ATP5S;ATP5S;ATP5S	ENST00000245448.6;ENST00000245448.6;ENST00000556393.1;ENST00000555610.1;ENST00000261699.4;ENST00000426751.2;ENST00000426751.2;ENST00000555423.1;ENST00000421284.3;ENST00000557131.1;ENST00000267436.4;ENST00000311459.7;ENST00000311459.7;ENST00000554438.1	5'UTR;1stExon;TSS1500;TSS1500;TSS1500;5'UTR;1stExon;TSS1500;TSS1500;TSS1500;TSS200;5'UTR;1stExon;5'UTR	ATP5S;ATP5S;L2HGDH;L2HGDH;L2HGDH;ATP5S;ATP5S;L2HGDH;L2HGDH;L2HGDH;L2HGDH;ATP5S;ATP5S;ATP5S;ATP5S;ATP5S;ATP5S;ATP5S	ENST00000245448.6;ENST00000245448.6;ENST00000556393.1;ENST00000555610.1;ENST00000261699.4;ENST00000426751.2;ENST00000426751.2;ENST00000555423.1;ENST00000421284.3;ENST00000557131.1;ENST00000267436.4;ENST00000554204.1;ENST00000554204.1;ENST00000311459.7;ENST00000311459.7;ENST00000554438.1;ENST00000557421.1;ENST00000555939.1	5'UTR;1stExon;TSS1500;TSS1500;TSS1500;5'UTR;1stExon;TSS1500;TSS1500;TSS1500;TSS200;5'UTR;1stExon;5'UTR;1stExon;5'UTR;5'UTR;5'UTR	chr14:50779140-50779835	3					ATP5S;L2HGDH	ATP5S;L2HGDH
Current	cg16065213	0.00614815	0.0850137	5.49852	3.82992e-08	2.73705e-05	chr16	15104369	0.00777163	0.115842	0.00581023	0.000665499	OpenSea	PDXDC1;PDXDC1;PDXDC1;PDXDC1;PDXDC1;PDXDC1;PDXDC1	Body;Body;Body;Body;Body;Body;Body						MIR1972-1	ENST00000459337.1	TSS200	MIR1972-1;PDXDC1;PDXDC1	ENST00000459337.1;ENST00000561930.1;ENST00000570001.1	TSS200;5'UTR;5'UTR							PDXDC1	MIR1972-1;PDXDC1
Current	cg19095265	0.0313181	0.0785464	5.49893	3.82112e-08	2.73705e-05	chr7	3118318	0.0408836	3.19338e-05	0.0155311	0.581305	OpenSea														chr7:3118085-3118455	3
Current	cg04843555	0.0104135	0.0958315	5.49874	3.82517e-08	2.73705e-05	chr5	17360014	0.00866304	0.783801	0.0105053	4.13965e-05	OpenSea				chr5:17359663-17359663		TRUE								chr5:17359525-17360235	3
Current	cg22369252	0.00224731	0.0325868	5.49806	3.83984e-08	2.73821e-05	chr19	55851102	0.000722599	0.947464	0.00238106	1.48284e-05	Island	SUV420H2	TSS200					Promoter_Associated	SUV420H2;SUV420H2	ENST00000255613.3;ENST00000402499.3	TSS200;TSS200	SUV420H2;SUV420H2;SUV420H2;SUV420H2	ENST00000255613.3;ENST00000498738.1;ENST00000402499.3;ENST00000445196.1	TSS200;TSS200;TSS200;TSS200	chr19:55850525-55851355	3					SUV420H2	SUV420H2
Current	cg10036309	0.0206034	0.039523	5.4952	3.90266e-08	2.77296e-05	chr20	62782715	0.0198946	0.668518	0.0206625	7.15938e-05	OpenSea						TRUE		MYT1	ENST00000360149.4	TSS1500	MYT1	ENST00000360149.4	TSS1500			chr20:62781943-62784084	6				MYT1
Current	cg09925689	0.0330727	0.0676701	5.49438	3.92091e-08	2.78341e-05	chr1	2190574	0.0387989	8.33507e-05	0.0247304	0.577942	OpenSea	SKI	Body		chr1:2190530-2190530		TRUE	Promoter_Associated_Cell_type_specific	SKI	ENST00000478223.2	5'UTR	SKI;SKI	ENST00000508416.1;ENST00000478223.2	5'UTR;5'UTR	chr1:2190540-2190755	3					SKI	SKI
Current	cg03412618	0.0165866	0.0567244	5.49395	3.9304e-08	2.78513e-05	chr22	46481099	0.0137834	0.403608	0.0174144	5.2838e-05	N_Shore	LOC400931	TSS1500		chr22:46480881-46480881				RP4-695O20__B.10;RP4-695O20__B.10	ENST00000381051.2;ENST00000360737.3	5'UTR;TSS1500	RP4-695O20__B.10;RP4-695O20__B.10;RP4-695O20__B.10;RP4-695O20__B.10	ENST00000381051.2;ENST00000443490.1;ENST00000435439.1;ENST00000360737.3	5'UTR;5'UTR;TSS1500;TSS1500	chr22:46480400-46481530	3					LOC400931	RP4-695O20__B.10
Current	cg21858961	-0.0266226	0.119285	-5.49062	4.0053e-08	2.83056e-05	chr6	52148119	-0.00590985	0.852061	-0.0334063	5.88643e-06	N_Shore	MCM3	Body					Promoter_Associated_Cell_type_specific	MCM3	ENST00000340349.4	5'UTR	MCM3;MCM3	ENST00000340349.4;ENST00000462365.1	5'UTR;3'UTR	chr6:52147905-52148215	3					MCM3	MCM3
Current	cg17931917	0.0282162	0.11441	5.48928	4.03573e-08	2.8495e-05	chr8	38177120	0.0186704	0.174928	0.0430507	0.000352386	OpenSea	WHSC1L1;WHSC1L1	Body;Body						WHSC1L1	ENST00000525081.1	TSS1500	WHSC1L1	ENST00000525081.1	TSS1500							WHSC1L1	WHSC1L1
Current	cg00662556	0.0329016	0.0524189	5.48877	4.04733e-08	2.85258e-05	chr18	74963364	0.0245545	0.243376	0.0380335	0.000224118	Island	GALR1	Body												chr18:74963185-74963835	3					GALR1
Current	cg24457743	0.0152138	0.105468	5.4889	4.04434e-08	2.85258e-05	chr10	71181606	0.00395631	0.976287	0.0165438	1.29398e-05	OpenSea						TRUE												chr10:71181550-71182328	6
Current	cg21657010	0.00334234	0.0274463	5.48852	4.05315e-08	2.85413e-05	chr9	98080123	0.00154468	0.855646	0.00349315	1.09944e-05	Island	FANCC;FANCC;FANCC	TSS1500;TSS200;TSS200					Promoter_Associated	FANCC;FANCC	ENST00000375305.1;ENST00000289081.3	TSS1500;TSS200	FANCC;FANCC;FANCC;FANCC	ENST00000433829.1;ENST00000375305.1;ENST00000289081.3;ENST00000474949.1	TSS1500;TSS1500;TSS200;TSS200	chr9:98079880-98080195	3					FANCC	FANCC
Current	cg04062576	0.00834371	0.0730084	5.48783	4.06912e-08	2.85771e-05	chr12	53496842	0.00213675	0.917786	0.00969254	2.38392e-06	OpenSea	SOAT2	TSS1500					Unclassified	SOAT2	ENST00000301466.3	TSS1500	SOAT2;SOAT2	ENST00000551896.1;ENST00000542365.1	TSS1500;TSS1500	chr12:53496765-53497095	3					SOAT2	SOAT2
Current	cg22775108	0.00606412	0.101635	5.48791	4.06723e-08	2.85771e-05	chr12	131401972	0.00597512	0.00145777	0.00630608	0.0531663	OpenSea						TRUE
Current	cg09477513	0.00956937	0.103481	5.48763	4.07352e-08	2.85824e-05	chr14	97506170	0.00156781	0.961681	0.0115286	1.20904e-05	OpenSea							Unclassified_Cell_type_specific							chr14:97506125-97506435	3
Current	cg10691753	0.0095187	0.0567341	5.48671	4.09498e-08	2.86564e-05	chr7	122343409	0.0104439	2.29901e-06	0.00252311	0.936239	OpenSea	CADPS2;RNF148;CADPS2;CADPS2	Body;TSS1500;Body;Body						RNF148;RNF148;CADPS2	ENST00000447240.1;ENST00000434824.1;ENST00000360097.5	TSS1500;TSS1500;5'UTR	RNF148;RNF148;CADPS2	ENST00000447240.1;ENST00000434824.1;ENST00000360097.5	TSS1500;TSS1500;5'UTR	chr7:122343320-122343490	3					CADPS2;RNF148	RNF148;CADPS2
Current	cg05937916	0.00952044	0.0949283	5.48542	4.12487e-08	2.884e-05	chr19	55753522	0.0012442	0.967741	0.0104039	1.37747e-05	OpenSea	PPP6R1;PPP6R1	ExonBnd;Body						PPP6R1	ENST00000412770.1	ExonBnd	PPP6R1	ENST00000412770.1	ExonBnd			chr19:55750346-55754386	6	chr19:55750342-55753954	6	PPP6R1	PPP6R1
Current	cg08445278	0.0533359	0.0958871	5.48521	4.12974e-08	2.88484e-05	chr22	30671877	0.0589334	0.000223904	0.03928	0.239847	OpenSea							Unclassified_Cell_type_specific				MTMR3	ENST00000464734.1	5'UTR	chr22:30671680-30671915	3						MTMR3
Current	cg10919547	0.0742725	0.0867789	5.48445	4.14747e-08	2.89466e-05	chr10	30035248	0.0767463	2.77538e-06	0.00603517	0.991914	OpenSea														chr10:30034960-30035535	3
Current	cg26327689	0.00351081	0.0963616	5.48293	4.18328e-08	2.91305e-05	chr17	37673793	0.0110704	4.05877e-07	0.0012653	0.708201	OpenSea	CDK12;CDK12;CDK12;CDK12	ExonBnd;ExonBnd;Body;Body						CDK12	ENST00000430627.1	ExonBnd	CDK12	ENST00000430627.1	ExonBnd	chr17:37673520-37673795	3					CDK12	CDK12
Current	cg07268272	0.00652421	0.0865241	5.48286	4.18493e-08	2.91305e-05	chr15	35102396	0.00522919	0.660023	0.00663018	4.16277e-05	OpenSea	LOC101928174	Body						RP11-814P5.1	ENST00000503496.1	5'UTR	RP11-814P5.1	ENST00000503496.1	5'UTR					chr15:35102144-35103499	6	LOC101928174	RP11-814P5.1
Current	cg11071401	-0.0321285	0.0355055	-5.48305	4.18044e-08	2.91305e-05	chr17	48637194	-0.0115841	0.842428	-0.0392928	1.10716e-05	Island	CACNA1G;CACNA1G;CACNA1G;CACNA1G;CACNA1G;CACNA1G;CACNA1G;CACNA1G;CACNA1G;CACNA1G;CACNA1G;CACNA1G;CACNA1G;CACNA1G;CACNA1G	TSS1500;TSS1500;TSS1500;TSS1500;TSS1500;TSS1500;TSS1500;TSS1500;TSS1500;TSS1500;TSS1500;TSS1500;TSS1500;TSS1500;TSS1500				TRUE		RP11-94C24.10;CACNA1G;CACNA1G;RP11-94C24.10;RP11-94C24.10;CACNA1G	ENST00000505793.1;ENST00000360761.4;ENST00000354983.4;ENST00000508920.1;ENST00000505495.1;ENST00000442258.2	3'UTR;TSS1500;TSS1500;TSS1500;TSS1500;TSS1500	RP11-94C24.10;CACNA1G;CACNA1G;RP11-94C24.10;RP11-94C24.10;CACNA1G	ENST00000505793.1;ENST00000360761.4;ENST00000354983.4;ENST00000508920.1;ENST00000505495.1;ENST00000442258.2	3'UTR;TSS1500;TSS1500;TSS1500;TSS1500;TSS1500			chr17:48633854-48649804	6	chr17:48636972-48642074	6	CACNA1G	RP11-94C24.10;CACNA1G
Current	cg05025605	0.0873175	0.111555	5.4797	4.26038e-08	2.96295e-05	chr12	54541104	0.0563772	0.210689	0.137487	4.1719e-05	OpenSea								RP11-834C11.11	ENST00000564380.1	TSS200	RP11-834C11.11	ENST00000564380.1	TSS200	chr12:54540785-54541275	3						RP11-834C11.11
Current	cg26677958	0.0254835	0.128485	5.4779	4.30403e-08	2.98803e-05	chr14	105792654	0.0297321	1.62862e-05	0.00793279	0.937119	N_Shelf	PACS2;PACS2	Body;Body						PACS2	ENST00000430725.2	5'UTR	PACS2;PACS2	ENST00000548265.1;ENST00000430725.2	5'UTR;5'UTR			chr14:105789081-105797447	6			PACS2	PACS2
Current	cg21752637	0.0136909	0.092285	5.478	4.30154e-08	2.98803e-05	chr7	76039957	0.0154823	0.0717363	0.0128929	0.00146487	OpenSea	ZP3;SRCRB4D	5'UTR;TSS1500						SRCRB4D;ZP3	ENST00000275560.3;ENST00000336517.4	TSS1500;5'UTR	SRCRB4D;ZP3	ENST00000275560.3;ENST00000336517.4	TSS1500;5'UTR							ZP3;SRCRB4D	SRCRB4D;ZP3
Current	cg07223106	0.0261167	0.0292295	5.47557	4.36117e-08	3.01971e-05	chr1	233155919	0.0234719	0.386293	0.0268082	0.0001803	OpenSea	PCNXL2	Body				TRUE					PCNXL2	ENST00000522067.1	3'UTR	chr1:233155720-233156150	3					PCNXL2	PCNXL2
Current	cg04709120	0.00169129	0.0324369	5.47346	4.41324e-08	3.05308e-05	chr10	74451858	0.00187778	0.236509	0.00164761	0.000361703	Island	CCDC109A	TSS200	high-CpG:74121844-74121918				Promoter_Associated	MCU;MCU;MCU	ENST00000536019.1;ENST00000373053.3;ENST00000357157.6	TSS1500;TSS200;TSS200	MCU;MCU;MCU	ENST00000536019.1;ENST00000373053.3;ENST00000357157.6	TSS1500;TSS200;TSS200	chr10:74451685-74451955	3					CCDC109A	MCU
Current	cg06965496	0.00319846	0.0825125	5.47235	4.44097e-08	3.06956e-05	chr3	58063095	0.00128732	0.954407	0.00331007	1.7216e-05	OpenSea	FLNB;FLNB;FLNB;FLNB	Body;Body;Body;Body						FLNB;FLNB	ENST00000493452.1;ENST00000419752.2	TSS1500;TSS1500	FLNB;FLNB	ENST00000493452.1;ENST00000419752.2	TSS1500;TSS1500							FLNB	FLNB
Current	cg22691119	-0.0269814	0.200332	-5.46865	4.53471e-08	3.12612e-05	chr12	68881372	-0.0112879	0.879236	-0.0402096	2.18996e-05	OpenSea
Current	cg26414651	0.00594396	0.0839998	5.46618	4.5983e-08	3.16442e-05	chr2	194448772	0.00818801	7.29383e-05	0.00331564	0.242298	OpenSea																chr2:194448772-194449883	6	chr2:194448042-194450122	6
Current	cg25417766	-0.0352607	0.0499786	-5.4643	4.64747e-08	3.18989e-05	chr19	52191468	-0.0580598	7.03081e-06	-0.0211867	0.232191	OpenSea					DMR									chr19:52191045-52191915	3
Current	cg21650740	0.00734873	0.0835451	5.46394	4.65684e-08	3.19354e-05	chr19	38457168	0.00780408	1.7288e-05	0.00181007	0.995611	OpenSea	SIPA1L3	5'UTR				TRUE		SIPA1L3;SIPA1L3	ENST00000222345.5;ENST00000476317.1	5'UTR;5'UTR	SIPA1L3;SIPA1L3	ENST00000222345.5;ENST00000476317.1	5'UTR;5'UTR	chr19:38456885-38457295	3					SIPA1L3	SIPA1L3
Current	cg02996630	0.0262656	0.0332801	5.4624	4.69742e-08	3.21857e-05	chr5	176920990	0.0157931	0.742421	0.0280038	4.70679e-05	S_Shore	PDLIM7;PDLIM7;PDLIM7;PDLIM7	Body;Body;Body;Body						RP11-1334A24.6	ENST00000506025.1	TSS1500	PDLIM7;PDLIM7;PDLIM7;RP11-1334A24.6	ENST00000463411.1;ENST00000504318.1;ENST00000503346.1;ENST00000506025.1	3'UTR;TSS1500;TSS1500;TSS1500			chr5:176915879-176926104	6	chr5:176917680-176926152	6	PDLIM7	PDLIM7;RP11-1334A24.6
Current	cg04207231	-0.0180291	0.0840214	-5.46191	4.71043e-08	3.21995e-05	chr6	34038038	-0.03333	1.35057e-06	-0.0012752	0.985636	OpenSea	GRM4;GRM4;GRM4;GRM4;GRM4;GRM4	Body;Body;Body;Body;Body;5'UTR						AL590403.1	ENST00000408852.2	TSS1500	AL590403.1	ENST00000408852.2	TSS1500			chr6:34036828-34043205	6	chr6:34038006-34041406	6	GRM4	AL590403.1
Current	cg14887877	0.0374963	0.0504491	5.46186	4.71172e-08	3.21995e-05	chr8	129228880	0.0354743	0.482382	0.0378803	0.000138543	OpenSea														chr8:129228820-129229030	3
Current	cg13184723	-0.00205771	0.0297317	-5.45311	4.94971e-08	3.37381e-05	chr4	16228062	-0.00312458	3.49425e-05	-0.00110435	0.415485	Island	FLJ39653;TAPT1;FLJ39653	TSS1500;1stExon;TSS1500	high-CpG:15836825-15837330				Promoter_Associated	RP11-783N5.1;RP11-783N5.1;RP11-783N5.1;TAPT1;TAPT1;TAPT1;TAPT1	ENST00000573308.1;ENST00000573950.1;ENST00000570786.1;ENST00000399920.3;ENST00000542770.1;ENST00000405303.2;ENST00000399920.3	TSS1500;TSS1500;TSS1500;1stExon;1stExon;1stExon;5'UTR	RP11-783N5.1;RP11-783N5.1;RP11-783N5.1;TAPT1;TAPT1;TAPT1;TAPT1;TAPT1;TAPT1;TAPT1;TAPT1;TAPT1	ENST00000573308.1;ENST00000573950.1;ENST00000570786.1;ENST00000510868.1;ENST00000505317.1;ENST00000505603.1;ENST00000542770.1;ENST00000405303.2;ENST00000511156.1;ENST00000513359.1;ENST00000505317.1;ENST00000399920.3	TSS1500;TSS1500;TSS1500;TSS1500;1stExon;1stExon;1stExon;1stExon;TSS1500;3'UTR;3'UTR;5'UTR	chr4:16227985-16229495	3					FLJ39653;TAPT1	RP11-783N5.1;TAPT1
Current	cg16139598	0.00514187	0.0527856	5.45152	4.99414e-08	3.39821e-05	chr1	22353246	0.00104367	0.990184	0.00543672	1.68901e-06	S_Shore	LINC00339;LINC00339;LINC00339;LINC00339;LINC00339;LINC00339;LOC101928043	Body;Body;Body;Body;Body;Body;TSS1500						LINC00339;LINC00339;LINC00339;LINC00339	ENST00000434233.1;ENST00000420503.1;ENST00000404210.2;ENST00000416769.1	5'UTR;5'UTR;5'UTR;5'UTR	LINC00339;LINC00339;LINC00339;LINC00339	ENST00000434233.1;ENST00000420503.1;ENST00000404210.2;ENST00000416769.1	5'UTR;5'UTR;5'UTR;5'UTR					chr1:22350425-22354496	6	LINC00339;LOC101928043	LINC00339
Current	cg00126173	0.0151067	0.102318	5.44919	5.05986e-08	3.43107e-05	chr15	59154450	0.0103042	0.331542	0.0196246	6.63958e-05	N_Shelf								RP11-30K9.5	ENST00000558042.1	3'UTR	RP11-30K9.5	ENST00000558042.1	3'UTR	chr15:59154125-59154470	3						RP11-30K9.5
Current	cg08962216	-0.0270203	0.113818	-5.4493	5.05688e-08	3.43107e-05	chr16	29189042	-0.00387912	0.999399	-0.0389168	5.79025e-07	OpenSea								RP11-426C22.5;RP11-426C22.5	ENST00000563477.1;ENST00000562902.1	5'UTR;5'UTR	RP11-426C22.5;RP11-426C22.5	ENST00000563477.1;ENST00000562902.1	5'UTR;5'UTR	chr16:29188685-29189275	3						RP11-426C22.5
Current	cg26432190	0.0482021	0.119303	5.44731	5.11362e-08	3.46156e-05	chr2	17721177	0.0118043	0.922864	0.0605599	3.43888e-06	S_Shore	VSNL1	TSS1500						VSNL1;VSNL1;VSNL1;VSNL1	ENST00000295156.4;ENST00000483921.1;ENST00000406397.1;ENST00000404666.1	TSS1500;TSS1500;TSS1500;5'UTR	VSNL1;VSNL1;VSNL1;VSNL1;VSNL1;VSNL1	ENST00000295156.4;ENST00000451533.1;ENST00000483921.1;ENST00000406397.1;ENST00000457525.1;ENST00000404666.1	TSS1500;TSS1500;TSS1500;TSS1500;TSS200;5'UTR	chr2:17720760-17721475	3					VSNL1	VSNL1
Current	cg06712362	0.00371126	0.0910797	5.44703	5.12178e-08	3.4641e-05	chr1	7811235	0.00384683	0.950434	0.00370974	3.89104e-05	OpenSea	CAMTA1	Body																		CAMTA1
Current	cg10446433	0.0117555	0.117218	5.44671	5.13091e-08	3.4673e-05	chr2	28442539	0.0151081	1.07956e-05	0.00340273	0.885567	OpenSea	BRE;BRE;BRE;BRE;BRE	Body;Body;Body;Body;Body				TRUE	Unclassified_Cell_type_specific													BRE
Current	cg22695386	0.00483116	0.088911	5.44544	5.16788e-08	3.48629e-05	chr16	69530002	0.00263005	0.824037	0.00508955	4.24833e-05	OpenSea														chr16:69529585-69530055	3
Current	cg01768328	0.0173652	0.0771282	5.44432	5.20027e-08	3.49617e-05	chr17	1634018	0.0231086	0.0114202	0.0153587	0.0119937	N_Shelf	WDR81;WDR81;WDR81;WDR81	Body;Body;Body;Body				TRUE	Unclassified_Cell_type_specific	WDR81;WDR81;WDR81;RP11-961A15.1	ENST00000545662.1;ENST00000474958.1;ENST00000446363.1;ENST00000576540.1	5'UTR;5'UTR;5'UTR;3'UTR	WDR81;WDR81;WDR81;WDR81;WDR81;WDR81;WDR81;WDR81;RP11-961A15.1;WDR81	ENST00000418841.1;ENST00000495411.1;ENST00000545662.1;ENST00000474958.1;ENST00000479966.1;ENST00000479966.1;ENST00000492901.1;ENST00000446363.1;ENST00000576540.1;ENST00000464528.1	5'UTR;TSS1500;5'UTR;5'UTR;1stExon;5'UTR;5'UTR;5'UTR;3'UTR;5'UTR			chr17:1633312-1634711	6	chr17:1633295-1634878	6	WDR81	WDR81;RP11-961A15.1
Current	cg05865161	0.0208096	0.0253213	5.44441	5.19769e-08	3.49617e-05	chr7	97557134	0.00414708	0.973979	0.0230605	1.65881e-05	N_Shore
Current	cg13727338	0.00405398	0.060138	5.44385	5.2141e-08	3.50247e-05	chr7	127022811	0.00740985	0.000110109	0.00259155	0.370043	OpenSea	ZNF800	Body																chr7:127022384-127024087	6	ZNF800
Current	cg15793329	0.0936383	0.126634	5.44326	5.23143e-08	3.51112e-05	chr6	32064749	0.0362991	0.895253	0.106359	2.4068e-05	Island	TNXB	Body					Unclassified_Cell_type_specific				TNXB	ENST00000486148.1	3'UTR	chr6:32064605-32065095	3					TNXB	TNXB
Current	cg03804409	-0.024438	0.152678	-5.44178	5.27502e-08	3.53493e-05	chr4	47216088	-0.0245107	9.60372e-05	-0.0198312	0.648094	OpenSea	GABRB1	Body				TRUE					GABRB1	ENST00000510909.1	3'UTR	chr4:47216005-47216330	3					GABRB1	GABRB1
Current	cg21546522	-0.00828603	0.0856919	-5.44133	5.2884e-08	3.54029e-05	chr1	234667549	-0.00565686	0.663264	-0.00860591	4.08707e-05	OpenSea					RDMR	TRUE		RP5-855F14.1;RP5-855F14.1	ENST00000421207.1;ENST00000435574.1	TSS200;TSS200	RP5-855F14.1;RP5-855F14.1	ENST00000421207.1;ENST00000435574.1	TSS200;TSS200	chr1:234667405-234667915	3						RP5-855F14.1
Current	cg10820936	-0.00653627	0.0723264	-5.44106	5.29652e-08	3.54272e-05	chr2	216871234	-0.000393757	0.983907	-0.0104856	3.70442e-08	OpenSea	MREG	Body		chr2:216870818-216870818		TRUE	Unclassified				PECR;MREG;MREG;MREG	ENST00000442122.1;ENST00000420348.1;ENST00000439791.1;ENST00000424992.1	3'UTR;5'UTR;5'UTR;5'UTR	chr2:216870800-216871430	3					MREG	PECR;MREG
Current	cg26145258	-0.0412551	0.0440329	-5.44088	5.30184e-08	3.54326e-05	chr11	19843393	-0.043423	0.640038	-0.041089	9.82035e-05	OpenSea	NAV2;NAV2;NAV2;NAV2	Body;Body;Body;Body						NAV2	ENST00000534229.1	5'UTR	NAV2	ENST00000534229.1	5'UTR	chr11:19843205-19843435	3					NAV2	NAV2
Current	cg17332384	0.0116965	0.08495	5.44032	5.31836e-08	3.55129e-05	chr3	187722647	0.0070608	0.946256	0.0118474	3.65049e-05	OpenSea								RP11-132N15.2;RP11-132N15.1	ENST00000444379.1;ENST00000415940.1	TSS1500;TSS1500	RP11-132N15.2;RP11-132N15.1	ENST00000444379.1;ENST00000415940.1	TSS1500;TSS1500								RP11-132N15.2;RP11-132N15.1
Current	cg05989984	0.00580646	0.0985209	5.43977	5.335e-08	3.5584e-05	chr12	122355599	0.00788631	8.75947e-06	0.000984871	0.904638	N_Shore	PSMD9;WDR66	3'UTR;TSS1500				TRUE		RP11-87C12.2;PSMD9;PSMD9;WDR66;WDR66	ENST00000544911.1;ENST00000261817.2;ENST00000541212.1;ENST00000397454.2;ENST00000288912.4	5'UTR;3'UTR;3'UTR;TSS1500;TSS200	RP11-87C12.2;RP11-87C12.2;PSMD9;PSMD9;WDR66;WDR66	ENST00000546333.1;ENST00000544911.1;ENST00000261817.2;ENST00000541212.1;ENST00000397454.2;ENST00000288912.4	5'UTR;5'UTR;3'UTR;3'UTR;TSS1500;TSS200	chr12:122355405-122355615	3					PSMD9;WDR66	RP11-87C12.2;PSMD9;WDR66
Current	cg21322748	0.00262144	0.046366	5.43887	5.36196e-08	3.57119e-05	chr1	65881448	0.00434449	7.92053e-05	0.00166332	0.349227	OpenSea	DNAJC6;DNAJC6;DNAJC6	3'UTR;3'UTR;3'UTR						U2;DNAJC6	ENST00000410692.1;ENST00000395325.3	TSS200;3'UTR	U2;DNAJC6	ENST00000410692.1;ENST00000395325.3	TSS200;3'UTR							DNAJC6	U2;DNAJC6
Current	cg24663878	0.0270533	0.0844265	5.43873	5.3663e-08	3.57119e-05	chr5	32692179	0.0033256	0.996049	0.0296708	2.69363e-05	OpenSea						TRUE								chr5:32692140-32692855	3
Current	cg17291001	0.017277	0.0567317	5.43823	5.38131e-08	3.57815e-05	chr14	95107626	0.00662652	0.9127	0.019183	1.33388e-05	OpenSea	SERPINA13	Body						SERPINA13	ENST00000469935.1	5'UTR	SERPINA13	ENST00000469935.1	5'UTR	chr14:95107625-95108055	3					SERPINA13	SERPINA13
Current	cg19940231	0.0133577	0.0996602	5.43786	5.39242e-08	3.57949e-05	chr3	58613288	0.00793944	0.159928	0.0181876	0.000283894	OpenSea	FAM107A;FAM107A	1stExon;5'UTR						FAM107A;FAM107A;FAM107A;RP11-475O23.3	ENST00000474531.1;ENST00000474531.1;ENST00000497310.1;ENST00000464125.1	1stExon;5'UTR;TSS200;5'UTR	FAM107A;FAM107A;FAM107A;FAM107A;RP11-475O23.3;FAM107A	ENST00000474531.1;ENST00000474531.1;ENST00000465970.1;ENST00000497310.1;ENST00000464125.1;ENST00000465970.1	1stExon;5'UTR;1stExon;TSS200;5'UTR;5'UTR	chr3:58613265-58613570	3					FAM107A	FAM107A;RP11-475O23.3
Current	cg08328067	0.117668	0.142835	5.43791	5.39083e-08	3.57949e-05	chr5	179553589	0.100278	0.0788066	0.133246	0.00139417	N_Shore	RASGEF1C	Body				TRUE		RASGEF1C	ENST00000519883.1	3'UTR	RASGEF1C	ENST00000519883.1	3'UTR	chr5:179553565-179553830	3					RASGEF1C	RASGEF1C
Current	cg27605211	0.00386779	0.0833571	5.43613	5.44494e-08	3.60187e-05	chr11	77071171	0.0046021	0.0150771	0.00351997	0.00949184	OpenSea	PAK1;PAK1	Body;Body						PAK1	ENST00000525542.1	TSS1500	PAK1;PAK1;PAK1	ENST00000533468.1;ENST00000533568.1;ENST00000525542.1	3'UTR;3'UTR;TSS1500							PAK1	PAK1
Current	cg05358848	0.0136105	0.0414348	5.43626	5.44099e-08	3.60187e-05	chr7	44579475	4.65857e-05	0.99744	0.0145377	4.13366e-06	OpenSea	NPC1L1;NPC1L1	Body;Body														chr7:44575235-44579636	6			NPC1L1
Current	cg15660022	0.00775169	0.100343	5.43528	5.47106e-08	3.61341e-05	chr3	69064423	0.0168044	2.88343e-06	0.00199335	0.849437	S_Shore	EOGT;EOGT;EOGT	TSS1500;TSS1500;TSS1500						C3orf64;CTD-2013N24.2	ENST00000383701.3;ENST00000482368.1	TSS1500;5'UTR	C3orf64;CTD-2013N24.2	ENST00000383701.3;ENST00000482368.1	TSS1500;5'UTR					chr3:69057407-69064624	6	EOGT	C3orf64;CTD-2013N24.2
Current	cg16503011	0.00487375	0.0449286	5.43289	5.54492e-08	3.65712e-05	chr9	109865335	0.00613173	0.357985	0.00473977	0.000210831	OpenSea	LOC340512	TSS200						RP11-508N12.2	ENST00000439901.1	TSS200	RP11-508N12.2;RP11-508N12.2	ENST00000418656.1;ENST00000439901.1	TSS200;TSS200							LOC340512	RP11-508N12.2
Current	cg00064525	-0.00529722	0.0606477	-5.43282	5.54691e-08	3.65712e-05	chr4	4484007	-0.00670623	1.40711e-05	-0.000256597	0.996041	OpenSea	STX18-IT1;STX18	TSS1500;Body						STX18-IT1	ENST00000515487.1	TSS1500	STX18-IT1;STX18;STX18	ENST00000515487.1;ENST00000507908.1;ENST00000512780.1	TSS1500;5'UTR;3'UTR							STX18-IT1;STX18	STX18-IT1;STX18
Current	cg18198461	0.0332263	0.0355409	5.43269	5.55117e-08	3.65712e-05	chr8	143523293	0.0227643	0.463475	0.036905	0.00011402	OpenSea					RDMR											chr8:143520939-143524401	6
Current	cg12741900	0.0190461	0.0383154	5.43231	5.56298e-08	3.65878e-05	chr1	155165786	0.0176563	0.0402952	0.0209888	0.00331432	S_Shore	THBS3;THBS3;THBS3;THBS3;THBS3;THBS3;THBS3;THBS3	ExonBnd;ExonBnd;ExonBnd;ExonBnd;Body;Body;Body;Body						RP11-263K19.4;THBS3;THBS3	ENST00000447623.1;ENST00000368378.3;ENST00000487250.1	TSS1500;ExonBnd;3'UTR	RP11-263K19.4;THBS3;THBS3;THBS3;THBS3;THBS3	ENST00000447623.1;ENST00000498500.1;ENST00000469769.1;ENST00000368378.3;ENST00000498500.1;ENST00000487250.1	TSS1500;3'UTR;3'UTR;ExonBnd;1stExon;3'UTR	chr1:155164945-155165855	3					THBS3	RP11-263K19.4;THBS3
Current	cg18337432	-0.034463	0.0394063	-5.43185	5.57733e-08	3.66516e-05	chr6	139773781	-0.0251004	0.686954	-0.035808	8.00842e-05	OpenSea														chr6:139773425-139773910	3
Current	cg13752239	0.0148827	0.0570575	5.43105	5.60228e-08	3.67848e-05	chr17	79409497	0.0186767	0.00109792	0.0109208	0.0719353	N_Shelf	BAHCC1	Body						BAHCC1	ENST00000570375.1	TSS1500	BAHCC1	ENST00000570375.1	TSS1500			chr17:79408611-79437019	6			BAHCC1	BAHCC1
Current	cg03875700	0.0443928	0.0771568	5.43072	5.6126e-08	3.68219e-05	chr7	21891032	0.059135	1.4052e-06	0.00526226	0.957183	OpenSea	DNAH11	Body						DNAH11	ENST00000409508.2	5'UTR	DNAH11;DNAH11	ENST00000421290.1;ENST00000409508.2	TSS200;5'UTR							DNAH11	DNAH11
Current	cg14643001	0.0443898	0.065606	5.42806	5.6969e-08	3.73127e-05	chr3	193848133	0.0486201	2.18273e-05	0.0120444	0.951049	N_Shelf						TRUE								chr3:193848005-193848290	3
Current	cg15579287	0.0087275	0.0743141	5.42717	5.72539e-08	3.74681e-05	chr11	118864338	0.00446006	0.698425	0.00925899	4.07979e-06	OpenSea								RNY4P12	ENST00000363372.1	TSS1500	RNY4P12	ENST00000363372.1	TSS1500								RNY4P12
Current	cg15047198	-0.0782363	0.0912067	-5.42691	5.73373e-08	3.74915e-05	chr4	103440131	-0.131855	0.0013698	-0.0615365	0.0206236	OpenSea	NFKB1;NFKB1	5'UTR;5'UTR		chr4:103439850-103439850			Unclassified_Cell_type_specific	NFKB1;NFKB1;NFKB1	ENST00000226574.4;ENST00000394820.4;ENST00000505458.1	5'UTR;5'UTR;5'UTR	NFKB1;NFKB1;NFKB1;NFKB1	ENST00000226574.4;ENST00000394820.4;ENST00000505458.1;ENST00000509165.1	5'UTR;5'UTR;5'UTR;5'UTR	chr4:103439805-103440295	3					NFKB1	NFKB1
Current	cg07659539	-0.0214172	0.0435	-5.42534	5.78457e-08	3.77926e-05	chr11	44905846	-0.0253078	7.72152e-06	-0.00272168	0.987575	OpenSea	TSPAN18	5'UTR						TSPAN18;TSPAN18	ENST00000520358.2;ENST00000340160.3	5'UTR;5'UTR	TSPAN18;TSPAN18;TSPAN18;TSPAN18;TSPAN18;TSPAN18;TSPAN18	ENST00000520837.1;ENST00000533786.1;ENST00000533202.1;ENST00000533080.1;ENST00000520358.2;ENST00000520999.2;ENST00000340160.3	5'UTR;5'UTR;5'UTR;5'UTR;5'UTR;5'UTR;5'UTR	chr11:44905725-44906075	3					TSPAN18	TSPAN18
Current	cg12660800	-0.00165226	0.0562726	-5.4249	5.79884e-08	3.78544e-05	chr1	85742534	-0.0019958	1.5676e-05	-0.000310968	0.964946	Island	BCL10	5'UTR					Promoter_Associated	BCL10;BCL10;BCL10;BCL10;RP11-131L23.1	ENST00000370580.1;ENST00000370580.1;ENST00000271015.3;ENST00000394761.2;ENST00000427819.1	1stExon;5'UTR;5'UTR;TSS1500;5'UTR	RP11-131L23.1;BCL10;BCL10;BCL10;BCL10;RP11-131L23.1	ENST00000426125.1;ENST00000370580.1;ENST00000370580.1;ENST00000271015.3;ENST00000394761.2;ENST00000427819.1	TSS1500;1stExon;5'UTR;5'UTR;TSS1500;5'UTR	chr1:85742165-85742730	3					BCL10	RP11-131L23.1;BCL10
Current	cg02171059	0.035841	0.0400527	5.42423	5.82043e-08	3.79639e-05	chr19	47026161	0.0326095	0.0847187	0.0383219	0.00140579	OpenSea	PPP5D1	Body					Unclassified_Cell_type_specific									chr19:47026132-47026566	4			PPP5D1
Current	cg10995380	-0.0634884	0.129645	-5.42257	5.87469e-08	3.82228e-05	chr16	31484032	-0.0671433	0.00765353	-0.0588881	0.0191741	S_Shore	TGFB1I1;TGFB1I1;TGFB1I1	Body;TSS1500;5'UTR					Unclassified	TGFB1I1;TGFB1I1;TGFB1I1	ENST00000394858.2;ENST00000567607.1;ENST00000361773.3	TSS1500;TSS1500;5'UTR	TGFB1I1;TGFB1I1;TGFB1I1;TGFB1I1;TGFB1I1;TGFB1I1;TGFB1I1;TGFB1I1;TGFB1I1;TGFB1I1;TGFB1I1;TGFB1I1;TGFB1I1;TGFB1I1;TGFB1I1	ENST00000562566.1;ENST00000565454.1;ENST00000394858.2;ENST00000567607.1;ENST00000568142.2;ENST00000564804.1;ENST00000567524.1;ENST00000561785.1;ENST00000569254.1;ENST00000565360.1;ENST00000564176.1;ENST00000562165.1;ENST00000564176.1;ENST00000569703.1;ENST00000361773.3	TSS1500;5'UTR;TSS1500;TSS1500;TSS1500;TSS1500;5'UTR;5'UTR;5'UTR;5'UTR;1stExon;5'UTR;5'UTR;5'UTR;5'UTR	chr16:31483065-31484470	3					TGFB1I1	TGFB1I1
Current	cg16495621	0.0111053	0.0392979	5.42275	5.86882e-08	3.82228e-05	chr8	144582721	0.0161818	0.000849307	0.0075189	0.0929623	OpenSea	ZC3H3	Body						ZC3H3	ENST00000530603.1	3'UTR	ZC3H3	ENST00000530603.1	3'UTR	chr8:144582440-144582770	3					ZC3H3	ZC3H3
Current	cg22725534	-0.00618005	0.11891	-5.42168	5.90421e-08	3.83831e-05	chr12	39217600	-0.0290908	1.73486e-05	-0.00198475	0.929981	OpenSea	CPNE8	Body									CPNE8	ENST00000550863.1	5'UTR					chr12:39217514-39218151	4	CPNE8	CPNE8
Current	cg17674543	-0.0838337	0.158134	-5.42026	5.9511e-08	3.8656e-05	chr20	43410038	-0.0982874	5.24938e-06	-0.0145562	0.960124	OpenSea	RIMS4;RIMS4	Body;Body																chr20:43407984-43410108	6	RIMS4
Current	cg24592364	-0.00395748	0.080205	-5.41928	5.98392e-08	3.87821e-05	chr5	14871736	-0.00317567	0.589539	-0.0041313	7.93395e-05	N_Shore	ANKH;ANKH	1stExon;5'UTR	high-CpG:14924708-14925155					ANKH;ANKH	ENST00000284268.6;ENST00000284268.6	1stExon;5'UTR	ANKH;ANKH;ANKH;ANKH;ANKH	ENST00000505140.1;ENST00000284268.6;ENST00000505140.1;ENST00000284268.6;ENST00000513115.1	1stExon;1stExon;5'UTR;5'UTR;TSS200	chr5:14870960-14871915	3					ANKH	ANKH
Current	cg08996294	0.0237767	0.0516883	5.41951	5.97615e-08	3.87821e-05	chr9	86151648	0.0178172	0.59281	0.0296877	8.1784e-05	N_Shore	FRMD3;FRMD3	Body;Body				TRUE		FRMD3	ENST00000376422.2	5'UTR	FRMD3	ENST00000376422.2	5'UTR	chr9:86151325-86151695	3					FRMD3	FRMD3
Current	cg00900642	0.0225602	0.0841089	5.41694	6.06261e-08	3.92186e-05	chr9	139256392	0.0290909	3.04592e-05	0.0109824	0.591323	N_Shore	DNLZ	3'UTR				TRUE	Unclassified	DNLZ;DNLZ	ENST00000371739.3;ENST00000371738.3	3'UTR;3'UTR	DNLZ;DNLZ;CARD9	ENST00000371739.3;ENST00000371738.3;ENST00000481053.1	3'UTR;3'UTR;3'UTR	chr9:139256065-139256450	3					DNLZ	DNLZ;CARD9
Current	cg02288093	0.00247065	0.0611828	5.41667	6.07194e-08	3.92467e-05	chr4	155486975	0.00394651	0.00412752	0.00197837	0.0141922	OpenSea	FGB;FGB;FGB;FGB	Body;Body;ExonBnd;ExonBnd						FGB;FGB;FGB	ENST00000509493.1;ENST00000502545.1;ENST00000302068.4	5'UTR;5'UTR;ExonBnd	FGB;FGB;FGB;FGB;FGB;FGB;FGB;FGB	ENST00000498375.2;ENST00000497097.1;ENST00000509493.1;ENST00000502545.1;ENST00000425838.1;ENST00000473984.1;ENST00000473984.1;ENST00000302068.4	5'UTR;5'UTR;5'UTR;5'UTR;3'UTR;1stExon;5'UTR;ExonBnd							FGB	FGB
Current	cg08869547	0.0179797	0.0722673	5.41565	6.10659e-08	3.9406e-05	chr15	90199883	0.0144095	0.350152	0.0191217	0.000175096	S_Shore	KIF7	TSS1500						KIF7	ENST00000394412.3	TSS1500	KIF7	ENST00000394412.3	TSS1500	chr15:90199380-90200055	3					KIF7	KIF7
Current	cg20723350	0.0642751	0.162478	5.41571	6.10449e-08	3.9406e-05	chr4	23891596	0.0649641	6.68921e-05	0.039854	0.777529	OpenSea	PPARGC1A;PPARGC1A	1stExon;5'UTR				TRUE		PPARGC1A;PPARGC1A;PPARGC1A;PPARGC1A	ENST00000507380.1;ENST00000264867.2;ENST00000507380.1;ENST00000264867.2	1stExon;1stExon;5'UTR;5'UTR	PPARGC1A;PPARGC1A;PPARGC1A;PPARGC1A;PPARGC1A;PPARGC1A;PPARGC1A;PPARGC1A;PPARGC1A;PPARGC1A	ENST00000515534.1;ENST00000506055.1;ENST00000513205.1;ENST00000264867.2;ENST00000506055.1;ENST00000513205.1;ENST00000264867.2;ENST00000515534.1;ENST00000514494.1;ENST00000507342.1	1stExon;1stExon;1stExon;1stExon;5'UTR;5'UTR;5'UTR;3'UTR;3'UTR;3'UTR	chr4:23891440-23891870	3					PPARGC1A	PPARGC1A
Current	cg12057190	0.00756224	0.0923246	5.41504	6.12752e-08	3.95029e-05	chr19	54976211	0.0134152	7.40488e-06	0.0024821	0.925609	Island	LENG9;CDC42EP5	TSS1500;3'UTR					Promoter_Associated	LENG9;CDC42EP5	ENST00000333834.4;ENST00000301200.2	TSS1500;3'UTR	LENG9;CDC42EP5	ENST00000333834.4;ENST00000301200.2	TSS1500;3'UTR			chr19:54971281-54976960	6	chr19:54962067-54977085	6	LENG9;CDC42EP5	LENG9;CDC42EP5
Current	cg13437439	0.0292788	0.115076	5.41492	6.13165e-08	3.95029e-05	chr3	66354186	0.0328198	1.85747e-05	0.007936	0.985168	OpenSea	SLC25A26;SLC25A26;SLC25A26	Body;Body;Body		chr3:66353986-66353986			Unclassified_Cell_type_specific	SLC25A26;SLC25A26	ENST00000536651.1;ENST00000484768.1	3'UTR;5'UTR	SLC25A26;SLC25A26	ENST00000536651.1;ENST00000484768.1	3'UTR;5'UTR	chr3:66353960-66354275	3					SLC25A26	SLC25A26
Current	cg19625689	0.0259134	0.052656	5.41296	6.19926e-08	3.98776e-05	chr8	1051510	0.0136889	0.573756	0.0306491	1.03613e-05	N_Shore											CTD-3212A4.1	ENST00000522092.1	5'UTR	chr8:1051485-1051735	3						CTD-3212A4.1
Current	cg21657758	-0.101023	0.13788	-5.41294	6.19995e-08	3.98776e-05	chr11	11535011	-0.106597	3.67483e-05	-0.0102344	0.99242	OpenSea	GALNT18	Body						GALNTL4	ENST00000526064.1	3'UTR	GALNTL4	ENST00000526064.1	3'UTR	chr11:11534945-11535235	3					GALNT18	GALNTL4
Current	cg16066797	0.00217098	0.0445686	5.41212	6.22822e-08	3.99941e-05	chr15	65341736	0.000561904	0.954736	0.00236051	8.24514e-06	OpenSea	OSTBETA	5'UTR					Unclassified	OSTBETA	ENST00000334287.2	5'UTR	OSTBETA	ENST00000334287.2	5'UTR			chr15:65341552-65343075	6	chr15:65341560-65342622	6	OSTBETA	OSTBETA
Current	cg17201587	0.00660675	0.0747919	5.41215	6.22728e-08	3.99941e-05	chr14	23235877	0.00655315	0.000853142	0.00684709	0.132287	Island	OXA1L	1stExon					Promoter_Associated	OXA1L;OXA1L;OXA1L;CTD-2555K7.2;CTD-2555K7.2;CTD-2555K7.2	ENST00000412791.1;ENST00000358043.5;ENST00000285848.5;ENST00000554730.1;ENST00000553792.1;ENST00000554857.1	TSS200;TSS200;1stExon;TSS200;TSS200;TSS200	OXA1L;OXA1L;OXA1L;OXA1L;OXA1L;OXA1L;OXA1L;OXA1L;OXA1L;OXA1L;CTD-2555K7.2;CTD-2555K7.2;CTD-2555K7.2;CTD-2555K7.2	ENST00000556473.1;ENST00000481218.1;ENST00000483939.2;ENST00000557299.1;ENST00000442110.1;ENST00000431881.2;ENST00000412791.1;ENST00000495424.1;ENST00000358043.5;ENST00000285848.5;ENST00000554730.1;ENST00000554194.1;ENST00000553792.1;ENST00000554857.1	TSS1500;TSS1500;TSS200;TSS200;TSS200;TSS200;TSS200;TSS200;TSS200;1stExon;TSS200;TSS200;TSS200;TSS200	chr14:23235720-23236615	3					OXA1L	OXA1L;CTD-2555K7.2
Current	cg12497004	0.00237523	0.045552	5.41084	6.27296e-08	4.02158e-05	chr21	34287140	0.000868966	0.979305	0.00240742	3.74873e-05	OpenSea							Unclassified_Cell_type_specific	AP000282.2	ENST00000420356.1	3'UTR	AP000282.2	ENST00000420356.1	3'UTR	chr21:34287000-34287295	3						AP000282.2
Current	cg19038230	0.035325	0.0446812	5.41028	6.29247e-08	4.03081e-05	chr13	47126445	0.0354021	6.51363e-05	0.0255318	0.884163	N_Shore	LRCH1;LRCH1;LRCH1	TSS1500;TSS1500;TSS1500			RDMR		Promoter_Associated	LRCH1;LRCH1;LRCH1	ENST00000311191.5;ENST00000389798.3;ENST00000389797.3	TSS1500;TSS1500;TSS1500	LRCH1;LRCH1;LRCH1;LRCH1	ENST00000311191.5;ENST00000443945.2;ENST00000389798.3;ENST00000389797.3	TSS1500;TSS1500;TSS1500;TSS1500	chr13:47126425-47126830	3					LRCH1	LRCH1
Current	cg26168383	0.0405622	0.0896547	5.40897	6.33867e-08	4.0571e-05	chr4	40633572	0.0362965	0.0372131	0.0443182	0.00381458	S_Shore						TRUE		RBM47;RBM47	ENST00000514014.1;ENST00000511902.1	TSS1500;TSS1500	RBM47;RBM47;RBM47;RBM47;RBM47;RBM47	ENST00000514782.1;ENST00000515053.1;ENST00000514014.1;ENST00000511902.1;ENST00000505414.1;ENST00000511598.1	TSS1500;TSS1500;TSS1500;TSS1500;TSS1500;TSS1500					chr4:40627360-40633588	6		RBM47
Current	cg25471557	0.00201121	0.0503166	5.40853	6.35437e-08	4.06385e-05	chr1	209862480	0.00230779	0.713023	0.00200048	7.30622e-05	OpenSea	HSD11B1	5'UTR				TRUE		HSD11B1;HSD11B1;RP1-28O10.1	ENST00000367028.1;ENST00000261465.1;ENST00000441672.1	5'UTR;5'UTR;3'UTR	HSD11B1;HSD11B1;RP1-28O10.1	ENST00000367028.1;ENST00000261465.1;ENST00000441672.1	5'UTR;5'UTR;3'UTR	chr1:209862060-209862595	3					HSD11B1	HSD11B1;RP1-28O10.1
Current	cg09943776	0.0379403	0.0438842	5.40835	6.36078e-08	4.06464e-05	chr17	232607	0.00994477	0.964225	0.0404342	2.79052e-05	N_Shore				chr17:232485-232485		TRUE					RPH3AL;RPH3AL	ENST00000575130.1;ENST00000573780.1	5'UTR;5'UTR	chr17:232445-232695	3						RPH3AL
Current	cg10296292	0.0227288	0.0440955	5.40776	6.38192e-08	4.07484e-05	chr10	126790644	0.0280942	0.0127066	0.0201689	0.00639516	OpenSea	CTBP2;CTBP2;CTBP2;CTBP2	5'UTR;5'UTR;5'UTR;5'UTR						CTBP2;CTBP2;CTBP2;CTBP2;CTBP2	ENST00000476817.1;ENST00000531469.1;ENST00000494626.2;ENST00000337195.5;ENST00000411419.2	3'UTR;5'UTR;5'UTR;5'UTR;5'UTR	CTBP2;CTBP2;CTBP2;CTBP2;CTBP2;CTBP2;CTBP2;CTBP2	ENST00000530930.1;ENST00000460976.1;ENST00000476817.1;ENST00000531469.1;ENST00000494626.2;ENST00000337195.5;ENST00000411419.2;ENST00000530884.1	3'UTR;3'UTR;3'UTR;5'UTR;5'UTR;5'UTR;5'UTR;5'UTR					chr10:126789764-126791180	5	CTBP2	CTBP2
Current	cg19629899	0.0041202	0.0986011	5.40603	6.44359e-08	4.11089e-05	chr15	85933934	0.0050685	0.0948306	0.00380005	0.00147972	OpenSea	AKAP13;AKAP13	5'UTR;5'UTR						RNU7-79P;AKAP13;AKAP13;AKAP13;AKAP13	ENST00000516082.1;ENST00000426424.2;ENST00000560302.1;ENST00000394518.2;ENST00000361243.2	TSS1500;5'UTR;5'UTR;5'UTR;5'UTR	RNU7-79P;AKAP13;AKAP13;AKAP13;AKAP13;AKAP13;AKAP13	ENST00000516082.1;ENST00000426424.2;ENST00000559362.1;ENST00000560302.1;ENST00000394518.2;ENST00000361243.2;ENST00000560256.1	TSS1500;5'UTR;5'UTR;5'UTR;5'UTR;5'UTR;5'UTR							AKAP13	RNU7-79P;AKAP13
Current	cg25663752	0.0120525	0.0607735	5.40558	6.45994e-08	4.11798e-05	chr11	44895799	0.0141051	0.0162653	0.0109567	0.00946348	OpenSea	TSPAN18	5'UTR						TSPAN18;TSPAN18	ENST00000520358.2;ENST00000340160.3	5'UTR;5'UTR	TSPAN18;TSPAN18;TSPAN18;TSPAN18;TSPAN18;TSPAN18;TSPAN18	ENST00000520837.1;ENST00000533786.1;ENST00000533202.1;ENST00000533080.1;ENST00000520358.2;ENST00000520999.2;ENST00000340160.3	5'UTR;5'UTR;5'UTR;5'UTR;5'UTR;5'UTR;5'UTR			chr11:44894854-44895950	6			TSPAN18	TSPAN18
Current	cg00706966	0.015332	0.0468565	5.40533	6.46893e-08	4.12037e-05	chr12	54965787	0.0336548	1.39173e-07	0.00301602	0.852785	OpenSea	PDE1B;PDE1B	Body;Body				TRUE		PDE1B	ENST00000394277.3	5'UTR	PDE1B;PDE1B;PDE1B;PDE1B	ENST00000548855.1;ENST00000394277.3;ENST00000542335.1;ENST00000550285.1	5'UTR;5'UTR;5'UTR;3'UTR							PDE1B	PDE1B
Current	cg06839854	0.00764479	0.0513877	5.40499	6.48132e-08	4.1216e-05	chr2	10536115	0.00721093	0.593854	0.00771427	0.000124181	OpenSea	HPCAL1;HPCAL1	5'UTR;5'UTR						HPCAL1;HPCAL1	ENST00000307845.3;ENST00000381765.3	5'UTR;5'UTR	HPCAL1;HPCAL1;HPCAL1;HPCAL1	ENST00000423674.1;ENST00000307845.3;ENST00000381765.3;ENST00000419810.2	5'UTR;5'UTR;5'UTR;5'UTR	chr2:10536065-10536435	3					HPCAL1	HPCAL1
Current	cg12730240	0.0196773	0.151468	5.40432	6.50557e-08	4.13035e-05	chr14	103602284	0.0208468	0.000396331	0.0174351	0.257021	N_Shelf	TNFAIP2	3'UTR						TNFAIP2;TNFAIP2	ENST00000561217.1;ENST00000560869.1	TSS1500;3'UTR	TNFAIP2;TNFAIP2	ENST00000561217.1;ENST00000560869.1	TSS1500;3'UTR	chr14:103602185-103602335	3					TNFAIP2	TNFAIP2
Current	cg26864174	0.025714	0.141041	5.40329	6.5429e-08	4.14735e-05	chr19	36337308	0.000235153	0.99782	0.0284845	1.10912e-05	S_Shore	NPHS1	Body					Unclassified_Cell_type_specific							chr19:36336285-36337530	3					NPHS1
Current	cg23663916	-0.0538888	0.0847929	-5.40193	6.59286e-08	4.17566e-05	chr6	53034984	-0.0679923	1.70964e-06	-0.000807435	0.992041	OpenSea														chr6:53034940-53035170	3
Current	cg17366016	0.00683967	0.127946	5.39875	6.7107e-08	4.24006e-05	chr16	50614342	0.00789506	1.70836e-05	0.000684683	0.980684	S_Shore	NKD1	Body																chr16:50611490-50614550	6	NKD1
Current	cg04384689	-0.00510878	0.087769	-5.39533	6.83981e-08	4.31471e-05	chr6	44039689	-0.00530211	0.281253	-0.00505376	0.000373641	N_Shore				chr6:44039522-44039522	RDMR			RP5-1120P11.1	ENST00000422059.1	3'UTR	RP5-1120P11.1	ENST00000422059.1	3'UTR	chr6:44039505-44039855	3						RP5-1120P11.1
Current	cg23903609	0.00500805	0.080335	5.39498	6.8532e-08	4.3197e-05	chr17	43169651	0.0055902	2.44132e-05	0.00036454	0.996041	OpenSea	NMT1	Body												chr17:43169400-43169715	3					NMT1
Current	cg07635647	0.0349811	0.130586	5.39477	6.86102e-08	4.32117e-05	chr1	159181871	0.0135572	0.965352	0.0384564	4.08355e-05	OpenSea							Unclassified											chr1:159179754-159182239	6
Current	cg07549269	-0.00119231	0.0282738	-5.39269	6.94112e-08	4.35786e-05	chr21	33765057	-0.000646304	0.871158	-0.00123663	4.78438e-05	Island	C21orf119;URB1	TSS1500;Body					Promoter_Associated	C21orf119	ENST00000534991.1	TSS1500	C21orf119	ENST00000534991.1	TSS1500	chr21:33764965-33766075	3					C21orf119;URB1	C21orf119
Current	cg08584818	0.0182312	0.103138	5.39268	6.94141e-08	4.35786e-05	chr12	120966079	0.0200962	6.80007e-06	0.000300655	0.995611	N_Shore	COQ5	Body									COQ5;COQ5;COQ5;COQ5	ENST00000547736.1;ENST00000547448.1;ENST00000552443.1;ENST00000551769.1	5'UTR;3'UTR;5'UTR;5'UTR					chr12:120965891-120968754	6	COQ5	COQ5
Current	cg16065050	-0.0636405	0.0691673	-5.39276	6.9384e-08	4.35786e-05	chr5	43000640	-0.00632358	0.981083	-0.0811268	3.3482e-06	Island						TRUE								chr5:43000285-43000955	3
Current	cg08229127	0.0497695	0.0618557	5.39052	7.02539e-08	4.40706e-05	chr4	2428968	0.0427416	0.15799	0.0521346	0.00077978	N_Shelf							Unclassified_Cell_type_specific	RP11-503N18.1;RP11-503N18.2	ENST00000382849.2;ENST00000511731.1	5'UTR;5'UTR	RP11-503N18.1;RP11-503N18.2	ENST00000382849.2;ENST00000511731.1	5'UTR;5'UTR			chr4:2428772-2430781	6				RP11-503N18.1;RP11-503N18.2
Current	cg18063555	-0.00621285	0.0798086	-5.3902	7.03805e-08	4.41149e-05	chr1	10490346	-0.0049245	0.430244	-0.00634852	0.000160563	Island	APITD1-CORT;APITD1;APITD1-CORT;APITD1-CORT;APITD1-CORT;APITD1;APITD1-CORT;APITD1-CORT;APITD1-CORT;APITD1;APITD1-CORT	TSS1500;TSS1500;TSS1500;5'UTR;5'UTR;5'UTR;5'UTR;1stExon;1stExon;1stExon;1stExon					Promoter_Associated	APITD1;APITD1-CORT;APITD1-CORT;APITD1-CORT;APITD1-CORT;APITD1	ENST00000477755.1;ENST00000465026.1;ENST00000400900.2;ENST00000400900.2;ENST00000470413.2;ENST00000309048.2	TSS1500;TSS1500;5'UTR;1stExon;TSS200;TSS200	APITD1;APITD1;APITD1-CORT;APITD1-CORT;APITD1-CORT;APITD1-CORT;APITD1	ENST00000477755.1;ENST00000462462.1;ENST00000465026.1;ENST00000400900.2;ENST00000400900.2;ENST00000470413.2;ENST00000309048.2	TSS1500;TSS1500;TSS1500;5'UTR;1stExon;TSS200;TSS200	chr1:10490305-10490890	3					APITD1-CORT;APITD1	APITD1;APITD1-CORT
Current	cg20883095	0.00211268	0.0540397	5.38896	7.08682e-08	4.43147e-05	chr16	1754752	0.00422837	0.00159503	0.00155504	0.0518297	OpenSea	MAPK8IP3;MAPK8IP3	TSS1500;TSS1500						MAPK8IP3;MAPK8IP3	ENST00000250894.4;ENST00000356010.5	TSS1500;TSS1500	MAPK8IP3;MAPK8IP3;MAPK8IP3	ENST00000250894.4;ENST00000356010.5;ENST00000564098.1	TSS1500;TSS1500;TSS1500	chr16:1754665-1755070	3					MAPK8IP3	MAPK8IP3
Current	cg15603885	0.00438691	0.064242	5.38807	7.12201e-08	4.44641e-05	chr8	107782373	0.00471993	0.000127614	0.00265067	0.598568	OpenSea	ABRA	1stExon						ABRA	ENST00000311955.3	1stExon	ABRA	ENST00000311955.3	1stExon							ABRA	ABRA
Current	cg12233786	0.00358648	0.0614679	5.38742	7.14778e-08	4.45897e-05	chr15	51200822	0.00418294	0.465736	0.00350258	0.000196383	Island	AP4E1	TSS200	high-CpG:48987631-48988278				Promoter_Associated	AP4E1;AP4E1	ENST00000261842.5;ENST00000560508.1	TSS200;TSS200	AP4E1;AP4E1;AP4E1	ENST00000561441.1;ENST00000561393.1;ENST00000560508.1	TSS200;TSS200;TSS200	chr15:51200000-51200955	3					AP4E1	AP4E1
Current	cg21420622	-0.0131041	0.110472	-5.38713	7.15912e-08	4.46251e-05	chr7	105162941	-0.021072	7.65673e-07	-0.00266977	0.874059	S_Shore	PUS7	TSS1500					Promoter_Associated	PUS7;PUS7	ENST00000544995.1;ENST00000356362.2	TSS1500;TSS1500	PUS7;PUS7;PUS7	ENST00000544995.1;ENST00000356362.2;ENST00000481939.1	TSS1500;TSS1500;TSS1500	chr7:105161505-105163155	3					PUS7	PUS7
Current	cg08928958	0.0284296	0.0311967	5.38595	7.20615e-08	4.47764e-05	chr5	149178783	0.0211899	0.322431	0.0318298	0.000249332	OpenSea	PPARGC1B	Body				TRUE	Unclassified_Cell_type_specific	PPARGC1B	ENST00000461780.1	5'UTR	PPARGC1B	ENST00000461780.1	5'UTR	chr5:149178685-149179195	3					PPARGC1B	PPARGC1B
Current	cg18848215	-0.0698569	0.136102	-5.38535	7.23053e-08	4.48924e-05	chr2	184160029	-0.0274993	0.951379	-0.0735598	4.67439e-05	OpenSea														chr2:184159820-184160135	3
Current	cg16540134	-0.0154187	0.076446	-5.38482	7.2516e-08	4.49878e-05	chr14	64681257	-0.00265047	0.930758	-0.0225822	5.92859e-06	OpenSea	SYNE2;SYNE2;SYNE2;SYNE2	Body;Body;TSS1500;Body						SYNE2;ESR2	ENST00000441438.2;ENST00000556275.1	TSS1500;3'UTR	SYNE2;SYNE2;SYNE2;SYNE2;ESR2	ENST00000441438.2;ENST00000553289.1;ENST00000555612.1;ENST00000557084.1;ENST00000556275.1	TSS1500;3'UTR;3'UTR;3'UTR;3'UTR	chr14:64681125-64681335	3					SYNE2	SYNE2;ESR2
Current	cg23231666	0.00176251	0.0363148	5.38466	7.25802e-08	4.49922e-05	chr1	10699975	0.00287349	0.0455456	0.00144097	0.0028317	Island	CASZ1	Body				TRUE					CASZ1	ENST00000478524.1	TSS1500	chr1:10698260-10701995	3					CASZ1	CASZ1
Current	cg27613495	0.0425945	0.0566744	5.38353	7.30404e-08	4.52063e-05	chr8	8997823	0.0106975	0.944514	0.0448126	3.94376e-05	OpenSea	PPP1R3B;PPP1R3B	3'UTR;3'UTR						PPP1R3B;RP11-10A14.3;RP11-10A14.3;PPP1R3B	ENST00000519699.1;ENST00000520017.1;ENST00000522057.1;ENST00000310455.3	3'UTR;TSS1500;TSS1500;3'UTR	PPP1R3B;RP11-10A14.3;RP11-10A14.3;PPP1R3B	ENST00000519699.1;ENST00000520017.1;ENST00000522057.1;ENST00000310455.3	3'UTR;TSS1500;TSS1500;3'UTR	chr8:8997620-8997870	3					PPP1R3B	PPP1R3B;RP11-10A14.3
Current	cg13751113	-0.0351207	0.0998968	-5.38043	7.43061e-08	4.58073e-05	chr11	118085214	-0.0149337	0.856415	-0.0417522	3.32614e-05	OpenSea	AMICA1;AMICA1	Body;TSS1500						AMICA1;AMICA1;AMICA1	ENST00000526620.1;ENST00000537867.1;ENST00000292067.7	5'UTR;5'UTR;TSS1500	AMICA1;AMICA1;AMICA1;AMICA1;AMICA1;AMICA1	ENST00000526620.1;ENST00000537867.1;ENST00000526595.1;ENST00000292067.7;ENST00000534294.1;ENST00000529164.1	5'UTR;5'UTR;TSS1500;TSS1500;3'UTR;3'UTR	chr11:118084860-118085535	3					AMICA1	AMICA1
Current	cg18443786	0.0147326	0.093512	5.37877	7.49954e-08	4.61262e-05	chr4	8067216	0.0147457	0.00440356	0.0147212	0.0365001	OpenSea	ABLIM2;ABLIM2;ABLIM2;ABLIM2;ABLIM2;ABLIM2;ABLIM2;ABLIM2	5'UTR;Body;Body;Body;Body;Body;Body;Body						ABLIM2;RP11-1258F18.1;ABLIM2	ENST00000514025.1;ENST00000510640.1;ENST00000318888.4	5'UTR;TSS1500;5'UTR	ABLIM2;ABLIM2;RP11-1258F18.1;ABLIM2	ENST00000510277.1;ENST00000514025.1;ENST00000510640.1;ENST00000318888.4	5'UTR;5'UTR;TSS1500;5'UTR							ABLIM2	ABLIM2;RP11-1258F18.1
Current	cg27218437	0.00361103	0.0641187	5.37855	7.50895e-08	4.6148e-05	chr3	47020805	0.00167927	0.315593	0.00498478	1.9484e-05	N_Shore	NBEAL2	TSS1500					Promoter_Associated	NBEAL2;NBEAL2;CCDC12	ENST00000383740.2;ENST00000450053.2;ENST00000425441.1	TSS1500;TSS1500;5'UTR	NBEAL2;NBEAL2;CCDC12;CCDC12;CCDC12	ENST00000292309.5;ENST00000450053.2;ENST00000492819.1;ENST00000446836.1;ENST00000425441.1	TSS1500;TSS1500;3'UTR;5'UTR;5'UTR	chr3:47020485-47020815	3					NBEAL2	NBEAL2;CCDC12
Current	cg21303428	0.0848971	0.104463	5.37517	7.6509e-08	4.69471e-05	chr7	5112654	0.0869732	0.000335008	0.0769409	0.322417	S_Shore	LOC389458	Body						RBAK;RBAK	ENST00000396904.2;ENST00000498308.1	3'UTR;5'UTR	RBAK;RBAK	ENST00000396904.2;ENST00000498308.1	3'UTR;5'UTR	chr7:5112385-5112770	3					LOC389458	RBAK
Current	cg14920716	0.00359245	0.0540426	5.3739	7.70514e-08	4.72431e-05	chr19	36726985	0.00377683	0.000176007	0.00268001	0.521907	OpenSea	ZNF146;ZNF146;ZNF146	5'UTR;5'UTR;5'UTR	low-CpG:41418791-41419219					ZNF146	ENST00000456324.1	5'UTR	ZNF146	ENST00000456324.1	5'UTR					chr19:36726499-36729521	6	ZNF146	ZNF146
Current	cg01952931	-0.00256974	0.0301869	-5.37376	7.71136e-08	4.72444e-05	chr14	75593812	-0.00363962	2.06088e-06	-0.000297742	0.974108	Island	NEK9	TSS200	high-CpG:74663537-74663598				Promoter_Associated	NEK9;RP11-950C14.7;NEK9	ENST00000540227.1;ENST00000556236.1;ENST00000238616.5	TSS200;TSS200;TSS200	NEK9;NEK9;NEK9;RP11-950C14.7;NEK9;NEK9;NEK9;NEK9	ENST00000553823.1;ENST00000540227.1;ENST00000554258.1;ENST00000556236.1;ENST00000557673.1;ENST00000556170.1;ENST00000553945.1;ENST00000238616.5	5'UTR;TSS200;TSS200;TSS200;TSS200;TSS200;TSS200;TSS200	chr14:75593365-75593890	3					NEK9	NEK9;RP11-950C14.7
Current	cg01799338	-0.0179185	0.0808511	-5.37267	7.75772e-08	4.74178e-05	chr1	36348937	-0.0247715	2.62319e-05	-0.00911046	0.63256	Island	EIF2C1;EIF2C1	1stExon;5'UTR					Promoter_Associated	EIF2C1;EIF2C1;EIF2C1	ENST00000373204.4;ENST00000373204.4;ENST00000373206.1	5'UTR;1stExon;5'UTR	EIF2C1;EIF2C1;EIF2C1	ENST00000373204.4;ENST00000373204.4;ENST00000373206.1	5'UTR;1stExon;5'UTR			chr1:36348246-36350113	6	chr1:36347275-36350076	6	EIF2C1	EIF2C1
Current	cg17540207	0.00416289	0.0560984	5.37148	7.80921e-08	4.76955e-05	chr6	74020214	0.00391647	0.574648	0.00419316	0.000120458	S_Shore	KHDC1;KHDC1	TSS200;TSS1500					Promoter_Associated	KHDC1;KHDC1	ENST00000484801.1;ENST00000370384.3	TSS1500;TSS1500	KHDC1;KHDC1;KHDC1	ENST00000484801.1;ENST00000474593.1;ENST00000370384.3	TSS1500;TSS200;TSS1500	chr6:74018840-74020235	3					KHDC1	KHDC1
Current	cg20145631	0.00553988	0.0797239	5.3696	7.89131e-08	4.81222e-05	chr19	54579564	0.0100397	0.00381148	0.00497852	0.0176839	OpenSea	TARM1	Body						AC012314.2;AC012314.2;TARM1	ENST00000413865.1;ENST00000413865.1;ENST00000446034.1	3'UTR;1stExon;TSS200	AC012314.2;AC012314.2;TARM1	ENST00000413865.1;ENST00000413865.1;ENST00000446034.1	3'UTR;1stExon;TSS200							TARM1	AC012314.2;TARM1
Current	cg17172630	0.0230911	0.134527	5.36785	7.96798e-08	4.85146e-05	chr19	14075219	0.0336908	8.51697e-07	0.0123804	0.773988	S_Shore	RFX1	Body														chr19:14068485-14075220	6			RFX1
Current	cg00714637	0.00380586	0.0691833	5.3665	8.02773e-08	4.88406e-05	chr1	247887195	0.0038959	0.00226006	0.00366781	0.0702445	OpenSea								OR14A2;RP11-634B7.5;RP11-634B7.4	ENST00000366485.1;ENST00000426444.1;ENST00000449298.1	1stExon;TSS200;5'UTR	OR14A2;RP11-634B7.5;RP11-634B7.5;RP11-634B7.4	ENST00000366485.1;ENST00000426444.1;ENST00000419891.1;ENST00000449298.1	1stExon;TSS200;TSS200;5'UTR								OR14A2;RP11-634B7.5;RP11-634B7.4
Current	cg01569339	0.00683284	0.0680262	5.36581	8.05851e-08	4.89522e-05	chr3	16645732	0.00814914	0.0891765	0.00635001	0.00185092	N_Shore	DAZL	Body												chr3:16645545-16645915	3					DAZL
Current	cg26229018	0.0134094	0.0728215	5.36559	8.06869e-08	4.89762e-05	chr1	7574875	0.0173886	0.493925	0.0131068	0.000186324	OpenSea	CAMTA1	Body					Unclassified_Cell_type_specific									chr1:7574517-7574997	6			CAMTA1
Current	cg02662474	0.0276998	0.104366	5.36516	8.08793e-08	4.90552e-05	chr12	133346891	0.0373882	0.000242258	0.0202242	0.312518	N_Shelf	GOLGA3	3'UTR						GOLGA3;GOLGA3	ENST00000204726.3;ENST00000450791.2	3'UTR;3'UTR	GOLGA3;GOLGA3	ENST00000204726.3;ENST00000450791.2	3'UTR;3'UTR	chr12:133346805-133347130	3					GOLGA3	GOLGA3
Current	cg16230626	0.0733533	0.089808	5.36473	8.10716e-08	4.9134e-05	chr5	124298608	0.0701169	0.0557268	0.0758765	0.00313976	OpenSea						TRUE								chr5:124298425-124298710	3
Current	cg00845245	0.0381503	0.0602152	5.36428	8.12739e-08	4.92187e-05	chr17	70536103	0.0426261	4.89931e-05	0.0157368	0.911436	N_Shore						TRUE		AC007639.1	ENST00000457958.1	3'UTR	AC007639.1;AC007639.1	ENST00000453722.1;ENST00000457958.1	3'UTR;3'UTR	chr17:70536080-70537015	3						AC007639.1
Current	cg25903585	-0.0261488	0.049226	-5.36282	8.19326e-08	4.95795e-05	chr1	236118450	-0.0142888	0.880176	-0.0323137	4.24833e-05	OpenSea				chr1:236118323-236118323		TRUE								chr1:236118380-236118630	3
Current	cg27004521	0.00374321	0.109613	5.36169	8.24481e-08	4.98531e-05	chr11	119791729	0.00612645	0.684231	0.0036643	3.81127e-05	OpenSea														chr11:119791445-119791750	3
Current	cg02767242	0.0682708	0.0929236	5.36128	8.26337e-08	4.9927e-05	chr2	162274424	0.0593625	0.479492	0.0698375	0.0001905	N_Shore	TBR1	Body					Unclassified_Cell_type_specific	TBR1;TBR1;TBR1	ENST00000539334.1;ENST00000410035.1;ENST00000410035.1	5'UTR;1stExon;5'UTR	TBR1;TBR1;TBR1;TBR1;TBR1	ENST00000463544.1;ENST00000477804.1;ENST00000539334.1;ENST00000410035.1;ENST00000410035.1	5'UTR;TSS1500;5'UTR;1stExon;5'UTR	chr2:162274225-162275830	3					TBR1	TBR1
Current	cg06121800	-0.0142816	0.111425	-5.36057	8.29597e-08	5.00855e-05	chr10	134996984	-0.0240668	0.136297	-0.0141967	0.00108911	Island	KNDC1	Body					Unclassified_Cell_type_specific	KNDC1	ENST00000304613.3	ExonBnd	KNDC1;KNDC1	ENST00000304613.3;ENST00000465195.1	ExonBnd;5'UTR	chr10:134996880-134997155	3					KNDC1	KNDC1
Current	cg05033363	0.0204434	0.0794887	5.35992	8.32566e-08	5.02263e-05	chr16	4237554	0.0142791	0.728651	0.0232053	6.99877e-05	S_Shelf
Current	cg18611122	-0.0599158	0.166923	-5.35849	8.39207e-08	5.05494e-05	chr1	150947896	-0.0506921	0.0898764	-0.0660795	0.00170228	Island	LASS2;LASS2	TSS1500;TSS1500						CERS2;CERS2;CERS2;RP11-316M1.3	ENST00000345896.3;ENST00000271688.6;ENST00000368954.5;ENST00000412838.1	TSS1500;TSS1500;TSS1500;5'UTR	CERS2;CERS2;CERS2;CERS2;CERS2;CERS2;RP11-316M1.3	ENST00000457392.1;ENST00000421609.1;ENST00000361419.5;ENST00000345896.3;ENST00000271688.6;ENST00000368954.5;ENST00000412838.1	TSS1500;TSS1500;TSS1500;TSS1500;TSS1500;TSS1500;5'UTR	chr1:150947565-150947975	3					LASS2	CERS2;RP11-316M1.3
Current	cg18692603	-0.00908272	0.0594605	-5.35814	8.40822e-08	5.05693e-05	chr10	57358020	-0.0108815	0.862258	-0.00904309	6.41129e-05	OpenSea	MTRNR2L5	TSS1500						RP11-168O22.1;MTRNR2L5;PCDH15	ENST00000457975.1;ENST00000512524.2;ENST00000373957.3	TSS1500;TSS1500;5'UTR	RP11-168O22.1;MTRNR2L5;PCDH15	ENST00000457975.1;ENST00000512524.2;ENST00000373957.3	TSS1500;TSS1500;5'UTR							MTRNR2L5	RP11-168O22.1;MTRNR2L5;PCDH15
Current	cg05371909	-0.00342997	0.0751001	-5.3582	8.40544e-08	5.05693e-05	chr1	156426550	-0.00361373	5.8225e-05	-0.00166913	0.918874	Island						TRUE	Promoter_Associated	RP11-98G7.1;RP11-98G7.1	ENST00000452465.1;ENST00000441085.1	TSS200;TSS1500	RP11-98G7.1;RP11-98G7.1	ENST00000452465.1;ENST00000441085.1	TSS200;TSS1500	chr1:156426300-156426915	3						RP11-98G7.1
Current	cg00205665	0.00333252	0.085298	5.35692	8.46547e-08	5.08594e-05	chr15	66707615	0.00359248	0.000209372	0.00250008	0.427345	OpenSea	MAP2K1	Body		chr15:66707547-66707547							MAP2K1	ENST00000425818.2	5'UTR							MAP2K1	MAP2K1
Current	cg06293868	-0.0181528	0.251337	-5.35683	8.46937e-08	5.08594e-05	chr17	10453318	-0.0357314	1.47617e-05	-0.00771577	0.846326	OpenSea	MYH2;MYH2;MYHAS	TSS1500;TSS1500;Body				TRUE		MYH2;MYH2;MYH2	ENST00000397183.2;ENST00000245503.5;ENST00000532183.1	TSS1500;TSS200;TSS1500	MYH2;MYH2;MYH2;MYH2	ENST00000532288.1;ENST00000397183.2;ENST00000245503.5;ENST00000532183.1	TSS1500;TSS1500;TSS200;TSS1500							MYH2;MYHAS	MYH2
Current	cg01403208	0.00362486	0.085592	5.35585	8.51561e-08	5.10203e-05	chr7	1060553	0.00699662	0.0352701	0.00337812	0.00321392	N_Shore	C7orf50;C7orf50;C7orf50	Body;Body;Body					Unclassified_Cell_type_specific	C7orf50	ENST00000488073.1	3'UTR	C7orf50	ENST00000488073.1	3'UTR	chr7:1060265-1060715	3					C7orf50	C7orf50
Current	cg11507591	0.00503481	0.0732371	5.35609	8.50423e-08	5.10203e-05	chr8	969892	0.00454934	0.885911	0.00505815	4.95952e-05	S_Shelf					RDMR			CTD-3212A4.1	ENST00000524139.1	5'UTR	CTD-3212A4.1;CTD-3212A4.1	ENST00000524139.1;ENST00000522092.1	5'UTR;5'UTR	chr8:969645-969975	3						CTD-3212A4.1
Current	cg08936603	0.0078641	0.0865072	5.35594	8.51139e-08	5.10203e-05	chr12	126106400	0.0055578	0.637203	0.00870218	4.89324e-05	OpenSea	TMEM132B;TMEM132B	TSS1500;Body						TMEM132B	ENST00000535886.1	TSS1500	TMEM132B	ENST00000535886.1	TSS1500							TMEM132B	TMEM132B
Current	cg27155460	-0.010759	0.0739687	-5.35478	8.56625e-08	5.12847e-05	chr10	45420821	-0.0129051	3.31351e-05	-0.00745991	0.671232	OpenSea	TMEM72	Body				TRUE	Unclassified_Cell_type_specific	TMEM72;TMEM72-AS1	ENST00000544540.1;ENST00000450287.1	5'UTR;3'UTR	TMEM72;TMEM72-AS1	ENST00000544540.1;ENST00000450287.1	5'UTR;3'UTR	chr10:45420565-45421050	3					TMEM72	TMEM72;TMEM72-AS1
Current	cg22479887	0.0060137	0.101892	5.35307	8.64759e-08	5.17323e-05	chr8	33405964	0.00295853	0.806	0.00704698	3.5241e-05	OpenSea	RNF122	3'UTR						RNF122	ENST00000256257.1	3'UTR	RNF122	ENST00000256257.1	3'UTR							RNF122	RNF122
Current	cg19407453	-0.0285236	0.0731889	-5.35123	8.73596e-08	5.21816e-05	chr10	73473423	-0.0188112	0.289246	-0.0330992	0.000227528	OpenSea	C10orf105;C10orf105;CDH23	3'UTR;3'UTR;Body				TRUE	Unclassified_Cell_type_specific	C10orf105;CDH23;CDH23	ENST00000441508.2;ENST00000398792.3;ENST00000466757.2	3'UTR;5'UTR;5'UTR	C10orf105;C10orf105;CDH23;CDH23;CDH23;CDH23	ENST00000441508.2;ENST00000398786.2;ENST00000442677.1;ENST00000398792.3;ENST00000493280.1;ENST00000466757.2	3'UTR;3'UTR;3'UTR;5'UTR;5'UTR;5'UTR	chr10:73473080-73473835	3					C10orf105;CDH23	C10orf105;CDH23
Current	cg17181543	0.0401725	0.207988	5.35065	8.76382e-08	5.23084e-05	chr1	77746571	0.00229643	0.986605	0.0612101	3.48629e-06	N_Shore	AK5	TSS1500			RDMR			AK5;AK5	ENST00000354567.2;ENST00000317704.4	TSS1500;TSS1500	AK5;AK5	ENST00000354567.2;ENST00000317704.4	TSS1500;TSS1500	chr1:77746425-77746575	3					AK5	AK5
Current	cg20713035	0.00399175	0.0995079	5.35	8.79562e-08	5.24584e-05	chr5	14410284	0.00751847	6.00913e-07	0.00114466	0.860993	OpenSea	TRIO	Body									TRIO;TRIO;TRIO	ENST00000515144.1;ENST00000509354.1;ENST00000512303.1	5'UTR;5'UTR;5'UTR	chr5:14410280-14410995	3					TRIO	TRIO
Current	cg11640610	-0.0038304	0.0541461	-5.34812	8.88747e-08	5.29661e-05	chr22	29279597	-0.00315258	0.120622	-0.00411333	0.00113019	Island	ZNRF3	TSS1500	high-CpG:27609464-27609695					ZNRF3;ZNRF3;ZNRF3	ENST00000462485.2;ENST00000544604.2;ENST00000544604.2	TSS1500;5'UTR;1stExon	ZNRF3;ZNRF3;ZNRF3	ENST00000332811.4;ENST00000544604.2;ENST00000544604.2	TSS1500;5'UTR;1stExon	chr22:29278560-29279635	3					ZNRF3	ZNRF3
Current	cg08924275	-0.0224701	0.0878279	-5.34751	8.91746e-08	5.31046e-05	chr2	9953653	-0.0229568	0.00112681	-0.021247	0.137371	OpenSea						TRUE	Unclassified							chr2:9953540-9954430	3
Current	cg11888629	0.0370387	0.0763775	5.34565	9.00955e-08	5.36125e-05	chr1	59096752	0.0569261	3.35095e-09	0.00752193	0.88528	OpenSea																chr1:59095465-59096823	6
Current	cg07100595	0.00669999	0.0300053	5.34527	9.02807e-08	5.36821e-05	chr3	56503840	0.00993374	1.40711e-05	0.00169572	0.849853	S_Shore	ERC2	TSS1500						ERC2	ENST00000288221.6	TSS1500	ERC2;ERC2	ENST00000460849.1;ENST00000288221.6	TSS1500;TSS1500							ERC2	ERC2
Current	cg05438007	-0.0176622	0.031956	-5.34496	9.04363e-08	5.3734e-05	chr20	57047906	-0.000775838	0.99927	-0.0208217	3.90441e-06	OpenSea	APCDD1L;APCDD1L;APCDD1L	Body;Body;Body												chr20:57047205-57048615	3					APCDD1L
Current	cg03446203	0.0247907	0.0588185	5.34369	9.10741e-08	5.40722e-05	chr6	31802173	0.0270918	5.38231e-05	0.00619859	0.960444	N_Shore	C6orf48;SNORD48;C6orf48	TSS1500;TSS1500;TSS1500			RDMR		Promoter_Associated	SNORD48;C6orf48;C6orf48;C6orf48;C6orf48;C6orf48;C6orf48;C6orf48	ENST00000364953.1;ENST00000375633.1;ENST00000375640.3;ENST00000375641.2;ENST00000375638.3;ENST00000375636.4;ENST00000375642.2;ENST00000395789.1	TSS1500;TSS1500;TSS1500;TSS1500;TSS1500;TSS1500;TSS1500;TSS1500	SNORD48;C6orf48;C6orf48;C6orf48;C6orf48;C6orf48;C6orf48;C6orf48	ENST00000364953.1;ENST00000375633.1;ENST00000375640.3;ENST00000375641.2;ENST00000375638.3;ENST00000534920.1;ENST00000375642.2;ENST00000395789.1	TSS1500;TSS1500;TSS1500;TSS1500;TSS1500;TSS1500;TSS1500;TSS1500	chr6:31802125-31803270	3					C6orf48;SNORD48	SNORD48;C6orf48
Current	cg15600634	0.0251807	0.0711009	5.34333	9.12523e-08	5.41372e-05	chr5	65534828	0.0277329	3.93788e-05	0.0123394	0.825727	OpenSea								RP11-305P14.1	ENST00000535074.1	5'UTR	RP11-305P14.1	ENST00000535074.1	5'UTR			chr5:65534800-65535287	6	chr5:65534734-65535433	6		RP11-305P14.1
Current	cg23032215	-0.0141975	0.0962744	-5.34315	9.13442e-08	5.41509e-05	chr1	71548950	-0.0162041	4.57986e-05	-0.00579144	0.854766	S_Shelf								ZRANB2-AS2	ENST00000413421.1	5'UTR	ZRANB2-AS2;ZRANB2-AS2	ENST00000455406.1;ENST00000413421.1	5'UTR;5'UTR								ZRANB2-AS2
Current	cg01741999	0.0245291	0.0293964	5.34264	9.16019e-08	5.42628e-05	chr2	219137824	0.00649388	0.941022	0.0279263	2.16235e-05	S_Shelf	PNKD	Body						PNKD	ENST00000472650.1	5'UTR	PNKD	ENST00000472650.1	5'UTR			chr2:219137211-219138021	6	chr2:219133903-219138182	6	PNKD	PNKD
Current	cg01552601	0.00301268	0.0894943	5.34185	9.20015e-08	5.44585e-05	chr2	135756466	0.00587847	6.91057e-05	0.00165364	0.263097	OpenSea	MAP3K19;MAP3K19;MAP3K19;MAP3K19;MAP3K19	Body;Body;Body;Body;Body						YSK4	ENST00000315513.3	5'UTR	YSK4;YSK4	ENST00000315513.3;ENST00000468155.1	5'UTR;3'UTR							MAP3K19	YSK4
Current	cg03576137	0.00599651	0.0797921	5.3405	9.26924e-08	5.47851e-05	chr6	17938756	0.00301832	0.963318	0.00603837	3.89104e-05	OpenSea	KIF13A;KIF13A;KIF13A;KIF13A	Body;Body;Body;Body									KIF13A;KIF13A	ENST00000507576.1;ENST00000505588.1	3'UTR;3'UTR					chr6:17938728-17939417	4	KIF13A	KIF13A
Current	cg14848767	0.030634	0.150452	5.33641	9.48039e-08	5.59491e-05	chr17	17991639	0.0436184	3.46587e-05	0.0106636	0.917558	S_Shore	DRG2	Body					Promoter_Associated	DRG2	ENST00000467099.1	5'UTR	DRG2;DRG2;DRG2	ENST00000473213.1;ENST00000496428.1;ENST00000467099.1	5'UTR;5'UTR;5'UTR	chr17:17991465-17991995	3					DRG2	DRG2
Current	cg07144591	0.00809222	0.0695684	5.33411	9.60117e-08	5.65348e-05	chr4	41053805	0.000341867	0.992721	0.00942571	6.86556e-07	OpenSea	APBB2;APBB2;APBB2	5'UTR;5'UTR;5'UTR						APBB2;APBB2;APBB2;APBB2	ENST00000513140.1;ENST00000508593.1;ENST00000506352.1;ENST00000295974.8	5'UTR;5'UTR;5'UTR;5'UTR	APBB2;APBB2;APBB2;APBB2;APBB2;APBB2;APBB2;APBB2;APBB2;APBB2	ENST00000509446.1;ENST00000503264.1;ENST00000513140.1;ENST00000503503.1;ENST00000508707.1;ENST00000508593.1;ENST00000508676.1;ENST00000506352.1;ENST00000295974.8;ENST00000506999.1	5'UTR;5'UTR;5'UTR;5'UTR;5'UTR;5'UTR;5'UTR;5'UTR;5'UTR;3'UTR	chr4:41053445-41053915	3					APBB2	APBB2
Current	cg18493147	0.0856407	0.146019	5.33289	9.66622e-08	5.68752e-05	chr19	474445	0.0896103	0.178591	0.0840078	0.000900376	OpenSea	ODF3L2	Body												chr19:474340-474675	3					ODF3L2
Current	cg19412793	0.0146901	0.129074	5.33139	9.74627e-08	5.72179e-05	chr5	1133408	0.0153485	0.000118137	0.0103548	0.761221	OpenSea																chr5:1133174-1134330	6
Current	cg18552620	0.00183738	0.0533033	5.33016	9.81285e-08	5.74802e-05	chr7	43623519	0.0127218	5.39128e-08	0.000475852	0.977175	S_Shore	STK17A	Body					Promoter_Associated	STK17A	ENST00000462448.1	5'UTR	STK17A	ENST00000462448.1	5'UTR	chr7:43622340-43623655	3					STK17A	STK17A
Current	cg01228752	0.0069737	0.0692594	5.33018	9.81135e-08	5.74802e-05	chr1	46239080	0.0040188	0.745621	0.00794583	2.76838e-05	OpenSea																		chr1:46238583-46239088	4
Current	cg21851530	0.0196305	0.0691493	5.32957	9.84464e-08	5.76236e-05	chr1	120190451	0.010559	0.890049	0.0201886	6.56421e-05	Island	ZNF697	TSS200						ZNF697	ENST00000421812.2	TSS200	ZNF697	ENST00000421812.2	TSS200	chr1:120190205-120191255	3					ZNF697	ZNF697
Current	cg03430537	0.0586858	0.0572525	5.3262	1.00291e-07	5.86594e-05	chr15	74101873	0.0866193	2.08215e-05	0.0289938	0.219689	OpenSea														chr15:74101805-74102175	3
Current	cg10877524	-0.0103598	0.0815056	-5.32422	1.01387e-07	5.91699e-05	chr6	28480871	-0.00249652	0.94987	-0.0118559	1.70012e-05	OpenSea	GPX6	Body						GPX6	ENST00000483058.1	3'UTR	GPX6	ENST00000483058.1	3'UTR							GPX6	GPX6
Current	cg02051878	0.0319115	0.0905763	5.32422	1.01389e-07	5.91699e-05	chr15	74502715	0.0352554	9.82969e-05	0.0200782	0.596498	OpenSea	STRA6;STRA6;STRA6;STRA6	TSS1500;TSS1500;TSS1500;TSS1500						STRA6;STRA6;STRA6;STRA6;STRA6;STRA6;RP11-60L3.1;RP11-60L3.1;RP11-60L3.1	ENST00000423167.2;ENST00000432245.2;ENST00000323940.5;ENST00000535552.1;ENST00000449139.2;ENST00000416286.3;ENST00000560148.1;ENST00000558645.1;ENST00000561332.1	TSS1500;TSS1500;TSS1500;TSS1500;5'UTR;5'UTR;5'UTR;5'UTR;5'UTR	STRA6;STRA6;STRA6;STRA6;STRA6;STRA6;RP11-60L3.1;RP11-60L3.1;RP11-60L3.1	ENST00000423167.2;ENST00000432245.2;ENST00000323940.5;ENST00000535552.1;ENST00000449139.2;ENST00000416286.3;ENST00000560148.1;ENST00000558645.1;ENST00000561332.1	TSS1500;TSS1500;TSS1500;TSS1500;5'UTR;5'UTR;5'UTR;5'UTR;5'UTR	chr15:74502560-74502875	3					STRA6	STRA6;RP11-60L3.1
Current	cg26634003	-0.026473	0.0506877	-5.32444	1.01265e-07	5.91699e-05	chr1	108420014	-0.0112568	0.952165	-0.0311911	3.29494e-05	OpenSea	VAV3	Body				TRUE					VAV3;VAV3	ENST00000469325.1;ENST00000530671.1	3'UTR;3'UTR	chr1:108419640-108420070	3					VAV3	VAV3
Current	cg13885867	0.0078749	0.0891453	5.32395	1.0154e-07	5.9214e-05	chr22	21220727	0.0111612	0.0404329	0.00726735	0.00524623	OpenSea	SNAP29	Body									SNAP29;SNAP29	ENST00000490458.1;ENST00000439214.1	5'UTR;5'UTR					chr22:21219836-21222786	6	SNAP29	SNAP29
Current	cg08718017	0.025612	0.0593254	5.32251	1.02347e-07	5.95525e-05	chr17	80192655	0.0317874	9.13788e-06	0.0013995	0.993888	N_Shore	SLC16A3;SLC16A3;SLC16A3;SLC16A3;SLC16A3;SLC16A3	5'UTR;5'UTR;5'UTR;5'UTR;TSS1500;TSS200					Gene_Associated_Cell_type_specific	SLC16A3;SLC16A3	ENST00000392341.1;ENST00000392339.1	5'UTR;5'UTR	SLC16A3;SLC16A3	ENST00000392341.1;ENST00000392339.1	5'UTR;5'UTR	chr17:80192265-80193155	3					SLC16A3	SLC16A3
Current	cg08245249	0.00844231	0.0636518	5.32173	1.02785e-07	5.97632e-05	chr2	40342248	0.00472406	0.817145	0.00880041	4.1719e-05	OpenSea	SLC8A1;SLC8A1;SLC8A1;SLC8A1	3'UTR;3'UTR;3'UTR;3'UTR						SLC8A1;SLC8A1;SLC8A1;AC007254.3;SLC8A1	ENST00000542756.1;ENST00000403092.1;ENST00000405901.3;ENST00000444629.1;ENST00000542640.1	3'UTR;3'UTR;3'UTR;5'UTR;3'UTR	SLC8A1;AC007254.3;SLC8A1;SLC8A1;AC007254.3;SLC8A1;SLC8A1;AC007254.3	ENST00000542756.1;ENST00000435515.1;ENST00000403092.1;ENST00000405901.3;ENST00000444629.1;ENST00000542640.1;ENST00000407929.2;ENST00000435515.1	3'UTR;1stExon;3'UTR;3'UTR;5'UTR;3'UTR;3'UTR;5'UTR							SLC8A1	SLC8A1;AC007254.3
Current	cg02096663	-0.0101328	0.0769404	-5.32126	1.03053e-07	5.98309e-05	chr4	178650141	-0.00112538	0.954736	-0.0130184	3.90441e-06	OpenSea	LOC285501	Body						RP11-389E17.1;RP11-389E17.1	ENST00000507870.1;ENST00000507870.1	1stExon;5'UTR	RP11-389E17.1;RP11-389E17.1	ENST00000507870.1;ENST00000507870.1	1stExon;5'UTR					chr4:178649371-178650195	6	LOC285501	RP11-389E17.1
Current	cg25096636	0.0065306	0.0712707	5.31984	1.03857e-07	6.02085e-05	chr20	44209242	0.0125053	5.31803e-06	0.000415819	0.994063	OpenSea	WFDC8;WFDC8	TSS1500;TSS1500						WFDC8	ENST00000357199.4	TSS1500	WFDC8	ENST00000357199.4	TSS1500							WFDC8	WFDC8
Current	cg25769590	0.123541	0.187342	5.31968	1.03949e-07	6.02175e-05	chr7	158789503	0.101028	0.193751	0.130504	0.000871044	Island														chr7:158789440-158789695	3
Current	cg09300722	0.00393995	0.0905989	5.31875	1.04482e-07	6.04596e-05	chr11	73638499	0.00464318	5.7252e-05	0.000759559	0.957246	OpenSea	PAAF1;PAAF1;PAAF1;PAAF1;PAAF1	3'UTR;3'UTR;3'UTR;3'UTR;3'UTR						RP11-707G14.7;PAAF1;PAAF1;PAAF1;PAAF1;PAAF1;PAAF1	ENST00000535936.1;ENST00000541951.1;ENST00000535604.1;ENST00000376384.5;ENST00000536003.1;ENST00000310571.3;ENST00000544552.1	TSS1500;3'UTR;3'UTR;3'UTR;3'UTR;3'UTR;3'UTR	RP11-707G14.7;PAAF1;PAAF1;PAAF1;PAAF1;PAAF1;PAAF1	ENST00000535936.1;ENST00000541951.1;ENST00000535604.1;ENST00000376384.5;ENST00000536003.1;ENST00000310571.3;ENST00000544552.1	TSS1500;3'UTR;3'UTR;3'UTR;3'UTR;3'UTR;3'UTR							PAAF1	RP11-707G14.7;PAAF1
Current	cg09324304	0.013612	0.0763086	5.31692	1.05538e-07	6.09585e-05	chr14	51364487	0.0137788	8.20981e-05	0.0094936	0.971128	OpenSea	ABHD12B;ABHD12B	Body;Body				TRUE					ABHD12B;ABHD12B;ABHD12B;ABHD12B	ENST00000557345.1;ENST00000556857.1;ENST00000554566.1;ENST00000553715.1	3'UTR;5'UTR;5'UTR;5'UTR							ABHD12B	ABHD12B
Current	cg02606369	0.0589361	0.0665605	5.31665	1.05694e-07	6.10042e-05	chr9	140775967	0.0351827	0.74988	0.0637618	8.98496e-05	N_Shore	CACNA1B	Body						AL772363.1;CACNA1B	ENST00000371390.1;ENST00000277549.5	3'UTR;5'UTR	AL772363.1;CACNA1B	ENST00000371390.1;ENST00000277549.5	3'UTR;5'UTR	chr9:140775940-140776135	3					CACNA1B	AL772363.1;CACNA1B
Current	cg04978300	0.104688	0.116463	5.3156	1.06306e-07	6.11779e-05	chr6	157315384	0.0896002	0.0124455	0.121595	0.0154843	OpenSea	ARID1B;ARID1B	Body;Body				TRUE					ARID1B	ENST00000452544.1	5'UTR			chr6:157315236-157315582	3			ARID1B	ARID1B
Current	cg15803671	0.0182094	0.0907412	5.31564	1.06283e-07	6.11779e-05	chr18	3457981	0.00573392	0.906959	0.0267096	1.59037e-06	OpenSea	TGIF1;TGIF1;TGIF1;TGIF1;TGIF1;TGIF1;TGIF1;TGIF1	3'UTR;3'UTR;3'UTR;3'UTR;3'UTR;3'UTR;3'UTR;3'UTR				TRUE		TGIF1;TGIF1;TGIF1;TGIF1;TGIF1;TGIF1;TGIF1	ENST00000345133.5;ENST00000407501.2;ENST00000343820.5;ENST00000401449.1;ENST00000330513.5;ENST00000405385.2;ENST00000548489.1	3'UTR;3'UTR;3'UTR;3'UTR;3'UTR;3'UTR;3'UTR	TGIF1;TGIF1;TGIF1;TGIF1;TGIF1;TGIF1;TGIF1	ENST00000345133.5;ENST00000407501.2;ENST00000343820.5;ENST00000401449.1;ENST00000330513.5;ENST00000405385.2;ENST00000548489.1	3'UTR;3'UTR;3'UTR;3'UTR;3'UTR;3'UTR;3'UTR			chr18:3455166-3460170	6	chr18:3446394-3460156	6	TGIF1	TGIF1
Current	cg05116424	0.0261133	0.091583	5.31575	1.0622e-07	6.11779e-05	chr1	27324982	0.0197718	0.26148	0.0291391	0.000360191	S_Shelf	TRNP1	3'UTR				TRUE		TRNP1	ENST00000522111.1	3'UTR	TRNP1;TRNP1	ENST00000531285.1;ENST00000522111.1	3'UTR;3'UTR	chr1:27324945-27325275	3					TRNP1	TRNP1
Current	cg06271730	0.0156567	0.10356	5.31492	1.06707e-07	6.13636e-05	chr11	409149	0.000445896	0.991302	0.0180886	5.92859e-06	S_Shore	SIGIRR;SIGIRR;SIGIRR	Body;Body;Body						SIGIRR	ENST00000529486.1	3'UTR	SIGIRR;SIGIRR;SIGIRR;SIGIRR;SIGIRR;SIGIRR;SIGIRR;SIGIRR;SIGIRR;SIGIRR;SIGIRR	ENST00000528536.1;ENST00000527295.1;ENST00000525299.1;ENST00000528698.1;ENST00000534217.1;ENST00000526788.1;ENST00000529486.1;ENST00000530683.1;ENST00000528116.1;ENST00000527136.1;ENST00000528209.1	TSS1500;3'UTR;3'UTR;3'UTR;3'UTR;3'UTR;3'UTR;3'UTR;3'UTR;3'UTR;5'UTR			chr11:402573-410546	6	chr11:404795-410712	6	SIGIRR	SIGIRR
Current	cg19375583	0.0101955	0.0851982	5.31396	1.07268e-07	6.16411e-05	chr3	190374982	0.00472795	0.951145	0.0103674	4.78438e-05	OpenSea	IL1RAP	3'UTR						IL1RAP	ENST00000317757.3	3'UTR	IL1RAP	ENST00000317757.3	3'UTR							IL1RAP	IL1RAP
Current	cg15146515	-0.0182594	0.0799713	-5.31085	1.09117e-07	6.24305e-05	chr19	49250561	-0.0108171	0.505688	-0.0214855	0.00013196	N_Shelf	IZUMO1	TSS1500					Unclassified	IZUMO1	ENST00000332955.2	TSS1500	IZUMO1	ENST00000332955.2	TSS1500	chr19:49250100-49250630	3					IZUMO1	IZUMO1
Current	cg01346589	0.00397417	0.0680887	5.31093	1.09067e-07	6.24305e-05	chr1	17765897	0.0045004	6.82875e-05	0.00104741	0.975371	S_Shore	RCC2;RCC2	5'UTR;TSS1500					Promoter_Associated	RCC2;RCC2	ENST00000375436.4;ENST00000375433.3	5'UTR;TSS1500	RCC2;RCC2	ENST00000375436.4;ENST00000375433.3	5'UTR;TSS1500	chr1:17763260-17766715	3					RCC2	RCC2
Current	cg10260031	0.0177591	0.0883661	5.30983	1.09728e-07	6.27345e-05	chr19	3443882	0.0189661	5.71586e-05	0.00519372	0.973497	OpenSea	NFIC;NFIC;NFIC;NFIC;NFIC	Body;Body;Body;Body;Body				TRUE								chr19:3443825-3444055	3					NFIC
Current	cg17719099	0.00399397	0.0604344	5.30917	1.10123e-07	6.29147e-05	chr6	157246895	0.0040417	0.000710827	0.0038127	0.221274	OpenSea	ARID1B;ARID1B;ARID1B	Body;Body;Body				TRUE		ARID1B	ENST00000535255.1	5'UTR	ARID1B	ENST00000535255.1	5'UTR							ARID1B	ARID1B
Current	cg02951674	-0.00148122	0.0559298	-5.30651	1.11743e-07	6.37473e-05	chr4	113557944	-0.00180163	4.4844e-05	-0.000698646	0.754656	N_Shore	LARP7;LARP7;C4orf21	TSS200;TSS1500;5'UTR					Unclassified	LARP7;C4orf21;C4orf21;LARP7;LARP7	ENST00000344442.5;ENST00000445203.2;ENST00000505019.1;ENST00000509061.1;ENST00000324052.6	TSS200;5'UTR;5'UTR;TSS1500;TSS1500	C4orf21;C4orf21;LARP7;C4orf21;C4orf21;C4orf21;C4orf21;C4orf21;C4orf21;C4orf21;LARP7;LARP7;LARP7;LARP7;LARP7;LARP7;LARP7;LARP7	ENST00000502805.1;ENST00000503172.1;ENST00000344442.5;ENST00000264370.5;ENST00000445203.2;ENST00000502805.1;ENST00000503172.1;ENST00000473015.1;ENST00000505019.1;ENST00000514770.1;ENST00000512589.1;ENST00000509061.1;ENST00000509622.1;ENST00000508577.1;ENST00000513553.1;ENST00000504079.1;ENST00000505034.1;ENST00000505216.1	1stExon;1stExon;TSS200;3'UTR;5'UTR;5'UTR;5'UTR;5'UTR;5'UTR;5'UTR;TSS1500;TSS1500;TSS1500;TSS1500;TSS1500;TSS1500;TSS1500;TSS1500	chr4:113557725-113557950	3					LARP7;C4orf21	C4orf21;LARP7
Current	cg11584332	0.046914	0.117123	5.30625	1.11906e-07	6.37482e-05	chr6	114644187	0.0476716	7.02884e-05	0.000923548	0.998807	OpenSea						TRUE		HS3ST5;RP3-399L15.3	ENST00000312719.5;ENST00000519104.1	5'UTR;5'UTR	HS3ST5;RP3-399L15.3;RP3-399L15.3	ENST00000312719.5;ENST00000518470.1;ENST00000519104.1	5'UTR;5'UTR;5'UTR								HS3ST5;RP3-399L15.3
Current	cg12403162	-0.0411445	0.097191	-5.30629	1.11878e-07	6.37482e-05	chr10	116394557	-0.041901	0.785589	-0.041105	0.000118736	S_Shelf	ABLIM1;ABLIM1;ABLIM1	Body;Body;Body		chr10:116394389-116394389										chr10:116394385-116394690	3					ABLIM1
Current	cg15508393	0.0151509	0.119328	5.30423	1.13149e-07	6.44097e-05	chr1	110814656	0.00897721	0.424117	0.0233542	0.000196745	OpenSea								SNORA25;KCNC4	ENST00000363666.1;ENST00000412512.2	TSS1500;5'UTR	SNORA25;KCNC4	ENST00000363666.1;ENST00000412512.2	TSS1500;5'UTR								SNORA25;KCNC4
Current	cg01382808	0.00714442	0.100867	5.3036	1.13543e-07	6.45875e-05	chr4	11907517	0.0086013	0.171713	0.00609685	0.00107737	OpenSea																		chr4:11905480-11907592	5
Current	cg07845392	-0.0235694	0.0283978	-5.30308	1.13862e-07	6.47222e-05	chr17	79678158	-0.016236	0.715373	-0.0245189	0.000134306	N_Shore	SLC25A10	TSS1500						SLC25A10;SLC25A10	ENST00000331531.5;ENST00000350690.5	TSS1500;TSS1500	SLC25A10;SLC25A10;SLC25A10	ENST00000574129.1;ENST00000331531.5;ENST00000350690.5	TSS1500;TSS1500;TSS1500	chr17:79677365-79678675	3					SLC25A10	SLC25A10
Current	cg09575756	0.0112777	0.0890796	5.30156	1.14818e-07	6.51244e-05	chr5	138842776	0.0176021	0.00714866	0.00885404	0.026612	OpenSea	ECSCR	TSS1500						ECSCR	ENST00000515823.1	TSS1500	ECSCR	ENST00000515823.1	TSS1500	chr5:138842545-138842815	3					ECSCR	ECSCR
Current	cg13064210	0.0166508	0.0861726	5.30109	1.15111e-07	6.51966e-05	chr17	76425308	0.026904	6.75216e-05	0.00998232	0.424451	S_Shelf	DNAH17	Body				TRUE										chr17:76425177-76425822	3	chr17:76422270-76426198	6	DNAH17
Current	cg05200373	0.00632511	0.0851792	5.29982	1.15914e-07	6.55101e-05	chr6	33170101	0.00694472	6.1353e-05	0.00148931	0.979644	S_Shore	SLC39A7;SLC39A7	Body;Body						SLC39A7;RXRB	ENST00000496894.1;ENST00000544186.1	5'UTR;TSS1500	SLC39A7;RXRB;SLC39A7;SLC39A7;SLC39A7	ENST00000496894.1;ENST00000544186.1;ENST00000467504.1;ENST00000463972.1;ENST00000463972.1	5'UTR;TSS1500;5'UTR;1stExon;5'UTR					chr6:33167198-33177035	6	SLC39A7	SLC39A7;RXRB
Current	cg24584387	0.0204472	0.079505	5.29938	1.16195e-07	6.56215e-05	chr17	71952221	0.0137591	0.757327	0.0218282	9.61898e-05	S_Shelf														chr17:71951625-71952355	3
Current	cg04536704	-0.0391721	0.0513892	-5.29925	1.1628e-07	6.56227e-05	chr6	32122966	-0.00883905	0.982621	-0.0405441	5.87839e-05	S_Shore	PPT2;PPT2	Body;Body			RDMR		Promoter_Associated	PPT2;PPT2;PPT2	ENST00000437001.2;ENST00000361568.2;ENST00000493548.1	5'UTR;ExonBnd;5'UTR	PPT2;PPT2;PRRT1;PRRT1;PRRT1;PRRT1;PRRT1;PRRT1;PRRT1;PPT2;PPT2;PPT2	ENST00000478521.1;ENST00000437001.2;ENST00000497552.1;ENST00000486917.1;ENST00000475826.1;ENST00000485392.1;ENST00000494332.1;ENST00000498575.1;ENST00000428778.1;ENST00000465047.1;ENST00000414204.1;ENST00000493548.1	5'UTR;5'UTR;TSS1500;TSS1500;TSS1500;TSS1500;TSS1500;TSS1500;TSS1500;5'UTR;ExonBnd;5'UTR	chr6:32122945-32123195	3					PPT2	PPT2;PRRT1
Current	cg04030916	0.00911846	0.0700639	5.29838	1.16833e-07	6.57933e-05	chr1	26349501	0.018804	0.00468118	0.00614868	0.0283801	OpenSea	EXTL1	1stExon						EXTL1;EXTL1	ENST00000374280.3;ENST00000484339.1	1stExon;TSS200	EXTL1;EXTL1;EXTL1	ENST00000481377.1;ENST00000374280.3;ENST00000484339.1	5'UTR;1stExon;TSS200			chr1:26347281-26350111	6			EXTL1	EXTL1
Current	cg07533630	-0.0255831	0.0473415	-5.29852	1.16742e-07	6.57933e-05	chr19	18284235	-0.00830653	0.856839	-0.0294415	4.68506e-05	N_Shore	IFI30	TSS1500				TRUE	Promoter_Associated	IFI30	ENST00000407280.1	TSS1500	IFI30	ENST00000407280.1	TSS1500	chr19:18283785-18284255	3					IFI30	IFI30
Current	cg01898225	-0.12666	0.185016	-5.29841	1.16814e-07	6.57933e-05	chr15	99975141	-0.185287	0.0612547	-0.118517	0.00272641	OpenSea						TRUE								chr15:99975125-99975915	3
Current	cg11738654	0.00443362	0.0507146	5.29787	1.17164e-07	6.58859e-05	chr1	175886537	0.00382462	0.278811	0.00460113	9.96276e-05	OpenSea						TRUE		RP11-318C24.2	ENST00000426575.1	3'UTR	RP11-318C24.2	ENST00000426575.1	3'UTR								RP11-318C24.2
Current	cg25490896	-0.019133	0.0357081	-5.29733	1.1751e-07	6.6033e-05	chr2	175420939	-0.0333444	0.108418	-0.0173939	0.00101421	OpenSea								AC018890.6	ENST00000442996.1	5'UTR	AC018890.6;AC018890.6	ENST00000442996.1;ENST00000412835.1	5'UTR;5'UTR					chr2:175418512-175422525	6		AC018890.6
Current	cg08939532	-0.00369468	0.0517004	-5.29715	1.17627e-07	6.60514e-05	chr21	48055517	-0.00218203	0.945221	-0.0037648	6.5164e-05	Island	PRMT2;PRMT2;PRMT2;PRMT2;PRMT2;PRMT2;PRMT2;PRMT2;PRMT2;PRMT2;PRMT2;PRMT2;PRMT2;PRMT2;PRMT2;PRMT2	1stExon;1stExon;1stExon;1stExon;1stExon;1stExon;1stExon;1stExon;5'UTR;5'UTR;5'UTR;5'UTR;5'UTR;5'UTR;5'UTR;5'UTR					Promoter_Associated	PRMT2;PRMT2;PRMT2;PRMT2;PRMT2;PRMT2;PRMT2;PRMT2	ENST00000355680.3;ENST00000355680.3;ENST00000397638.2;ENST00000458387.2;ENST00000397637.1;ENST00000334494.4;ENST00000397628.1;ENST00000440086.1	1stExon;5'UTR;TSS200;TSS200;TSS200;TSS200;TSS200;TSS200	PRMT2;PRMT2;PRMT2;PRMT2;PRMT2;PRMT2;PRMT2;PRMT2	ENST00000355680.3;ENST00000355680.3;ENST00000397638.2;ENST00000451211.2;ENST00000397637.1;ENST00000334494.4;ENST00000397628.1;ENST00000440086.1	1stExon;5'UTR;TSS200;TSS200;TSS200;TSS200;TSS200;TSS200	chr21:48055345-48055615	3					PRMT2	PRMT2
Current	cg15000515	0.00563563	0.0724203	5.29701	1.17712e-07	6.60521e-05	chr19	536929	0.00759231	6.95588e-05	0.00280644	0.792913	S_Shore	CDC34	Body														chr19:534901-537340	6			CDC34
Current	cg00742744	-0.0223111	0.0775899	-5.29636	1.18136e-07	6.61955e-05	chr10	71080997	-0.0248704	9.89527e-05	-0.0129987	0.638794	S_Shore	HK1;HK1;HK1;HK1;HK1	Body;Body;Body;Body;Body				TRUE					HK1;HK1;HK1;HK1;HK1	ENST00000493591.1;ENST00000464803.1;ENST00000483077.1;ENST00000476368.1;ENST00000483054.1	5'UTR;5'UTR;5'UTR;5'UTR;5'UTR	chr10:71080920-71081375	3					HK1	HK1
Current	cg26320751	-0.0365848	0.0534055	-5.29407	1.19626e-07	6.68873e-05	chr4	19756298	-0.00203175	0.996097	-0.0384045	5.09708e-05	OpenSea								RP11-94H6.1;RP11-608O21.1	ENST00000508374.1;ENST00000511431.1	TSS200;5'UTR	RP11-94H6.1;RP11-608O21.1	ENST00000508374.1;ENST00000511431.1	TSS200;5'UTR								RP11-94H6.1;RP11-608O21.1
Current	cg04690927	-0.00507541	0.0544678	-5.29329	1.20138e-07	6.70787e-05	chr7	45961524	-0.00166735	0.874706	-0.00678297	7.55383e-06	S_Shore	IGFBP3;IGFBP3	TSS1500;TSS1500			DMR			IGFBP3;IGFBP3;IGFBP3;IGFBP3	ENST00000545032.1;ENST00000381083.4;ENST00000442142.2;ENST00000275521.5	TSS1500;TSS1500;TSS1500;TSS1500	IGFBP3;IGFBP3;IGFBP3;IGFBP3;IGFBP3;IGFBP3	ENST00000460477.1;ENST00000545032.1;ENST00000381083.4;ENST00000381086.4;ENST00000275521.5;ENST00000448817.1	TSS1500;TSS1500;TSS1500;TSS1500;TSS1500;TSS200	chr7:45960265-45962135	3					IGFBP3	IGFBP3
Current	cg11402205	0.00747029	0.0822382	5.29301	1.20317e-07	6.70881e-05	chr11	86409970	0.00871085	0.000257981	0.00619954	0.43558	OpenSea														chr11:86409720-86410095	3
Current	cg07974303	0.00740882	0.0765665	5.29273	1.20506e-07	6.71412e-05	chr8	6783987	0.00768062	0.653293	0.00736658	6.26538e-05	OpenSea	DEFA6	TSS1500						DEFA6	ENST00000297436.2	TSS1500	DEFA6	ENST00000297436.2	TSS1500							DEFA6	DEFA6
Current	cg26636054	0.018921	0.051492	5.29198	1.20997e-07	6.73669e-05	chr16	10913704	0.0223143	0.0560818	0.0176375	0.004148	S_Shore	FAM18A	TSS1500						FAM18A;FAM18A	ENST00000572980.1;ENST00000299866.8	TSS1500;TSS1500	FAM18A;FAM18A;FAM18A;FAM18A;FAM18A	ENST00000456096.2;ENST00000572980.1;ENST00000573360.1;ENST00000299866.8;ENST00000570692.1	TSS1500;TSS1500;TSS1500;TSS1500;TSS1500	chr16:10913385-10913935	3					FAM18A	FAM18A
Current	cg08335389	0.0570814	0.0632634	5.29173	1.21167e-07	6.74142e-05	chr12	109554302	0.0466886	0.269529	0.0615159	0.000550081	OpenSea			low-CpG:108038628-108038787					ACACB	ENST00000338432.7	TSS200	ACACB;RP11-443D10.3	ENST00000338432.7;ENST00000545731.1	TSS200;5'UTR	chr12:109553600-109554390	3						ACACB;RP11-443D10.3
Current	cg08040699	0.0169379	0.0937898	5.28967	1.22536e-07	6.80797e-05	chr12	98156916	0.0168804	0.000124172	0.0186273	0.823556	OpenSea											RP11-1016B18.1	ENST00000552615.1	TSS1500	chr12:98156820-98157190	3						RP11-1016B18.1
Current	cg10997640	0.00436497	0.0362604	5.28826	1.23488e-07	6.85116e-05	chr8	145149616	0.00468252	0.257282	0.00428406	0.000579082	Island	CYC1	TSS1500					Promoter_Associated	CYC1	ENST00000318911.4	TSS1500	CYC1;CYC1;CYC1	ENST00000318911.4;ENST00000533444.1;ENST00000528618.1	TSS1500;TSS1500;TSS1500	chr8:145149360-145149655	3					CYC1	CYC1
Current	cg08695707	-0.0038598	0.064624	-5.28721	1.24194e-07	6.88551e-05	chr1	197871847	-0.00587589	0.000247911	-0.00268018	0.201201	Island	C1orf53	1stExon					Promoter_Associated	C1orf53	ENST00000367393.3	1stExon	C1orf53;C1orf53	ENST00000436652.1;ENST00000367393.3	TSS200;1stExon	chr1:197871245-197872195	3					C1orf53	C1orf53
Current	cg19373474	0.125404	0.182645	5.28704	1.2431e-07	6.88705e-05	chr12	88081269	0.113219	0.227847	0.129913	0.000790419	OpenSea														chr12:88081120-88081415	3
Current	cg26642585	0.0226076	0.0265856	5.28686	1.24435e-07	6.88712e-05	chr3	183961869	0.00819575	0.916614	0.024912	4.24833e-05	S_Shelf	ALG3;ALG3;ALG3;ALG3	Body;Body;Body;Body						ALG3	ENST00000463495.1	TSS200	ALG3;ALG3;ALG3;ALG3;ALG3;ALG3	ENST00000411922.1;ENST00000414845.1;ENST00000462735.2;ENST00000485912.1;ENST00000423996.1;ENST00000463495.1	3'UTR;3'UTR;3'UTR;TSS1500;3'UTR;TSS200							ALG3	ALG3
Current	cg15697883	0.00859537	0.0635993	5.28636	1.24774e-07	6.89823e-05	chr1	101779705	0.00882448	0.000109961	0.00479393	0.828213	OpenSea																chr1:101778873-101780434	6
Current	cg12265929	0.0359506	0.0599516	5.28623	1.24866e-07	6.89843e-05	chr12	110252804	0.0504715	3.33479e-06	0.00924086	0.899629	OpenSea	TRPV4;TRPV4;TRPV4;TRPV4;TRPV4	TSS200;TSS200;TSS200;TSS1500;5'UTR						TRPV4;TRPV4;TRPV4;TRPV4;TRPV4	ENST00000418703.2;ENST00000544971.1;ENST00000536570.1;ENST00000261740.2;ENST00000392719.2	TSS200;TSS1500;3'UTR;5'UTR;5'UTR	TRPV4;TRPV4;TRPV4;TRPV4;TRPV4	ENST00000418703.2;ENST00000536838.1;ENST00000536570.1;ENST00000261740.2;ENST00000392719.2	TSS200;TSS1500;3'UTR;5'UTR;5'UTR	chr12:110252485-110252915	3					TRPV4	TRPV4
Current	cg16750280	0.00294094	0.0727743	5.28533	1.25475e-07	6.92319e-05	chr12	120606616	0.0029492	0.488727	0.00294006	0.000130411	OpenSea	GCN1	Body									GCN1L1	ENST00000551549.1	TSS1500					chr12:120605309-120606843	3	GCN1	GCN1L1
Current	cg13022689	-0.00431883	0.0929658	-5.28531	1.2549e-07	6.92319e-05	chr3	98285111	-0.00445968	0.000137121	-0.00326207	0.768394	OpenSea																chr3:98284024-98285608	6	chr3:98279432-98285913	6
Current	cg06968411	0.00397182	0.0795251	5.28099	1.28489e-07	7.0837e-05	chr19	16244115	0.00399253	0.00011815	0.00333162	0.871183	OpenSea	RAB8A;HSH2D;HSH2D;HSH2D;HSH2D	3'UTR;TSS1500;TSS1500;TSS1500;TSS1500						RAB8A;HSH2D	ENST00000300935.2;ENST00000253680.6	3'UTR;TSS1500	RAB8A;HSH2D	ENST00000300935.2;ENST00000253680.6	3'UTR;TSS1500							RAB8A;HSH2D	RAB8A;HSH2D
Current	cg16505237	0.00405487	0.0579722	5.28065	1.28726e-07	7.09043e-05	chr8	145550609	0.00546242	0.758332	0.00399963	0.000125146	Island	DGAT1	TSS200	high-CpG:145521121-145521420				Promoter_Associated	DGAT1;DGAT1	ENST00000531896.1;ENST00000332324.4	TSS1500;TSS200	DGAT1;DGAT1;DGAT1	ENST00000525371.1;ENST00000531896.1;ENST00000332324.4	TSS1500;TSS1500;TSS200	chr8:145550325-145550715	3					DGAT1	DGAT1
Current	cg14662229	0.0291044	0.0567777	5.28056	1.28791e-07	7.09043e-05	chr13	28062095	0.020275	0.441348	0.0334585	0.000266571	OpenSea								RNU6-63	ENST00000516690.1	TSS200	RNU6-63	ENST00000516690.1	TSS200	chr13:28061980-28062195	3						RNU6-63
Current	cg05574076	0.0291741	0.107177	5.28039	1.28906e-07	7.09178e-05	chr3	142694271	0.000943781	0.99993	0.0406166	9.11735e-06	OpenSea	PAQR9-AS1	Body						RP11-372E1.6	ENST00000497652.1	5'UTR	RP11-372E1.6	ENST00000497652.1	5'UTR	chr3:142694265-142694515	3					PAQR9-AS1	RP11-372E1.6
Current	cg25581039	0.0557716	0.0702273	5.27959	1.29477e-07	7.11822e-05	chr17	7350881	0.0544626	0.0113792	0.0574722	0.0217811	S_Shelf	CHRNB1	Body				TRUE					CHRNB1	ENST00000573209.1	5'UTR			chr17:7346278-7351005	6			CHRNB1	CHRNB1
Current	cg02322641	0.00715451	0.0634688	5.27856	1.302e-07	7.12814e-05	chr1	161039565	0.00643839	0.654174	0.00719302	0.000129409	OpenSea	ARHGAP30;ARHGAP30;ARHGAP30;ARHGAP30;ARHGAP30;ARHGAP30;ARHGAP30;ARHGAP30	1stExon;1stExon;1stExon;1stExon;5'UTR;5'UTR;5'UTR;5'UTR	low-CpG:159305854-159306397			TRUE	Promoter_Associated	ARHGAP30;ARHGAP30;ARHGAP30;ARHGAP30;ARHGAP30;ARHGAP30;ARHGAP30	ENST00000368013.3;ENST00000368017.1;ENST00000368015.1;ENST00000368013.3;ENST00000368015.1;ENST00000368016.3;ENST00000368017.1	1stExon;1stExon;1stExon;5'UTR;5'UTR;TSS200;5'UTR	ARHGAP30;ARHGAP30;ARHGAP30;ARHGAP30;ARHGAP30;ARHGAP30;ARHGAP30;ARHGAP30;ARHGAP30;ARHGAP30;ARHGAP30;ARHGAP30;ARHGAP30;ARHGAP30	ENST00000490279.1;ENST00000461003.1;ENST00000471492.2;ENST00000368013.3;ENST00000368017.1;ENST00000368015.1;ENST00000490279.1;ENST00000471492.2;ENST00000368013.3;ENST00000368015.1;ENST00000368016.3;ENST00000368018.2;ENST00000461003.1;ENST00000368017.1	1stExon;1stExon;1stExon;1stExon;1stExon;1stExon;5'UTR;5'UTR;5'UTR;5'UTR;TSS200;TSS200;3'UTR;5'UTR	chr1:161039380-161039615	3					ARHGAP30	ARHGAP30
Current	cg18530716	0.00661852	0.0535984	5.279	1.29889e-07	7.12814e-05	chr17	6947403	0.00133737	0.973086	0.00794943	1.83298e-05	Island	SLC16A11	TSS200						SLC16A11	ENST00000308009.1	TSS200	SLC16A11;SLC16A11;SLC16A11	ENST00000573338.1;ENST00000574600.1;ENST00000308009.1	TSS1500;TSS200;TSS200	chr17:6946780-6947515	3					SLC16A11	SLC16A11
Current	cg10091811	0.023412	0.0448457	5.27881	1.30027e-07	7.12814e-05	chr17	80878849	0.032226	0.623782	0.0229794	0.000185985	OpenSea	TBCD	Body						TBCD	ENST00000269368.8	3'UTR	TBCD;TBCD;TBCD;TBCD	ENST00000574886.1;ENST00000269368.8;ENST00000571796.1;ENST00000571618.1	TSS200;3'UTR;5'UTR;5'UTR			chr17:80878539-80879013	6			TBCD	TBCD
Current	cg04100337	0.0197877	0.081296	5.27902	1.29875e-07	7.12814e-05	chr17	71336777	0.0179948	0.31021	0.0204821	0.000546198	OpenSea	SDK2	Body				TRUE								chr17:71336280-71336815	3					SDK2
Current	cg13554575	0.00649778	0.0656223	5.27891	1.29953e-07	7.12814e-05	chr9	997475	0.00425504	0.66442	0.0068659	4.00498e-05	N_Shore																		chr9:995605-999790	6
Current	cg02357404	0.00256565	0.0677173	5.27766	1.30845e-07	7.15845e-05	chr4	41700716	0.00167741	0.563096	0.00277775	4.81098e-05	OpenSea	LIMCH1;LIMCH1;LIMCH1;LIMCH1;LIMCH1	3'UTR;3'UTR;3'UTR;3'UTR;3'UTR	low-CpG:41395302-41395498					LIMCH1;LIMCH1;LIMCH1;LIMCH1;LIMCH1;LIMCH1;LIMCH1	ENST00000512632.1;ENST00000513024.1;ENST00000508501.1;ENST00000512820.1;ENST00000313875.9;ENST00000396595.3;ENST00000313860.7	3'UTR;3'UTR;3'UTR;3'UTR;3'UTR;3'UTR;3'UTR	LIMCH1;LIMCH1;LIMCH1;LIMCH1;LIMCH1;LIMCH1;LIMCH1	ENST00000512632.1;ENST00000513024.1;ENST00000508501.1;ENST00000512820.1;ENST00000313875.9;ENST00000396595.3;ENST00000313860.7	3'UTR;3'UTR;3'UTR;3'UTR;3'UTR;3'UTR;3'UTR							LIMCH1	LIMCH1
Current	cg21122007	0.0216426	0.0503164	5.27698	1.31329e-07	7.17994e-05	chr5	66179120	0.0470969	3.36426e-07	0.00630624	0.90641	OpenSea	MAST4;MAST4;MAST4;MAST4	Body;Body;Body;Body									MAST4	ENST00000470421.1	5'UTR	chr5:66179020-66179230	3					MAST4	MAST4
Current	cg16832149	-0.00507067	0.0908291	-5.27644	1.31717e-07	7.19617e-05	chr3	182468322	-0.00435918	0.173849	-0.00536573	0.00104038	OpenSea
Current	cg02705101	-0.00854664	0.0881175	-5.27579	1.32188e-07	7.21689e-05	chr8	64112723	-0.0106222	6.11124e-05	-0.00127754	0.970709	OpenSea	YTHDF3;YTHDF3;YTHDF3;YTHDF3;YTHDF3;YTHDF3;YTHDF3;YTHDF3	Body;Body;Body;Body;Body;Body;Body;Body					Promoter_Associated_Cell_type_specific	YTHDF3	ENST00000521674.1	5'UTR	YTHDF3;YTHDF3;YTHDF3;YTHDF3;YTHDF3;YTHDF3;YTHDF3;YTHDF3	ENST00000521674.1;ENST00000539294.1;ENST00000542911.1;ENST00000517371.1;ENST00000524135.1;ENST00000339066.7;ENST00000434924.2;ENST00000517303.1	5'UTR;5'UTR;5'UTR;5'UTR;5'UTR;5'UTR;5'UTR;5'UTR	chr8:64112600-64112895	3					YTHDF3	YTHDF3
Current	cg17587682	0.00456398	0.0754262	5.27437	1.33213e-07	7.26277e-05	chr17	2292039	0.010599	9.89085e-07	4.57843e-05	0.997697	N_Shelf	MNT	Body						MNT	ENST00000575374.1	3'UTR	MNT;MNT;MNT;MNT	ENST00000573384.1;ENST00000575374.1;ENST00000572892.1;ENST00000571232.1	TSS1500;3'UTR;3'UTR;3'UTR	chr17:2292005-2292275	3					MNT	MNT
Current	cg19526740	0.0185337	0.0228015	5.27406	1.3344e-07	7.2701e-05	chr19	58142253	0.0320288	4.01035e-06	0.00781356	0.540863	N_Shelf
Current	cg17079641	0.00547455	0.0682088	5.27347	1.33867e-07	7.28834e-05	chr19	40897257	0.0125233	5.82008e-06	0.00203671	0.693826	S_Shore	HIPK4	TSS1500						HIPK4;HIPK4	ENST00000452139.2;ENST00000291823.1	TSS1500;TSS1500	HIPK4;HIPK4	ENST00000452139.2;ENST00000291823.1	TSS1500;TSS1500							HIPK4	HIPK4
Current	cg25462384	0.00188045	0.0306016	5.27298	1.3423e-07	7.29705e-05	chr19	7985170	0.000222648	0.996835	0.00193454	1.76607e-05	Island	SNAPC2;SNAPC2	TSS1500;TSS200					Promoter_Associated	CTD-3193O13.1;SNAPC2	ENST00000564226.1;ENST00000221573.5	TSS1500;TSS200	CTD-3193O13.1;SNAPC2	ENST00000564226.1;ENST00000221573.5	TSS1500;TSS200	chr19:7985085-7985355	3					SNAPC2	CTD-3193O13.1;SNAPC2
Current	cg01461949	0.00334447	0.0697292	5.27287	1.34305e-07	7.29705e-05	chr3	142830547	0.00333337	0.252193	0.00334708	0.000416601	OpenSea								RP11-80H8.3	ENST00000492307.1	TSS200	RP11-80H8.3	ENST00000492307.1	TSS200								RP11-80H8.3
Current	cg25386393	0.00904169	0.104002	5.2731	1.34139e-07	7.29705e-05	chr2	220509413	0.0117268	0.000151144	0.0054899	0.476182	OpenSea														chr2:220509085-220509415	3
Current	cg23013372	0.0520968	0.0598712	5.27171	1.35162e-07	7.33079e-05	chr5	43212813	0.0595406	0.000284562	0.035308	0.342115	OpenSea	NIM1K;NIM1K	5'UTR;Body						AC114947.1;AC114947.1;AC114947.1	ENST00000509362.1;ENST00000326035.2;ENST00000512796.1	5'UTR;5'UTR;5'UTR	AC114947.1;AC114947.1;AC114947.1;AC114947.1;AC114947.1	ENST00000509362.1;ENST00000326035.2;ENST00000513797.1;ENST00000440285.2;ENST00000512796.1	5'UTR;5'UTR;5'UTR;5'UTR;5'UTR					chr5:43212167-43213102	6	NIM1K	AC114947.1
Current	cg25157001	0.0378927	0.0822284	5.27165	1.35206e-07	7.33079e-05	chr12	58241890	0.0407745	6.92656e-05	0.0110393	0.958573	S_Shore	CTDSP2	TSS1500					Unclassified_Cell_type_specific	CTDSP2;CTDSP2	ENST00000548823.1;ENST00000398073.2	TSS1500;TSS1500	CTDSP2;CTDSP2	ENST00000548823.1;ENST00000398073.2	TSS1500;TSS1500							CTDSP2	CTDSP2
Current	cg08819417	0.00949405	0.0949481	5.27172	1.35149e-07	7.33079e-05	chr16	4659349	0.0151626	0.0189205	0.00788243	0.00989454	Island	FAM100A	3'UTR					Gene_Associated_Cell_type_specific	FAM100A	ENST00000283474.6	3'UTR	FAM100A	ENST00000283474.6	3'UTR	chr16:4659125-4659830	3					FAM100A	FAM100A
Current	cg08170294	0.00659587	0.0976723	5.27127	1.35481e-07	7.34066e-05	chr17	74134843	0.00793085	0.0272435	0.00611452	0.00874292	N_Shore	FOXJ1	Body			RDMR	TRUE	Unclassified_Cell_type_specific							chr17:74133265-74135895	3					FOXJ1
Current	cg04271594	0.00615891	0.0591987	5.26989	1.36506e-07	7.38603e-05	chr7	133501446	0.00892333	0.400646	0.00591243	0.000395043	OpenSea	EXOC4	Body				TRUE		EXOC4	ENST00000460346.1	5'UTR	EXOC4;EXOC4;EXOC4;EXOC4;EXOC4	ENST00000483800.1;ENST00000469115.1;ENST00000489931.1;ENST00000482089.1;ENST00000460346.1	5'UTR;5'UTR;5'UTR;5'UTR;5'UTR					chr7:133500133-133501483	6	EXOC4	EXOC4
Current	cg09879968	0.00388482	0.05442	5.26995	1.3646e-07	7.38603e-05	chr11	73471099	0.00267704	0.455185	0.0041427	0.000157093	N_Shore	RAB6A;RAB6A;RAB6A;RAB6A;RAB6A	1stExon;5'UTR;Body;Body;Body						RP11-707G14.1;RAB6A;RAB6A	ENST00000540547.1;ENST00000536566.1;ENST00000536566.1	TSS1500;1stExon;5'UTR	RP11-707G14.1;RAB6A;RAB6A;RAB6A;RAB6A	ENST00000540547.1;ENST00000536566.1;ENST00000541973.1;ENST00000541795.1;ENST00000536566.1	TSS1500;1stExon;1stExon;3'UTR;5'UTR	chr11:73471065-73471615	3					RAB6A	RP11-707G14.1;RAB6A
Current	cg05753902	0.015834	0.0918532	5.26848	1.37559e-07	7.4328e-05	chr6	71103422	0.0136881	0.913722	0.0158905	9.08589e-05	OpenSea	EVADR	TSS1500						RP11-462G2.1	ENST00000418403.1	TSS1500	RP11-462G2.1	ENST00000418403.1	TSS1500							EVADR	RP11-462G2.1
Current	cg26074539	0.00202678	0.0810075	5.26775	1.38103e-07	7.45196e-05	chr15	70484578	0.00308712	0.000230343	0.00125706	0.395732	OpenSea								U6	ENST00000363346.1	TSS1500	U6	ENST00000363346.1	TSS1500	chr15:70484440-70484715	3						U6
Current	cg03698922	0.00916549	0.130022	5.26716	1.38552e-07	7.47109e-05	chr17	74867428	0.00708566	0.520555	0.00949284	0.000206926	S_Shore	MGAT5B;MGAT5B;MGAT5B	TSS1500;Body;Body						MGAT5B;MGAT5B	ENST00000428789.2;ENST00000374998.3	TSS1500;5'UTR	MGAT5B;MGAT5B;MGAT5B	ENST00000428789.2;ENST00000565043.1;ENST00000374998.3	TSS1500;TSS1500;5'UTR	chr17:74867425-74867655	3					MGAT5B	MGAT5B
Current	cg24002710	0.00519997	0.0849574	5.26568	1.39675e-07	7.52646e-05	chr6	41209672	0.00652037	0.000151122	0.00277047	0.455023	OpenSea														chr6:41209645-41209995	3
Current	cg13181718	0.0274279	0.0604521	5.26527	1.39986e-07	7.53293e-05	chr2	29216879	0.013594	0.725507	0.0307885	4.83427e-05	OpenSea	FAM179A	5'UTR						FAM179A	ENST00000403861.2	5'UTR	FAM179A;FAM179A;FAM179A	ENST00000420297.1;ENST00000403861.2;ENST00000401723.1	5'UTR;5'UTR;5'UTR			chr2:29216058-29217208	6			FAM179A	FAM179A
Current	cg26248460	-0.0220131	0.103534	-5.26538	1.39901e-07	7.53293e-05	chr1	229757677	-0.00175816	0.989168	-0.0257794	5.68844e-06	N_Shelf	TAF5L;TAF5L	5'UTR;5'UTR						TAF5L;TAF5L;TAF5L	ENST00000477957.1;ENST00000366675.3;ENST00000258281.2	3'UTR;5'UTR;5'UTR	TAF5L;TAF5L;TAF5L	ENST00000477957.1;ENST00000366675.3;ENST00000258281.2	3'UTR;5'UTR;5'UTR	chr1:229757480-229757735	3					TAF5L	TAF5L
Current	cg26542229	0.00502564	0.0932812	5.26481	1.40333e-07	7.54644e-05	chr7	155547547	0.0166752	1.63497e-05	0.00203526	0.795911	OpenSea	RBM33	Body						RBM33	ENST00000341148.3	5'UTR	RBM33;RBM33	ENST00000438356.1;ENST00000341148.3	5'UTR;5'UTR					chr7:155543202-155547664	6	RBM33	RBM33
Current	cg07810190	0.068128	0.151735	5.26445	1.40607e-07	7.55528e-05	chr6	32055046	0.060797	0.126417	0.0728116	0.00173516	N_Shore	TNXB	Body				TRUE	Unclassified							chr6:32054985-32055395	3					TNXB
Current	cg11706382	0.00905722	0.110864	5.263	1.41724e-07	7.59013e-05	chr11	6550071	0.011436	2.37712e-06	0.00298014	0.730066	OpenSea	DNHD1	Body						DNHD1	ENST00000534210.1	TSS200	DNHD1	ENST00000534210.1	TSS200							DNHD1	DNHD1
Current	cg07841195	0.00187021	0.0501555	5.26319	1.41576e-07	7.59013e-05	chr13	34116822	0.00244065	0.0233625	0.00163025	0.0109494	Island				chr13:34116442-34116442			Promoter_Associated	LINC00464	ENST00000454681.1	3'UTR	LINC00464	ENST00000454681.1	3'UTR	chr13:34116405-34117175	3						LINC00464
Current	cg05583063	0.0288037	0.0567666	5.26302	1.4171e-07	7.59013e-05	chr5	14583209	0.0239666	0.181802	0.0308521	0.000930793	S_Shore	FAM105A	Body												chr5:14582880-14583335	3					FAM105A
Current	cg05250042	0.00574869	0.0824083	5.26191	1.42565e-07	7.63e-05	chr8	38243879	0.005123	0.492812	0.00584594	0.000292851	Island	LETM2	TSS200					Promoter_Associated	LETM2;LETM2;LETM2;LETM2;LETM2	ENST00000297720.5;ENST00000524874.1;ENST00000523983.2;ENST00000519476.2;ENST00000519476.2	TSS200;TSS200;TSS200;1stExon;5'UTR	LETM2;LETM2;LETM2;LETM2;LETM2;LETM2;LETM2;LETM2;LETM2;LETM2	ENST00000526356.1;ENST00000527334.1;ENST00000527334.1;ENST00000297720.5;ENST00000524874.1;ENST00000518883.2;ENST00000523268.2;ENST00000519476.2;ENST00000519476.2;ENST00000518121.1	TSS1500;1stExon;5'UTR;TSS200;TSS200;TSS200;TSS200;1stExon;5'UTR;TSS200	chr8:38243540-38244035	3					LETM2	LETM2
Current	cg12526471	-0.0670745	0.0747459	-5.26163	1.42784e-07	7.63649e-05	chr11	113929188	-0.136714	1.92447e-05	-0.0412021	0.121784	N_Shore	ZBTB16	TSS1500			RDMR			ZBTB16	ENST00000335953.4	TSS1500	ZBTB16;ZBTB16;ZBTB16	ENST00000335953.4;ENST00000541602.1;ENST00000544220.1	TSS1500;TSS1500;TSS1500	chr11:113929040-113929475	3					ZBTB16	ZBTB16
Current	cg06752482	0.0300176	0.0331385	5.26128	1.43058e-07	7.64598e-05	chr17	58499816	0.00410027	0.987403	0.0320585	4.67181e-05	S_Shore	C17orf64	TSS200				TRUE		C17orf64;C17orf64	ENST00000474834.1;ENST00000269127.4	5'UTR;TSS200	C17orf64;C17orf64;C17orf64;C17orf64	ENST00000474834.1;ENST00000269127.4;ENST00000464714.1;ENST00000461535.1	5'UTR;TSS200;TSS200;5'UTR	chr17:58499385-58500035	3					C17orf64	C17orf64
Current	cg20384231	0.0532064	0.104025	5.26114	1.43166e-07	7.64652e-05	chr10	131132572	0.0278405	0.882014	0.055729	9.57969e-05	OpenSea
Current	cg17526470	0.00339768	0.0340491	5.26066	1.4354e-07	7.65615e-05	chr1	65613055	0.000543871	0.956063	0.00435187	1.62197e-06	Island	AK4;AK4;AK4	TSS1500;TSS1500;TSS200						AK4;AK4;AK4;AK4;AK4	ENST00000470888.2;ENST00000546702.1;ENST00000395334.2;ENST00000327299.7;ENST00000545314.1	TSS1500;TSS1500;TSS1500;TSS1500;TSS200	AK4;AK4;AK4;AK4;AK4	ENST00000470888.2;ENST00000546702.1;ENST00000395334.2;ENST00000327299.7;ENST00000497030.1	TSS1500;TSS1500;TSS1500;TSS1500;TSS200	chr1:65612860-65613955	3					AK4	AK4
Current	cg01140661	0.032494	0.0994083	5.25948	1.4446e-07	7.69479e-05	chr22	32058576	0.00911605	0.807852	0.0615292	5.04301e-07	S_Shore							Promoter_Associated	PISD;PISD	ENST00000336566.4;ENST00000439502.2	TSS1500;TSS200	PISD;PISD;PISD;PISD;PISD;PISD	ENST00000435900.1;ENST00000474017.1;ENST00000336566.4;ENST00000460723.1;ENST00000437808.1;ENST00000439502.2	TSS1500;TSS1500;TSS1500;TSS1500;TSS1500;TSS200	chr22:32057800-32058675	3						PISD
Current	cg07597874	-0.0023484	0.0494152	-5.25935	1.44568e-07	7.69534e-05	chr22	18561409	-0.00589802	8.76465e-09	-0.000504717	0.918733	Island	PEX26;PEX26	Body;Body					Promoter_Associated	XXbac-B476C20.9	ENST00000426483.1	TSS1500	XXbac-B476C20.9	ENST00000426483.1	TSS1500	chr22:18561160-18561550	3					PEX26	XXbac-B476C20.9
Current	cg20516015	-0.0581543	0.11389	-5.25896	1.44871e-07	7.70625e-05	chr1	207483391	-0.053894	0.32536	-0.058832	0.000524982	OpenSea							Unclassified_Cell_type_specific							chr1:207483060-207483590	3
Current	cg12598048	-0.0130123	0.0498292	-5.2577	1.45869e-07	7.75324e-05	chr15	22892705	-0.0130969	0.55022	-0.0129939	0.000266017	Island	CYFIP1;CYFIP1	5'UTR;1stExon	high-CpG:20443515-20444225					CYFIP1;CYFIP1;CYFIP1	ENST00000560848.1;ENST00000313077.7;ENST00000313077.7	TSS200;1stExon;5'UTR	CYFIP1;CYFIP1;CYFIP1;CYFIP1;CYFIP1;CYFIP1;CYFIP1	ENST00000560848.1;ENST00000558430.1;ENST00000313077.7;ENST00000561274.1;ENST00000561185.1;ENST00000313077.7;ENST00000561274.1	TSS200;TSS200;1stExon;1stExon;5'UTR;5'UTR;5'UTR	chr15:22891665-22892775	3					CYFIP1	CYFIP1
Current	cg18667511	0.0443789	0.150471	5.25747	1.4605e-07	7.75324e-05	chr21	46021988	0.0562492	8.22763e-05	0.00802547	0.990856	OpenSea	KRTAP10-7;C21orf29	3'UTR;Body						KRTAP10-7;KRTAP10-7	ENST00000380102.2;ENST00000380102.2	1stExon;3'UTR	KRTAP10-7;KRTAP10-7	ENST00000380102.2;ENST00000380102.2	1stExon;3'UTR			chr21:46021111-46023596	6			KRTAP10-7;C21orf29	KRTAP10-7
Current	cg19675496	0.0935145	0.158208	5.25756	1.45979e-07	7.75324e-05	chr8	10663827	0.041563	0.835536	0.106774	0.000103963	OpenSea	PINX1;PINX1	Body;Body									PINX1	ENST00000524061.1	3'UTR	chr8:10663705-10664115	3					PINX1	PINX1
Current	cg26062455	0.0479565	0.147001	5.25557	1.47565e-07	7.82716e-05	chr7	128349132	0.0283351	0.784407	0.0502867	0.000116543	OpenSea	FAM71F1;FAM71F1;FAM71F1	1stExon;5'UTR;Body						FAM71F1;FAM71F1;FAM71F1	ENST00000469348.1;ENST00000485070.1;ENST00000485070.1	TSS200;1stExon;5'UTR	FAM71F1;FAM71F1;FAM71F1;FAM71F1;FAM71F1	ENST00000493738.1;ENST00000485070.1;ENST00000484425.2;ENST00000485070.1;ENST00000484425.2	TSS200;1stExon;1stExon;5'UTR;5'UTR	chr7:128348960-128349255	3					FAM71F1	FAM71F1
Current	cg14302778	0.00578104	0.0410384	5.25419	1.48675e-07	7.87137e-05	chr12	42078465	0.00259839	0.961094	0.00588585	4.23976e-05	OpenSea
Current	cg09872447	0.00723691	0.063434	5.25382	1.48977e-07	7.88204e-05	chr20	34442290	0.0080538	0.00108672	0.0060197	0.190542	OpenSea	PHF20	Body				TRUE		Y_RNA;PHF20	ENST00000362806.1;ENST00000481202.1	TSS1500;5'UTR	Y_RNA;PHF20;PHF20;PHF20;PHF20;PHF20	ENST00000362806.1;ENST00000486408.1;ENST00000495338.1;ENST00000496305.1;ENST00000461122.1;ENST00000481202.1	TSS1500;TSS1500;TSS1500;TSS1500;5'UTR;5'UTR							PHF20	Y_RNA;PHF20
Current	cg14095591	0.00325222	0.0796238	5.25286	1.49753e-07	7.91248e-05	chr21	33973312	2.45132e-05	0.997473	0.0048602	2.52953e-08	OpenSea							Gene_Associated									chr21:33973177-33973683	6	chr21:33972622-33973981	6
Current	cg14274019	0.0273625	0.063551	5.25108	1.5121e-07	7.98409e-05	chr9	134184504	0.0258551	0.291531	0.0277394	0.000641314	S_Shore	PPAPDC3	3'UTR						PPAPDC3	ENST00000372264.3	3'UTR	PPAPDC3	ENST00000372264.3	3'UTR			chr9:134184459-134185645	6			PPAPDC3	PPAPDC3
Current	cg07986791	0.00347167	0.0525234	5.25034	1.5182e-07	8.01092e-05	chr16	55498979	0.00883694	0.00252205	0.00243446	0.0349629	OpenSea						TRUE	Unclassified	MMP2	ENST00000570308.1	5'UTR	MMP2	ENST00000570308.1	5'UTR			chr16:55498867-55499493	6	chr16:55497749-55500352	6		MMP2
Current	cg25209672	0.0352593	0.136834	5.24977	1.52292e-07	8.01568e-05	chr4	177107381	0.0412149	0.000137877	0.0219136	0.571695	OpenSea	SPATA4	Body				TRUE								chr4:177107285-177107555	3					SPATA4
Current	cg06933364	0.0271837	0.0553916	5.24981	1.52258e-07	8.01568e-05	chr21	46978104	0.00198319	0.996953	0.0339378	1.45666e-05	S_Shore							Unclassified_Cell_type_specific									chr21:46977959-46978680	6
Current	cg23759060	-0.00740957	0.0316569	-5.24942	1.5258e-07	8.02412e-05	chr7	128412659	-0.00947591	0.000136419	-0.0033687	0.724991	OpenSea	OPN1SW	Body																chr7:128412352-128416743	6	OPN1SW
Current	cg16031848	0.0222503	0.043271	5.24711	1.545e-07	8.10348e-05	chr20	57985419	0.028683	1.07773e-05	0.00574588	0.827407	OpenSea							Unclassified_Cell_type_specific									chr20:57985353-57985932	3
Current	cg25009443	0.0194161	0.0481297	5.24681	1.54755e-07	8.10739e-05	chr11	57208642	0.01942	0.000124255	0.0193522	0.920799	OpenSea														chr11:57208365-57208815	3
Current	cg17911695	-0.00638803	0.0818673	-5.24678	1.54781e-07	8.10739e-05	chr3	120511839	-0.00468102	0.442589	-0.00691665	0.000305341	OpenSea						TRUE
Current	cg03860108	0.0140681	0.108253	5.24654	1.54983e-07	8.11259e-05	chr7	146946928	0.0081811	0.527007	0.0157271	0.000152966	OpenSea	CNTNAP2	Body																chr7:146946743-146947661	6	CNTNAP2
Current	cg02486590	0.00207542	0.0623637	5.24532	1.56015e-07	8.16116e-05	chr2	203155090	0.00347598	0.889838	0.0020009	0.000117498	OpenSea	SNORD11B;NOP58	TSS1500;Body						SNORD11B	ENST00000459250.1	TSS1500	SNORD11B;NOP58;NOP58	ENST00000459250.1;ENST00000492688.1;ENST00000478941.1	TSS1500;5'UTR;5'UTR	chr2:203155080-203155395	3					SNORD11B;NOP58	SNORD11B;NOP58
Current	cg09605880	0.0632513	0.0712053	5.24308	1.57918e-07	8.24973e-05	chr1	32397195	0.0604696	0.0057819	0.070188	0.0456611	OpenSea	PTP4A2	5'UTR				TRUE		RP4-534N18.2;PTP4A2;PTP4A2;PTP4A2	ENST00000447478.1;ENST00000356536.3;ENST00000344035.5;ENST00000526960.1	TSS1500;5'UTR;5'UTR;3'UTR	RP4-534N18.2;PTP4A2;PTP4A2;PTP4A2;PTP4A2;PTP4A2;PTP4A2;PTP4A2;PTP4A2;PTP4A2;PTP4A2;PTP4A2;PTP4A2	ENST00000447478.1;ENST00000534796.1;ENST00000356536.3;ENST00000344035.5;ENST00000468531.1;ENST00000532289.1;ENST00000526960.1;ENST00000524384.1;ENST00000528840.1;ENST00000494444.2;ENST00000529477.1;ENST00000533408.1;ENST00000475464.1	TSS1500;5'UTR;5'UTR;5'UTR;5'UTR;3'UTR;3'UTR;3'UTR;3'UTR;3'UTR;3'UTR;3'UTR;3'UTR	chr1:32396865-32397230	3					PTP4A2	RP4-534N18.2;PTP4A2
Current	cg21342695	0.0155282	0.0509683	5.24225	1.58634e-07	8.28166e-05	chr12	122204385	0.0106595	0.763229	0.0162542	0.000110734	OpenSea	TMEM120B	Body						TMEM120B	ENST00000540377.1	5'UTR	TMEM120B	ENST00000540377.1	5'UTR	chr12:122204365-122204895	3					TMEM120B	TMEM120B
Current	cg22247194	0.0166036	0.0792756	5.24169	1.59115e-07	8.29576e-05	chr4	6271904	0.0218856	0.284077	0.0159882	0.000697327	Island	WFS1;WFS1	5'UTR;5'UTR						WFS1;WFS1;WFS1	ENST00000503569.1;ENST00000226760.1;ENST00000540337.1	5'UTR;5'UTR;5'UTR	WFS1;WFS1;WFS1;WFS1	ENST00000503569.1;ENST00000226760.1;ENST00000506588.1;ENST00000540337.1	5'UTR;5'UTR;5'UTR;5'UTR			chr4:6270560-6273920	6	chr4:6270458-6272067	6	WFS1	WFS1
Current	cg01432443	0.0465714	0.0767881	5.24079	1.59892e-07	8.32523e-05	chr8	74005680	0.0269871	0.7591	0.0506988	9.00795e-05	Island	C8orf84	TSS200						C8orf84;C8orf84	ENST00000297354.6;ENST00000519697.1	TSS200;3'UTR	C8orf84;C8orf84	ENST00000297354.6;ENST00000519697.1	TSS200;3'UTR	chr8:74005145-74006015	3					C8orf84	C8orf84
Current	cg26749825	0.00571925	0.100239	5.24082	1.59863e-07	8.32523e-05	chr16	19821305	0.000670384	0.98936	0.00666802	4.00121e-05	OpenSea	IQCK;IQCK;IQCK;IQCK;IQCK	Body;Body;Body;Body;Body						IQCK	ENST00000562762.1	5'UTR	IQCK;IQCK;IQCK;IQCK;IQCK	ENST00000568300.2;ENST00000564955.1;ENST00000561935.1;ENST00000562762.1;ENST00000561839.1	5'UTR;3'UTR;3'UTR;5'UTR;3'UTR					chr16:19820469-19821412	5	IQCK	IQCK
Current	cg05123929	0.00576452	0.102116	5.23956	1.60961e-07	8.37538e-05	chr21	46349494	0.00788415	0.00408221	0.00512848	0.0630143	N_Shore	ITGB2-AS1;ITGB2-AS1;ITGB2-AS1;ITGB2-AS1;ITGB2-AS1;ITGB2-AS1;ITGB2	Body;Body;Body;Body;Body;Body;TSS1500						AL844908.5;ITGB2;ITGB2	ENST00000441379.1;ENST00000355153.4;ENST00000397850.2	5'UTR;TSS1500;TSS1500	AL844908.5;ITGB2;ITGB2;ITGB2;ITGB2	ENST00000441379.1;ENST00000517563.1;ENST00000355153.4;ENST00000397850.2;ENST00000521995.1	5'UTR;TSS1500;TSS1500;TSS1500;5'UTR	chr21:46348845-46349975	3					ITGB2-AS1;ITGB2	AL844908.5;ITGB2
Current	cg06785542	0.0353392	0.0608914	5.23936	1.61132e-07	8.37874e-05	chr20	24719803	0.0422604	1.96886e-05	0.0066724	0.974154	OpenSea														chr20:24719785-24720175	3
Current	cg03692425	0.019872	0.076165	5.23832	1.62048e-07	8.42079e-05	chr12	121784190	0.0156628	0.106171	0.0230709	0.0021905	OpenSea	ANAPC5;ANAPC5	Body;Body						ANAPC5;ANAPC5	ENST00000536366.1;ENST00000543649.1	TSS1500;3'UTR	ANAPC5;ANAPC5;ANAPC5;ANAPC5;ANAPC5	ENST00000536416.1;ENST00000536366.1;ENST00000541652.1;ENST00000534976.1;ENST00000543649.1	3'UTR;TSS1500;3'UTR;3'UTR;3'UTR							ANAPC5	ANAPC5
Current	cg01679206	0.0928358	0.168736	5.23754	1.62728e-07	8.45055e-05	chr7	73253049	0.0144191	0.995618	0.103405	4.13386e-05	N_Shelf	WBSCR27	Body									WBSCR27	ENST00000458679.1	3'UTR	chr7:73252825-73253335	3					WBSCR27	WBSCR27
Current	cg21619153	0.0178548	0.106127	5.23463	1.65311e-07	8.55088e-05	chr11	17294197	0.0569283	0.0692779	0.0156025	0.00157469	N_Shelf											NUCB2;NUCB2;NUCB2;NUCB2;NUCB2	ENST00000528644.1;ENST00000532658.1;ENST00000530527.1;ENST00000533773.1;ENST00000526120.1	5'UTR;5'UTR;5'UTR;5'UTR;5'UTR								NUCB2
Current	cg16162922	0.0470444	0.145613	5.23369	1.66158e-07	8.58444e-05	chr3	134395660	0.014118	0.866749	0.055234	9.3898e-05	OpenSea											EPHB1;EPHB1	ENST00000467708.2;ENST00000460895.1	5'UTR;5'UTR					chr3:134395615-134397056	6		EPHB1
Current	cg16705138	0.0299869	0.0384814	5.23367	1.66178e-07	8.58444e-05	chr14	94508740	0.0329728	0.000532831	0.0202289	0.228377	OpenSea	OTUB2	Body				TRUE								chr14:94508365-94509095	3					OTUB2
Current	cg18982477	0.0030177	0.0841515	5.23316	1.66639e-07	8.60259e-05	chr4	37644098	0.0025195	0.450738	0.00313456	6.76837e-05	OpenSea	RELL1;RELL1	Body;Body				TRUE														RELL1
Current	cg02171545	-0.124402	0.160074	-5.23291	1.66859e-07	8.6083e-05	chr15	25093366	-0.0128764	0.988249	-0.149622	1.60461e-05	Island	SNRPN;SNRPN;SNRPN	5'UTR;5'UTR;5'UTR	high-CpG:22644448-22644470					SNRPN	ENST00000400098.1	5'UTR	SNRPN	ENST00000400098.1	5'UTR	chr15:25093180-25093690	3					SNRPN	SNRPN
Current	cg17218813	0.0555898	0.138541	5.23266	1.6709e-07	8.60885e-05	chr6	32119616	0.0179877	0.832171	0.0769359	3.23883e-06	S_Shore	PRRT1;PRRT1	1stExon;5'UTR						PRRT1;PRRT1	ENST00000211413.5;ENST00000211413.5	1stExon;5'UTR	PRRT1;PRRT1;PRRT1;PRRT1;PRRT1;PRRT1	ENST00000495191.1;ENST00000472641.1;ENST00000495191.1;ENST00000472641.1;ENST00000211413.5;ENST00000211413.5	3'UTR;3'UTR;1stExon;1stExon;1stExon;5'UTR	chr6:32119600-32120130	3					PRRT1	PRRT1
Current	cg23061795	0.0227017	0.110178	5.23254	1.67198e-07	8.60885e-05	chr11	106269962	0.0342679	5.00236e-05	0.0109759	0.706333	OpenSea						TRUE								chr11:106269820-106270115	3
Current	cg25667659	0.00213841	0.0748476	5.23175	1.67915e-07	8.64013e-05	chr1	38478249	0.00125831	0.703868	0.00259168	5.45687e-05	Island	UTP11L	TSS200					Promoter_Associated	UTP11L;UTP11L	ENST00000537711.1;ENST00000373014.4	TSS1500;TSS200	UTP11L;UTP11L;UTP11L;UTP11L	ENST00000483182.1;ENST00000537711.1;ENST00000486563.1;ENST00000373014.4	5'UTR;TSS1500;TSS200;TSS200	chr1:38478080-38478435	3					UTP11L	UTP11L
Current	cg00128517	0.0855432	0.102219	5.23162	1.68027e-07	8.64026e-05	chr10	125251730	0.0916965	0.000723188	0.0712586	0.249924	OpenSea						TRUE		RP11-282I1.1	ENST00000448347.1	5'UTR	RP11-282I1.1	ENST00000448347.1	5'UTR	chr10:125251605-125252095	3						RP11-282I1.1
Current	cg20901829	0.0231738	0.107941	5.23131	1.6831e-07	8.64914e-05	chr3	47262276	0.0302134	3.31351e-05	0.00406453	0.955053	OpenSea	KIF9-AS1	Body						RP11-447D11.2	ENST00000429315.2	5'UTR	RP11-447D11.2	ENST00000429315.2	5'UTR					chr3:47262136-47262536	5	KIF9-AS1	RP11-447D11.2
Current	cg19885008	0.00280756	0.0847978	5.23092	1.68671e-07	8.65641e-05	chr17	29705429	0.00297481	0.00688114	0.00271722	0.0412827	OpenSea								AC135724.1;AC135724.1	ENST00000422121.1;ENST00000498569.1	TSS1500;TSS1500	AC135724.1;AC135724.1	ENST00000422121.1;ENST00000498569.1	TSS1500;TSS1500								AC135724.1
Current	cg02411961	-0.00249286	0.0415354	-5.23054	1.69015e-07	8.66843e-05	chr9	34523230	-0.000259804	0.984357	-0.00320021	3.08993e-06	Island	ENHO	TSS200				TRUE		RP11-296L22.8;ENHO;ENHO	ENST00000439960.1;ENST00000399775.2;ENST00000303992.2	5'UTR;TSS200;TSS1500	RP11-296L22.8;ENHO;ENHO	ENST00000439960.1;ENST00000399775.2;ENST00000303992.2	5'UTR;TSS200;TSS1500	chr9:34522905-34523335	3					ENHO	RP11-296L22.8;ENHO
Current	cg01888323	0.00253716	0.0752011	5.23001	1.695e-07	8.68761e-05	chr1	68909191	0.00162791	0.576136	0.00260246	0.00027242	OpenSea	RPE65	Body														chr1:68908683-68909218	6	chr1:68908533-68909441	6	RPE65
Current	cg24504467	-0.00664822	0.06864	-5.22909	1.7035e-07	8.72551e-05	chr4	36652838	-0.00292944	0.910138	-0.00708967	4.58481e-05	OpenSea																chr4:36652634-36653338	6	chr4:36652735-36653517	6
Current	cg02926356	0.0129431	0.117009	5.22864	1.70764e-07	8.74105e-05	chr22	47560029	0.00786864	0.626282	0.0140112	0.000105292	S_Shore	TBC1D22A;TBC1D22A;TBC1D22A;TBC1D22A;TBC1D22A	Body;Body;Body;Body;Body									TBC1D22A;TBC1D22A	ENST00000394449.2;ENST00000441162.1	3'UTR;3'UTR			chr22:47559227-47561937	6			TBC1D22A	TBC1D22A
Current	cg06609098	0.0147948	0.10475	5.22845	1.70934e-07	8.74157e-05	chr11	61248435	0.0401916	0.0437398	0.0132734	0.00598456	OpenSea	C11orf66;C11orf66	TSS200;TSS200						PPP1R32;RP11-286N22.8	ENST00000432063.2;ENST00000544880.1	TSS200;5'UTR	PPP1R32;RP11-286N22.8;RP11-286N22.8;RP11-286N22.8	ENST00000432063.2;ENST00000543044.1;ENST00000544025.1;ENST00000544880.1	TSS200;3'UTR;5'UTR;5'UTR			chr11:61247838-61250591	6			C11orf66	PPP1R32;RP11-286N22.8
Current	cg12624197	0.160877	0.235996	5.22827	1.711e-07	8.74157e-05	chr1	20698023	0.0981398	0.62965	0.180729	0.000119713	OpenSea					RDMR			RP4-749H3.1	ENST00000426428.1	3'UTR	RP4-749H3.1	ENST00000426428.1	3'UTR	chr1:20697960-20698270	3						RP4-749H3.1
Current	cg02558751	-0.00853625	0.0903678	-5.22827	1.71108e-07	8.74157e-05	chr2	218027522	-0.0102869	6.35003e-05	-0.00423414	0.660674	OpenSea				chr2:218027339-218027339		TRUE								chr2:218027340-218027575	3
Current	cg14436569	-0.0822427	0.169231	-5.22742	1.71893e-07	8.77601e-05	chr9	119085681	-0.0858135	0.000346802	-0.0570188	0.401865	OpenSea	PAPPA	Body				TRUE								chr9:119085200-119085775	3					PAPPA
Current	cg23102367	0.0144681	0.0585044	5.22625	1.72983e-07	8.81759e-05	chr1	101702141	0.0175083	0.122516	0.014252	0.00191949	S_Shore	LOC101928370;S1PR1	TSS200;TSS200					Unclassified	S1PR1;S1PR1;S1PR1;RP4-575N6.4	ENST00000305352.6;ENST00000424264.1;ENST00000475821.1;ENST00000432195.1	TSS1500;TSS1500;TSS1500;TSS200	S1PR1;S1PR1;S1PR1;RP4-575N6.4	ENST00000305352.6;ENST00000424264.1;ENST00000475821.1;ENST00000432195.1	TSS1500;TSS1500;TSS1500;TSS200	chr1:101700700-101702615	3					LOC101928370;S1PR1	S1PR1;RP4-575N6.4
Current	cg17395207	0.0134112	0.140386	5.22491	1.74242e-07	8.87292e-05	chr1	147082993	0.0162681	3.76675e-05	0.00668	0.657214	OpenSea	BCL9	5'UTR				TRUE	Unclassified_Cell_type_specific	BCL9;BCL9	ENST00000473292.1;ENST00000234739.3	TSS1500;5'UTR	BCL9;BCL9;BCL9	ENST00000473292.1;ENST00000497938.1;ENST00000234739.3	TSS1500;5'UTR;5'UTR	chr1:147082860-147083055	3					BCL9	BCL9
Current	cg25249670	0.00695955	0.0767829	5.22474	1.74398e-07	8.87511e-05	chr18	77485710	0.00922428	2.08657e-05	4.70244e-05	0.999763	N_Shore	CTDP1;CTDP1	Body;Body					Unclassified									chr18:77474034-77488114	6			CTDP1
Current	cg12149299	-0.0357827	0.0397747	-5.22418	1.74928e-07	8.89633e-05	chr12	96762309	-0.00326874	0.990786	-0.0400472	3.23514e-05	OpenSea	CDK17;CDK17	5'UTR;5'UTR				TRUE		CDK17;CDK17;CDK17	ENST00000542666.1;ENST00000543119.2;ENST00000261211.3	5'UTR;5'UTR;5'UTR	CDK17;CDK17;CDK17;CDK17;CDK17	ENST00000542666.1;ENST00000552262.1;ENST00000551816.1;ENST00000543119.2;ENST00000261211.3	5'UTR;5'UTR;5'UTR;5'UTR;5'UTR	chr12:96762060-96762370	3					CDK17	CDK17
Current	cg12704137	0.0126691	0.0917146	5.22391	1.75186e-07	8.90368e-05	chr19	17928822	0.0201147	0.0524833	0.0109426	0.00502625	N_Shelf	INSL3;INSL3	Body;Body												chr19:17928665-17928895	3					INSL3
Current	cg20306265	0.0625054	0.0722986	5.22275	1.76289e-07	8.94109e-05	chr1	118157624	0.0799708	1.25774e-05	0.0139503	0.926015	OpenSea	FAM46C	5'UTR				TRUE		FAM46C	ENST00000369448.3	5'UTR	FAM46C	ENST00000369448.3	5'UTR					chr1:118153467-118159105	6	FAM46C	FAM46C
Current	cg23258703	0.0513223	0.174155	5.22265	1.76376e-07	8.94109e-05	chr7	128782363	0.0524345	7.82488e-05	0.0134481	0.985712	N_Shelf
Current	cg18242171	0.00409428	0.0812744	5.22224	1.76769e-07	8.95526e-05	chr11	11863344	0.0010564	0.908706	0.0050289	7.86074e-06	Island	USP47;USP47;USP47;USP47	5'UTR;5'UTR;1stExon;1stExon	high-CpG:11819407-11820319				Promoter_Associated	USP47;USP47;USP47;USP47	ENST00000535588.1;ENST00000339865.5;ENST00000339865.5;ENST00000539466.1	TSS1500;5'UTR;1stExon;TSS200	USP47;USP47;USP47;USP47;USP47;USP47	ENST00000535588.1;ENST00000339865.5;ENST00000339865.5;ENST00000525257.1;ENST00000525267.1;ENST00000539466.1	TSS1500;5'UTR;1stExon;TSS200;TSS200;TSS200	chr11:11862640-11863610	3					USP47	USP47
Current	cg10477316	-0.00509173	0.0721163	-5.22195	1.77053e-07	8.96387e-05	chr2	241512293	-0.00766774	2.30069e-05	-0.000703434	0.975338	N_Shore	RNPEPL1	5'UTR						RNPEPL1	ENST00000270357.3	5'UTR	RNPEPL1;RNPEPL1;RNPEPL1;RNPEPL1	ENST00000451363.1;ENST00000270357.3;ENST00000481757.1;ENST00000486058.1	5'UTR;5'UTR;TSS1500;5'UTR			chr2:241511536-241515418	6	chr2:241494179-241528065	6	RNPEPL1	RNPEPL1
Current	cg25722644	-0.051438	0.0766613	-5.22143	1.7755e-07	8.98327e-05	chr8	6694415	-0.0355218	0.557828	-0.0557534	0.000237847	S_Shore	XKR5	TSS1500						GS1-24F4.2;XKR5	ENST00000500823.2;ENST00000518724.1	5'UTR;TSS1500	GS1-24F4.2;XKR5;XKR5;XKR5	ENST00000500823.2;ENST00000405979.2;ENST00000430797.1;ENST00000518724.1	5'UTR;TSS1500;TSS1500;TSS1500							XKR5	GS1-24F4.2;XKR5
Current	cg27107094	0.0267066	0.0758624	5.22092	1.78041e-07	8.99211e-05	chr22	37768915	0.000331576	0.968059	0.0278478	3.5243e-05	N_Shore	ELFN2	3'UTR						ELFN2;ELFN2;ELFN2;RP1-63G5.5	ENST00000349653.3;ENST00000349653.3;ENST00000402918.1;ENST00000430883.1	3'UTR;1stExon;3'UTR;3'UTR	ELFN2;ELFN2;ELFN2;RP1-63G5.5;RP1-63G5.5	ENST00000349653.3;ENST00000349653.3;ENST00000402918.1;ENST00000430883.1;ENST00000452946.1	3'UTR;1stExon;3'UTR;3'UTR;3'UTR	chr22:37768825-37769115	3					ELFN2	ELFN2;RP1-63G5.5
Current	cg14188346	-0.0114583	0.0688673	-5.22098	1.7798e-07	8.99211e-05	chr9	98811640	-0.00539326	0.851279	-0.0124159	4.84139e-05	OpenSea														chr9:98810445-98812095	3
Current	cg09408081	0.00970588	0.104757	5.22034	1.78593e-07	9.01287e-05	chr6	114593693	0.0103179	0.000112481	0.0043154	0.834922	OpenSea	LOC101927768	Body						HS3ST5;RP3-399L15.3	ENST00000312719.5;ENST00000519104.1	5'UTR;5'UTR	HS3ST5;RP3-399L15.3	ENST00000312719.5;ENST00000519104.1	5'UTR;5'UTR					chr6:114593622-114594481	6	LOC101927768	HS3ST5;RP3-399L15.3
Current	cg11110406	0.0102271	0.0752422	5.21993	1.78993e-07	9.02725e-05	chr13	98829564	0.0103928	0.210221	0.0101797	0.00117129	S_Shore	FARP1;RNF113B;FARP1	5'UTR;TSS200;5'UTR						RNF113B;FARP1;FARP1;FARP1	ENST00000267291.6;ENST00000376581.4;ENST00000376584.2;ENST00000319562.6	TSS200;5'UTR;5'UTR;5'UTR	RNF113B;FARP1;FARP1;FARP1	ENST00000267291.6;ENST00000376581.4;ENST00000376584.2;ENST00000319562.6	TSS200;5'UTR;5'UTR;5'UTR					chr13:98829381-98829871	4	FARP1;RNF113B	RNF113B;FARP1
Current	cg26467257	-0.0904126	0.15268	-5.21945	1.79458e-07	9.0414e-05	chr9	706307	-0.0127567	0.941102	-0.124191	2.8793e-06	N_Shore	KANK1;KANK1;KANK1;KANK1	TSS1500;Body;Body;Body						KANK1;KANK1;KANK1	ENST00000382293.3;ENST00000489369.1;ENST00000397976.1	TSS1500;5'UTR;5'UTR	KANK1;KANK1;KANK1	ENST00000382293.3;ENST00000489369.1;ENST00000397976.1	TSS1500;5'UTR;5'UTR	chr9:706105-706330	3					KANK1	KANK1
Current	cg09072212	-0.0216775	0.132155	-5.21923	1.79672e-07	9.04414e-05	chr20	171181	-0.0118968	0.891985	-0.022611	0.000103963	OpenSea	DEFB128	TSS1500						DEFB128	ENST00000334391.4	TSS1500	DEFB128	ENST00000334391.4	TSS1500							DEFB128	DEFB128
Current	cg07210996	-0.00577975	0.0675837	-5.2188	1.80085e-07	9.05913e-05	chr2	48338725	-0.00459638	0.603692	-0.00591795	0.000259716	OpenSea							Promoter_Associated	AC079807.4	ENST00000447571.1	3'UTR	AC079807.4	ENST00000447571.1	3'UTR	chr2:48338400-48339470	3						AC079807.4
Current	cg20315346	-0.00316322	0.0576254	-5.21642	1.82414e-07	9.16458e-05	chr15	41523051	-0.00328506	0.0646584	-0.00310346	0.00467522	Island	CHP;EXD1	TSS1500;TSS200					Promoter_Associated	AC012652.1;AC012652.1;EXD1;EXD1;EXD1;AC012652.1;AC012652.1	ENST00000334660.5;ENST00000560397.1;ENST00000458580.2;ENST00000314992.5;ENST00000559743.1;ENST00000558351.1;ENST00000558351.1	TSS1500;TSS1500;TSS200;TSS200;TSS1500;1stExon;5'UTR	AC012652.1;AC012652.1;AC012652.1;AC012652.1;AC012652.1;EXD1;EXD1;EXD1;EXD1;AC012652.1;AC012652.1	ENST00000560411.1;ENST00000334660.5;ENST00000560784.1;ENST00000561280.1;ENST00000560397.1;ENST00000458580.2;ENST00000314992.5;ENST00000559743.1;ENST00000558396.1;ENST00000558351.1;ENST00000558351.1	TSS1500;TSS1500;TSS1500;TSS1500;TSS1500;TSS200;TSS200;TSS1500;TSS200;1stExon;5'UTR	chr15:41522820-41523475	3					CHP;EXD1	AC012652.1;EXD1
Current	cg26560656	0.00733678	0.0421932	5.21627	1.82566e-07	9.16635e-05	chr18	77711462	0.00782707	0.00636626	0.00695635	0.046731	Island	PQLC1;PQLC1;PQLC1	5'UTR;5'UTR;5'UTR						PQLC1;PQLC1;PQLC1;PQLC1	ENST00000351365.2;ENST00000397778.2;ENST00000409073.1;ENST00000474967.1	5'UTR;5'UTR;TSS1500;3'UTR	PQLC1;PQLC1;PQLC1;PQLC1;PQLC1	ENST00000357575.3;ENST00000397778.2;ENST00000409073.1;ENST00000478144.1;ENST00000474967.1	5'UTR;5'UTR;TSS1500;TSS1500;3'UTR	chr18:77711260-77711495	3					PQLC1	PQLC1
Current	cg06336221	0.0125851	0.0740384	5.21602	1.82807e-07	9.17259e-05	chr6	31936446	0.018437	0.00484	0.0101311	0.038733	N_Shelf	SKIV2L	Body						SKIV2L	ENST00000375394.2	ExonBnd	SKIV2L;SKIV2L;SKIV2L;SKIV2L;SKIV2L;SKIV2L;SKIV2L;SKIV2L	ENST00000484835.1;ENST00000471818.1;ENST00000485349.1;ENST00000470453.1;ENST00000483553.1;ENST00000375394.2;ENST00000465703.1;ENST00000474839.1	5'UTR;5'UTR;5'UTR;5'UTR;3'UTR;ExonBnd;5'UTR;3'UTR					chr6:31936245-31941585	6	SKIV2L	SKIV2L
Current	cg15858033	0.00629868	0.0622339	5.21574	1.83088e-07	9.18069e-05	chr11	43330993	0.00705359	0.0359349	0.0059813	0.00688093	N_Shelf
Current	cg11102716	0.00217238	0.0725892	5.21527	1.83549e-07	9.19227e-05	chr12	54903602	0.00199786	0.198416	0.00224252	0.000874249	OpenSea	NCKAP1L;NCKAP1L	Body;Body									NCKAP1L;NCKAP1L	ENST00000552211.1;ENST00000548916.1	TSS200;TSS200	chr12:54903465-54903730	3					NCKAP1L	NCKAP1L
Current	cg18981569	0.00703316	0.0964212	5.21395	1.84859e-07	9.2461e-05	chr8	94271640	0.0438665	0.211321	0.00666514	0.00118728	OpenSea								RP11-388K12.2	ENST00000522598.1	TSS1500	RP11-388K12.2;LINC00535;LINC00535	ENST00000522598.1;ENST00000520513.1;ENST00000520096.1	TSS1500;3'UTR;3'UTR								RP11-388K12.2;LINC00535
Current	cg18335535	0.00868733	0.0877323	5.21325	1.85557e-07	9.27511e-05	chr10	1083192	0.00688259	0.0860033	0.0103104	0.00281552	OpenSea	C10orf110;C10orf110;C10orf110;C10orf110	Body;Body;Body;Body						IDI2-AS1;IDI2-AS1;IDI2-AS1;IDI2-AS1	ENST00000536039.1;ENST00000437374.1;ENST00000420381.1;ENST00000428780.2	5'UTR;5'UTR;5'UTR;5'UTR	IDI2-AS1;IDI2-AS1;IDI2-AS1;IDI2-AS1	ENST00000536039.1;ENST00000437374.1;ENST00000420381.1;ENST00000428780.2	5'UTR;5'UTR;5'UTR;5'UTR	chr10:1082885-1083355	3					C10orf110	IDI2-AS1
Current	cg04006133	-0.0314182	0.0375232	-5.21283	1.85982e-07	9.29045e-05	chr16	84172431	-0.00179578	0.987414	-0.048511	7.16007e-07	OpenSea	HSDL1;HSDL1	5'UTR;5'UTR				TRUE		HSDL1;HSDL1	ENST00000434463.3;ENST00000219439.4	5'UTR;5'UTR	HSDL1;HSDL1;HSDL1;HSDL1;HSDL1;HSDL1	ENST00000568857.1;ENST00000562224.1;ENST00000434463.3;ENST00000564998.1;ENST00000219439.4;ENST00000567294.1	5'UTR;5'UTR;5'UTR;5'UTR;5'UTR;3'UTR	chr16:84172365-84172650	3					HSDL1	HSDL1
Current	cg11943514	0.00421724	0.0776001	5.21233	1.86488e-07	9.30983e-05	chr1	151300283	0.00425409	4.60603e-05	0.00203749	0.979867	N_Shore	PI4KB;PI4KB;PI4KB;PI4KB	TSS200;TSS200;TSS200;TSS200					Promoter_Associated	PI4KB;PI4KB;PI4KB;PI4KB	ENST00000368873.1;ENST00000368872.1;ENST00000368875.2;ENST00000368874.4	TSS1500;TSS1500;TSS200;TSS200	PI4KB;PI4KB;PI4KB;PI4KB;PI4KB;PI4KB;PI4KB	ENST00000438243.2;ENST00000489223.2;ENST00000368873.1;ENST00000430800.1;ENST00000368872.1;ENST00000368875.2;ENST00000368874.4	TSS1500;TSS1500;TSS1500;TSS1500;TSS1500;TSS200;TSS200	chr1:151300040-151300310	3					PI4KB	PI4KB
Current	cg19243268	-0.0485157	0.0729965	-5.21187	1.86949e-07	9.32399e-05	chr15	31555344	-0.0133042	0.948705	-0.0549853	3.59506e-05	OpenSea							Unclassified_Cell_type_specific									chr15:31554109-31560764	6	chr15:31554305-31559807	6
Current	cg23080241	0.00161987	0.0294351	5.2107	1.88125e-07	9.3678e-05	chr5	134210024	0.0019047	0.187481	0.00154788	0.00139297	Island	TXNDC15;TXNDC15	1stExon;5'UTR	high-CpG:134237808-134238094				Promoter_Associated	TXNDC15;TXNDC15;TXNDC15;TXNDC15;TXNDC15	ENST00000441965.1;ENST00000441965.1;ENST00000358387.4;ENST00000358387.4;ENST00000546290.1	5'UTR;1stExon;5'UTR;1stExon;TSS1500	TXNDC15;TXNDC15;TXNDC15;TXNDC15;TXNDC15;TXNDC15;TXNDC15;TXNDC15;TXNDC15	ENST00000508810.1;ENST00000441965.1;ENST00000441965.1;ENST00000358387.4;ENST00000358387.4;ENST00000508779.1;ENST00000511070.1;ENST00000506916.1;ENST00000507024.1	TSS1500;5'UTR;1stExon;5'UTR;1stExon;TSS1500;TSS200;TSS200;TSS200	chr5:134209605-134211195	3					TXNDC15	TXNDC15
Current	cg06981309	-0.0611532	0.0697322	-5.20916	1.89702e-07	9.43438e-05	chr3	146260954	-0.0880185	2.61465e-06	-0.0101073	0.946581	N_Shore	PLSCR1	5'UTR						PLSCR1;PLSCR1;PLSCR1;PLSCR1	ENST00000448205.1;ENST00000448787.2;ENST00000487389.1;ENST00000342435.4	5'UTR;5'UTR;5'UTR;5'UTR	PLSCR1;PLSCR1;PLSCR1;PLSCR1;PLSCR1;PLSCR1;PLSCR1;PLSCR1;PLSCR1;PLSCR1;PLSCR1;PLSCR1;PLSCR1;PLSCR1;PLSCR1;PLSCR1	ENST00000448205.1;ENST00000494568.1;ENST00000469266.1;ENST00000490766.1;ENST00000448787.2;ENST00000486631.1;ENST00000487389.1;ENST00000493432.1;ENST00000488253.1;ENST00000478267.1;ENST00000489775.1;ENST00000463777.1;ENST00000462666.1;ENST00000472349.1;ENST00000342435.4;ENST00000477974.1	5'UTR;3'UTR;3'UTR;3'UTR;5'UTR;5'UTR;5'UTR;5'UTR;5'UTR;5'UTR;5'UTR;5'UTR;5'UTR;5'UTR;5'UTR;3'UTR	chr3:146260860-146261235	3					PLSCR1	PLSCR1
Current	cg04731714	0.0192979	0.0281464	5.20886	1.90001e-07	9.4392e-05	chr11	67049212	0.0239485	0.000338599	0.0157466	0.428889	N_Shelf	ADRBK1	Body						ADRBK1;ADRBK1	ENST00000527176.1;ENST00000308595.5	TSS200;ExonBnd	ADRBK1;ADRBK1;ADRBK1;ADRBK1;ADRBK1;ADRBK1;ADRBK1;ADRBK1;ADRBK1;ADRBK1;ADRBK1	ENST00000416281.2;ENST00000529738.1;ENST00000533077.1;ENST00000529815.1;ENST00000531390.1;ENST00000534651.1;ENST00000532099.1;ENST00000532611.1;ENST00000527176.1;ENST00000526572.1;ENST00000308595.5	5'UTR;5'UTR;5'UTR;TSS1500;TSS1500;5'UTR;5'UTR;TSS1500;TSS200;5'UTR;ExonBnd	chr11:67049140-67049370	3					ADRBK1	ADRBK1
[truncated: 39,835 more rows]
