# Supplementary material for: Cannabis smoking is associated with persistent epigenome-wide disruptions despite smoking cessation
Source: BMC Pulm Med. 2025 Apr 9;25:168. doi: 10.1186/s12890-025-03634-9 (PMC11980083; doi:10.1186/s12890-025-03634-9)
Supplement: Supplementary file 5 — Additional file 5 [file 12890_2025_3634_MOESM5_ESM.xlsx]

## Sheet: Additional file 3
Differentially methylated pathways in Cannabis smoking
Cannabis group	geneSet	description	size	overlap	expect	enrichmentRatio	pValue	FDR	overlapId	userId
Current	hsa00051	Fructose and mannose metabolism	33	24	12.9455	1.85392	9.57757e-05	0.00164331	197258;2203;230;2762;29925;3098;3099;3101;4351;5208;5209;5210;5211;5213;5214;5372;5373;55556;57016;6652;7167;7264;80201;8790	HK1;ENOSF1;GMDS;ALDOC;SORD;TPI1;GMPPB;PFKL;MPI;AKR1B10;PFKFB4;PMM2;HKDC1;PFKM;PFKFB3;FUK;FPGT;HK2;PFKFB2;TSTA3;FBP1;PFKP;HK3;PMM1
Current	hsa00520	Amino sugar and nucleotide sugar metabolism	48	33	18.8298	1.75254	3.15347e-05	0.000860279	10007;10020;1118;140838;1727;197258;2584;2592;2645;2762;2821;29925;3073;3098;3099;3101;4351;51005;51167;51706;5236;5372;5373;54187;55577;55907;606495;7264;7358;80146;80201;8790;91373	HK1;GALT;AMDHD2;GMDS;CYB5RL;NAGK;UGDH;GMPPB;CYB5R1;UAP1L1;MPI;GCK;GNPDA1;UXS1;PMM2;HKDC1;GALK1;HEXA;CYB5R3;FUK;NANP;FPGT;CMAS;CHIT1;CYB5R4;HK2;TSTA3;GPI;GNE;PGM1;HK3;PMM1;NANS
Current	hsa00524	Neomycin, kanamycin and gentamicin biosynthesis	5	5	1.96144	2.54915	0.00927095	0.0373127	2645;3098;3099;3101;80201	HK1;GCK;HKDC1;HK2;HK3
Current	hsa01521	EGFR tyrosine kinase inhibitor resistance	79	48	30.9908	1.54885	8.1912e-05	0.00148352	10000;10018;1978;2065;207;208;2263;2309;253314;2549;25759;3480;3570;3716;3717;4233;4763;5154;5155;5291;5293;5295;5335;53358;5336;5579;558;5582;56034;5604;5605;572;5728;5894;596;6198;6464;6654;6655;6714;673;6774;7039;7422;80310;8503;9470;9542	JAK1;MAP2K1;IGF1R;EIF4EBP1;PLCG2;JAK2;ERBB3;SOS1;AKT3;SHC3;PDGFB;EIF4E1B;RPS6KB1;SHC1;TGFA;RAF1;EIF4E2;BAD;PRKCB;NF1;PDGFD;PIK3CD;AKT1;PRKCG;MAP2K2;BCL2L11;PTEN;SHC2;SRC;FOXO3;SOS2;PDGFA;PIK3R3;PLCG1;BRAF;BCL2;GAB1;FGFR2;PDGFC;STAT3;PIK3R1;AXL;IL6R;PIK3CB;NRG2;VEGFA;AKT2;MET
Current	hsa01522	Endocrine resistance	98	53	38.4442	1.37862	0.00191626	0.0117868	10000;1026;1027;1031;108;109;111;113;115;1432;182;196883;207;208;2099;2100;25759;2778;3480;3714;4313;4318;4855;5291;5293;5295;53358;5566;5567;5599;5600;5601;5602;5603;5604;5605;572;5747;5894;5925;595;596;6198;638;6464;6654;6655;6667;6714;673;7157;8503;9611	ESR1;MAP2K1;MAPK8;IGF1R;SOS1;ADCY9;AKT3;SHC3;RPS6KB1;ADCY3;SHC1;NOTCH4;RAF1;BAD;ADCY7;BIK;ADCY4;PIK3CD;CDKN1A;MAPK11;MAPK13;AKT1;MAP2K2;ADCY2;CDKN2C;MMP2;JAG1;SHC2;PRKACA;SRC;GNAS;MMP9;SOS2;MAPK14;MAPK10;PTK2;SP1;CCND1;ADCY5;CDKN1B;PIK3R3;RB1;MAPK9;NCOR1;BRAF;ESR2;BCL2;PRKACB;PIK3R1;TP53;PIK3CB;JAG2;AKT2
Current	hsa04010	MAPK signaling pathway	295	154	115.725	1.33074	2.80061e-06	0.000236472	10000;10125;10368;10746;11184;11221;123745;1326;1386;1432;1616;1843;1846;1942;1944;1945;1946;1969;2005;2065;2069;207;208;2122;2250;2251;2252;2263;2264;22808;23162;2317;2318;2324;26291;27006;27091;2768;283748;284;3164;3303;3305;3310;3312;3480;3481;3551;3554;3556;3630;3643;3727;4137;4208;4216;4217;4233;4254;4296;4609;4616;4763;4772;4775;4790;4803;4804;4908;4914;4915;5058;5062;51295;51347;51378;5154…	GADD45B;RPS6KA2;ANGPT4;MAP2K1;MECOM;MAPK8;IGF1R;JUND;IGF2;PAK2;FLT4;EFNA4;EFNA3;TAOK2;MAP3K14;ERBB3;NFATC1;SOS1;MRAS;IKBKB;NTRK1;AKT3;PGF;PDGFB;MAPT;PLA2G4E;CACNA1B;TGFA;MAP4K1;RPS6KA4;TAOK1;RAF1;STK3;CACNA1A;MAP4K4;RELA;MAPK8IP1;PAK1;MAPK8IP3;PRKCB;DUSP16;STK4;MAP3K11;FGFR4;MAP3K6;IL1R1;NF1;GNA12;PDGFD;RASGRF1;CACNA1C;MAPK11;CDC42;ATF2;MAPK13;FLNB;AKT1;GNG12;PRKCG;CACNG5;MAP2K2;DAXX;RASGRP1;MAP4…
Current	hsa04012	ErbB signaling pathway	85	48	33.3445	1.43952	0.000902029	0.00697911	10000;1026;1027;10298;145957;1978;2065;2069;207;208;25;2549;25759;27;4609;4690;5058;5062;5291;5293;5295;5335;53358;5336;5579;5582;5599;5601;5602;5604;5605;572;5747;5894;6198;6464;6654;6655;6714;673;6776;7039;815;816;818;8440;8503;9542	MAP2K1;MAPK8;EIF4EBP1;PAK2;PLCG2;ERBB3;SOS1;STAT5A;AKT3;SHC3;RPS6KB1;SHC1;TGFA;PAK4;RAF1;ABL1;NCK2;CAMK2B;BAD;PAK1;PRKCB;NRG4;PIK3CD;CDKN1A;AKT1;PRKCG;MAP2K2;CAMK2G;CAMK2A;SHC2;SRC;EREG;SOS2;MAPK10;NCK1;ABL2;PTK2;CDKN1B;PIK3R3;MAPK9;PLCG1;BRAF;MYC;GAB1;PIK3R1;PIK3CB;NRG2;AKT2
Current	hsa04014	Ras signaling pathway	232	121	91.0108	1.32951	3.44078e-05	0.000860279	10000;10125;10298;10681;10928;123745;1942;1944;1945;1946;1969;207;208;2113;2250;2251;2252;2263;2264;22808;22821;23179;2324;25;2549;25759;26291;27;27006;27040;2782;2785;2786;2788;2792;2793;283455;283748;284;3480;3481;3551;3630;3643;4233;4254;4763;4790;4803;4804;4908;4914;4915;5058;5062;51378;5154;5155;5228;5291;5293;5295;5320;5321;5322;5335;53358;5336;5337;5566;5567;55770;5579;5582;55970;5599;5601…	PLD1;ANGPT4;MAP2K1;ZAP70;MAPK8;IGF1R;IGF2;PAK2;FLT4;EFNA4;EFNA3;PLCG2;TIAM1;SOS1;MRAS;IKBKB;NTRK1;AKT3;CALM2;SHC3;EXOC2;PGF;PDGFB;CALML3;PLA2G4E;SHC1;TGFA;PAK4;GNG7;RAF1;GNGT1;ABL1;RASAL2;BRAP;GNG4;BAD;RELA;GNB1;PAK1;PRKCB;STK4;FGFR4;RALBP1;NF1;PDGFD;RASGRF1;PIK3CD;RASAL1;CDC42;RASAL3;AKT1;GNG12;PRKCG;MAP2K2;RASGRP1;RAB5A;PLA2G4D;SHC2;PLA2G5;ETS1;PRKACA;FGF6;ANGPT1;PLA2G4C;RGL1;SYNGAP1;SOS2;NTRK2…
Current	hsa04015	Rap1 signaling pathway	206	119	80.8114	1.47257	3.82598e-08	1.24727e-05	10000;10636;108;109;11069;111;113;115;135;1432;1499;1813;1942;1944;1945;1946;196883;1969;207;208;2250;2251;2252;2263;2264;22808;23094;2324;23566;2357;23683;26037;260425;26291;27006;27040;2770;2771;2773;2775;2776;2778;284;2889;3397;3480;3630;3643;3674;3684;3689;3690;4233;4254;4803;4804;51378;5154;5155;51735;5216;5228;5291;5293;5295;5330;5332;5335;54518;5579;5582;5584;5590;5600;5603;56034;5604;5605…	GNAI2;PRKD3;ANGPT4;MAP2K1;PRKCZ;IGF1R;ID1;FLT4;EFNA4;EFNA3;TIAM1;MRAS;SIPA1L1;TLN2;ADCY9;SIPA1L3;AKT3;CALM2;ACTB;PGF;PDGFB;CALML3;CTNNB1;ADCY3;ITGAM;PRKCI;ITGB2;RAPGEF6;FARP2;RAF1;BCAR1;MAGI1;GNAQ;ADCY7;RAPGEF1;ADORA2A;SIPA1;PRKCB;FGFR4;ADCY4;ITGA2B;PDGFD;GNAI1;PIK3CD;APBB1IP;RAP1GAP;PLCB2;MAPK11;CDC42;MAPK13;AKT1;PRKCG;GNAI3;MAP2K2;ADCY2;GNAO1;SIPA1L2;SRC;FGF6;GNAS;ANGPT1;TLN1;MAPK14;PDGFA;VAV2;…
Current	hsa04022	cGMP-PKG signaling pathway	163	86	63.943	1.34495	0.000275675	0.00299567	10000;100271849;10105;10242;10335;108;109;111;113;115;1258;134;1386;1388;140;146850;147;148327;152;155;157855;196883;207;208;2626;27094;27345;2768;2770;2771;2773;2776;2969;3630;3643;3667;3708;3764;3778;4205;4208;4209;4638;477;4772;4773;4775;4776;480;481;482;483;486;487;4879;488;489;491;493;5139;5330;5332;5499;5530;5533;5581;5604;5605;572;5894;5997;624;64764;6543;6546;6547;7417;775;801;805;810;866…	GNAI2;MAP2K1;BDKRB2;ADRB3;ITPR1;NFATC1;PDE3A;ADORA1;FXYD2;ATP2B2;ADCY9;MYLK3;AKT3;CALM2;MYLK;CALML3;SLC8A1;PPP1CA;ADCY3;ATP2A3;PRKCE;RAF1;ATF6B;GTF2I;ATP1A2;GNAQ;BAD;ADCY7;ADCY4;ADRA2C;ADORA3;IRS2;GNA12;MRVI1;RGS2;CACNA1C;GNAI1;ATP2A1;KCNU1;PLCB2;PPIF;ATF2;KCNMB2;AKT1;MEF2A;GATA4;GNAI3;MAP2K2;ATP1B1;ADCY2;CREB3L4;NFATC4;ADRA1B;MEF2D;PIK3R6;SLC8A3;KCNJ8;KCNMB4;KCNMB3;MEF2C;NFATC2;ATP1B2;CREB3L2;IN…
Current	hsa04024	cAMP signaling pathway	199	99	78.0653	1.26817	0.00145381	0.0098738	10000;10257;10451;108;10846;109;11069;111;113;115;117;1258;1262;134;135;148327;1813;196883;207;208;2492;2550;268;2693;2696;27198;2735;2740;2770;2771;2773;2778;2890;2893;2906;3350;3351;3352;3360;477;4772;4790;480;481;482;483;486;488;4886;491;493;5058;51;5139;5144;51738;5291;5293;5295;5337;5465;5499;5566;5567;5599;5601;5602;5604;5605;572;5727;5894;5906;5908;5970;6262;627;64411;64764;6548;673;6752;7…	GNAI2;PLD1;MAP2K1;MAPK8;NFATC1;TIAM1;PDE3A;ADORA1;FXYD2;ATP2B2;ADCY9;AKT3;CALM2;GABBR2;CALML3;PPP1CA;ADCYAP1R1;ADCY3;PTCH1;GIPR;VAV3;ACOX3;HCAR1;GLP1R;RAF1;ATP1A2;CAMK2B;BAD;ADCY7;RELA;ADORA2A;PAK1;HTR4;ADCY4;SLC9A1;NPY1R;CACNA1C;GNAI1;PIK3CD;GABBR1;AKT1;HTR1D;GNAI3;MAP2K2;GRIA4;ATP1B1;SSTR2;ADCY2;GHSR;CAMK2G;CREB3L4;HTR1A;GLI1;CAMK2A;TSHR;PRKACA;PDE4D;GNAS;ATP1B2;CNGA4;MAPK10;VAV2;CREB3L2;ADCY5;…
Current	hsa04066	HIF-1 signaling pathway	100	51	39.2288	1.30006	0.010686	0.0393669	10000;1026;1027;112399;1978;2026;2027;2056;207;208;253314;284;3098;3099;3101;3480;3570;3630;3643;405;4055;4790;51378;5163;5209;5211;5291;5293;5295;5335;5336;5579;5582;5604;5605;596;5970;6198;6513;6774;7018;7037;7099;7422;80201;815;816;818;8503;9470;9978	ANGPT4;MAP2K1;IGF1R;EIF4EBP1;PLCG2;HK1;EGLN3;TLR4;AKT3;EIF4E1B;RPS6KB1;EIF4E2;CAMK2B;RELA;PRKCB;PFKL;RBX1;PIK3CD;CDKN1A;LTBR;AKT1;PRKCG;MAP2K2;CAMK2G;SLC2A1;CAMK2A;HKDC1;ANGPT1;ENO2;ARNT;PFKFB3;PDK1;INSR;CDKN1B;PIK3R3;PLCG1;BCL2;NFKB1;TFRC;EPO;ENO3;STAT3;INS;HK2;PIK3R1;IL6R;PIK3CB;HK3;VEGFA;TF;AKT2
Current	hsa04068	FoxO signaling pathway	132	66	51.782	1.27457	0.00726368	0.0311573	10000;10018;1017;1026;1027;11337;114907;116986;1432;1454;1901;207;208;2290;2309;23411;3276;3480;3551;3630;3643;3667;4087;4088;4616;472;5106;51422;5291;5293;5295;5562;5564;5565;5599;5600;5601;5602;5603;5604;5605;5728;5894;5896;595;604;6446;6502;6648;6654;6655;673;6774;6789;6794;7043;7048;7874;847;8503;8660;8698;891;9140;9455;9456	GADD45B;MAP2K1;MAPK8;IGF1R;STK11;SOS1;IKBKB;GABARAP;AKT3;USP7;HOMER2;SIRT1;RAF1;SGK1;STK4;PRKAG2;IRS2;PIK3CD;CDKN1A;CDK2;MAPK11;MAPK13;AKT1;MAP2K2;BCL2L11;PTEN;CSNK1E;ATG12;FOXO3;SOS2;MAPK14;MAPK10;PRKAB2;ATM;CCND1;INSR;SKP2;CDKN1B;PIK3R3;PRKAB1;SOD2;TGFB3;MAPK9;BRAF;IRS1;PRMT1;AGAP2;HOMER1;CCNB1;STAT3;INS;PIK3R1;TGFBR2;FOXG1;CAT;S1PR4;RAG1;PIK3CB;SMAD3;PCK2;FBXO32;S1PR1;PRKAA1;BCL6;AKT2;SMAD2
Current	hsa04070	Phosphatidylinositol signaling system	99	51	38.8365	1.3132	0.00837401	0.0345853	1606;1607;1608;160851;1609;200576;22908;23396;3631;3632;3633;3635;3636;3705;3707;3708;51447;51763;5287;5291;5293;5295;5297;5298;5305;5330;5332;5333;5335;5336;55300;5579;5582;5728;64419;801;805;810;8395;8396;84812;8503;8525;8527;8821;8871;8897;8898;9108;9162;91860	MTMR7;ITPR1;DGKH;MTMR3;PLCG2;DGKG;DGKA;INPP5A;DGKZ;PIP4K2A;CALM2;INPP5B;MTMR14;CALML3;INPP4A;PIKFYVE;PIP5K1C;INPP5D;PRKCB;PIK3CD;DGKB;PLCB2;ITPKB;PI4KA;PRKCG;PTEN;INPPL1;PIP5K1B;DGKI;INPP4B;ITPK1;PLCD4;PI4KB;PIK3C2B;PIK3R3;PLCG1;SYNJ2;PIP4K2B;PI4K2B;INPP5K;PLCD1;MTMR2;IP6K2;CALM1;SACM1L;PIK3R1;PLCB4;DGKQ;PIK3CB;DGKD;CALML4
Current	hsa04071	Sphingolipid signaling pathway	118	71	46.29	1.53381	2.9015e-06	0.000236472	10000;10558;130367;134;140;1432;1509;1901;1903;204219;207;208;2534;259230;2768;2770;2771;2773;2776;29956;340485;4217;427;4363;4790;5291;5293;5295;5330;5332;5337;53637;55012;5515;5518;5520;5521;5522;5523;5525;5526;5527;5579;5581;5582;55844;5590;5599;5600;5601;5602;5603;5604;5605;56848;5728;5894;596;5970;624;637;7132;7157;79603;81537;8503;8560;8698;8877;91012;9517	GNAI2;PLD1;SGMS1;MAP2K1;BDKRB2;PRKCZ;MAPK8;PPP2R5A;ADORA1;AKT3;PPP2CA;BID;PPP2R2B;DEGS1;PRKCE;SGPP2;SPHK1;RAF1;GNAQ;PPP2R2D;RELA;PPP2R1A;CTSD;PRKCB;CERS2;ADORA3;PPP2R2C;GNA12;GNAI1;PIK3CD;PLCB2;MAPK11;MAPK13;PPP2R3C;SPTLC2;AKT1;PRKCG;GNAI3;MAP2K2;SGPP1;PTEN;PPP2R2A;MAPK14;MAPK10;CERS3;PIK3R3;CERS4;MAPK9;MAP3K5;BCL2;PPP2R5C;NFKB1;TNFRSF1A;ABCC1;ASAH1;PIK3R1;SPHK2;PLCB4;PPP2R5B;FYN;S1PR3;S1PR4;TP53…
Current	hsa04072	Phospholipase D signaling pathway	146	79	57.2741	1.37933	0.000167112	0.00217913	10000;10554;108;109;11069;111;113;115;123745;146850;1606;1607;1608;160851;1609;1759;1785;196883;207;208;2185;22808;23396;23566;2534;2549;25759;27128;2768;2778;283748;2914;2915;2917;2918;3577;3630;3643;375;4254;5154;5155;5291;5293;5295;5321;5330;5332;5335;53358;5336;5337;552;56034;5604;5605;56848;57121;5737;5894;5898;5899;5900;6464;6654;6655;6850;7249;80310;8395;8503;8525;8527;8605;8877;9162;9170;…	PLD1;GRM8;MAP2K1;PTK2B;DGKH;PLCG2;DGKG;DGKA;SOS1;MRAS;ADCY9;DGKZ;AKT3;TSC2;SHC3;PDGFB;PLA2G4E;ADCY3;SHC1;CYTH1;PIP5K1C;SPHK1;RAF1;ADCY7;CYTH3;ADCY4;GNA12;PDGFD;CYTH4;SYK;PIK3CD;DGKB;GRM7;PLCB2;GRM4;AKT1;MAP2K2;ADCY2;PLA2G4D;SHC2;PTGFR;PIK3R6;PIP5K1B;DGKI;GNAS;PLA2G4C;SOS2;PDGFA;INSR;ADCY5;PIK3R3;LPAR2;LPAR3;PLCG1;RALGDS;DNM1;RAPGEF4;GRM5;GAB1;AVPR1A;LPAR5;PDGFC;INS;CXCR1;PLA2G4A;PIK3R1;SPHK2;DNM2…
Current	hsa04140	Autophagy	128	68	50.2129	1.35423	0.000907866	0.00697911	10000;10533;10645;11337;118471;1508;1509;1612;207;208;22808;22863;23130;23604;26100;30849;3146;3480;3630;3667;3708;440275;5291;5293;5295;53349;55014;55054;55102;5515;5562;55626;5566;5567;5599;5601;5602;5604;5605;572;5728;57521;58528;5894;596;6198;64419;64422;64798;6794;6885;7249;7405;7879;79065;83452;8408;84971;8503;8660;8837;8897;89849;9140;9342;9451;9706;9821	MAP2K1;MAPK8;IGF1R;ITPR1;MTMR3;STK11;MRAS;ULK1;GABARAP;RPTOR;HMGB1;AKT3;PPP2CA;TSC2;MTMR14;DAPK1;RB1CC1;ATG4D;RPS6KB1;EIF2AK3;RAF1;RAB7A;ULK2;BAD;CTSD;IRS2;DEPTOR;PIK3CD;STX17;AKT1;MAP2K2;WIPI2;ATG3;PTEN;RAB33B;PRKACA;SNAP29;ATG12;ATG2B;ATG9A;MAPK10;AMBRA1;ATG7;MAP3K7;PIK3R3;CFLAR;CTSB;MAPK9;ATG16L1;BCL2;PRKACB;IRS1;PRAP1;PIK3R4;UVRAG;DAPK2;ZFYVE1;ATG16L2;INS;RRAGD;PIK3R1;ATG2A;PIK3CB;EIF2AK4;CAM…
Current	hsa04144	Endocytosis	244	124	95.7183	1.29547	0.000124672	0.00187022	10092;10094;10095;10254;10552;10564;10617;11311;116983;116984;116985;116986;116987;116988;1175;118813;1211;1213;128866;137492;155382;160;1601;161;1759;1785;2060;2263;2264;22841;22905;23327;23362;23396;2350;23527;23550;254122;25978;26119;26286;27128;27131;27243;273;274;2869;2870;30846;3107;3133;3134;3303;3305;3310;3312;3480;3482;3560;3577;375;3799;3949;4087;4088;4218;440073;50807;51028;51160;51652…	PLD1;PSD;PRKCZ;IGF1R;AP2S1;RAB11FIP3;STAMBP;EPN3;ASAP1;GRK5;SH3GL3;CAPZB;EPN2;PRKCI;CYTH1;SMURF1;CLTCL1;PIP5K1C;VPS28;ARAP1;FOLR2;ARAP2;CLTA;RAB7A;AGAP3;CYTH3;AMPH;AP2A2;FGFR4;VPS35;ZFYVE27;CHMP4B;CYTH4;GRK6;RUFY1;CDC42;PSD3;RAB8A;RAB5A;IL2RB;IST1;SNX5;VPS45;PSD2;SRC;AP2A1;HSPA8;DAB2;IQSEC1;PIP5K1B;ITCH;ARFGAP3;RAB11FIP1;CAPZA2;CLTC;ARPC5;SNX4;LDLRAP1;EHD2;RABEP1;WIPF3;NEDD4L;CHMP2B;GIT2;ARPC1B;A…
Current	hsa04150	mTOR signaling pathway	151	81	59.2355	1.36742	0.000203271	0.00236666	10000;153129;1856;1857;1978;201163;207;208;220441;245973;253260;253314;2535;2887;3480;3551;3630;3643;3667;4041;51256;51719;525;528;529;5291;5293;5295;55437;55615;5562;5579;5582;5604;5605;5728;57521;58528;5894;6195;6196;6198;6396;6446;64798;6502;6520;6654;6655;673;6794;7132;7249;7471;7475;7476;7477;7479;7481;7855;79109;79726;7976;80326;81029;8131;8140;81617;8321;8322;8324;8326;83667;8408;84219;850…	RPS6KA2;MAP2K1;IGF1R;EIF4EBP1;NPRL3;MAPKAP1;FZD9;STK11;SOS1;IKBKB;ULK1;GRB10;RPTOR;AKT3;FZD4;TSC2;SLC7A5;EIF4E1B;RPS6KB1;WNT5B;FZD7;SLC3A2;RAF1;TBC1D7;RICTOR;EIF4E2;SGK1;TELO2;SEC13;ULK2;LRP5;FZD3;WNT10A;FZD2;SLC38A9;PRKCB;WNT8B;DEPTOR;PIK3CD;AKT1;PRKCG;MAP2K2;CAB39L;PTEN;RPS6KA1;PRR5;WDR59;SOS2;STRADB;ATP6V1C2;INSR;SKP2;PIK3R3;WDR24;WNT6;BRAF;ATP6V1E2;IRS1;CAB39;WNT7A;WNT11;ATP6V1C1;WNT1;TNFRSF1…
Current	hsa04151	PI3K-Akt signaling pathway	354	165	138.87	1.18816	0.0022743	0.0133721	10000;10018;1017;1021;1026;1027;10319;10681;118788;1277;1280;1284;1292;1293;1297;1299;131873;1386;1388;1440;146850;148327;1942;1944;1945;1946;1969;1978;2056;2065;2069;207;208;2250;2251;2252;2263;2264;22801;23035;2309;2324;23566;253314;256076;26291;27006;2782;2785;2786;2788;2792;2793;284;29941;2997;3164;3320;3480;3481;3551;3560;3562;3565;3570;3630;3643;3667;3672;3673;3674;3675;3676;3679;3680;3690;…	COL1A1;ITGA8;ANGPT4;JAK1;MAP2K1;COL2A1;IGF1R;EIF4EBP1;TNXB;IGF2;FLT4;EFNA4;EFNA3;LAMC3;ITGB5;IL3;JAK2;STK11;ERBB3;SOS1;PPP2R5A;CCND3;IKBKB;NTRK1;TLR4;RPTOR;AKT3;PPP2CA;TSC2;PGF;MYB;PDGFB;EIF4E1B;COL9A3;RPS6KB1;TGFA;PPP2R2B;GNG7;RAF1;GNGT1;ATF6B;MAGI1;EIF4E2;SGK1;VWF;ITGA3;GNG4;BAD;PPP2R2D;RELA;PPP2R1A;GNB1;CASP9;THBS3;PRLR;FGFR4;ITGA2B;PPP2R2C;PDGFD;SYK;PIK3CD;CDKN1A;CDK2;ATF2;PPP2R3C;AKT1;GNG12;…
Current	hsa04152	AMPK signaling pathway	120	70	47.0746	1.487	1.54833e-05	0.000630944	10000;10645;10891;1374;148327;1938;1978;207;208;2194;2203;2309;23216;23411;2997;31;3172;32;3480;3630;3643;3667;3952;4218;5106;51422;51552;51719;5208;5209;5210;5211;5213;5214;5291;5293;5295;5468;55012;5515;5518;5520;5521;5522;5523;5525;5526;5527;55437;5562;5564;5565;55844;57521;595;6198;6319;64764;6794;6885;7249;79602;81617;8408;8503;8660;90993;92335;948;9586	IGF1R;EIF4EBP1;STK11;PPP2R5A;ULK1;RPTOR;AKT3;PPP2CA;TSC2;RPS6KB1;PPP2R2B;FASN;SIRT1;ACACB;PPP2R2D;PPP2R1A;PFKL;PRKAG2;PPP2R2C;IRS2;PIK3CD;TBC1D1;PPP2R3C;ACACA;AKT1;RAB8A;CAB39L;CREB3L4;PPP2R2A;PFKFB4;CD36;PFKM;FOXO3;PPARG;STRADB;EEF2;PRKAB2;PFKFB3;CREB3L2;HNF4A;CCND1;INSR;MAP3K7;PIK3R3;PRKAB1;GYS1;RAB14;CPT1A;IRS1;CAB39;PPP2R5C;INS;PFKFB2;PIK3R1;CREB3L1;CREB5;PPP2R5B;PPARGC1A;FBP1;PIK3CB;PFKP;PCK…
Current	hsa04211	Longevity regulating pathway	89	55	34.9136	1.57532	1.24931e-05	0.00058182	10000;10645;108;10891;109;10919;111;113;115;1386;1388;148327;196883;1978;207;208;2309;23411;253314;27244;3480;3630;3643;3667;4790;51422;5291;5293;5295;5468;5562;5564;5565;5566;5567;57521;5970;6198;64764;6648;6794;7157;7249;79602;79813;83667;8408;847;8503;8660;90993;9365;9470;9586;9821	IGF1R;EIF4EBP1;STK11;ULK1;ADCY9;RPTOR;AKT3;SESN1;TSC2;RB1CC1;EIF4E1B;RPS6KB1;ADCY3;SIRT1;ATF6B;EIF4E2;ADCY7;RELA;PRKAG2;ADCY4;IRS2;PIK3CD;ATF2;AKT1;ADCY2;CREB3L4;PRKACA;FOXO3;PPARG;PRKAB2;CREB3L2;INSR;ADCY5;EHMT2;PIK3R3;EHMT1;PRKAB1;SOD2;PRKACB;IRS1;NFKB1;SESN2;INS;KL;PIK3R1;CREB3L1;CREB5;CAT;PPARGC1A;TP53;PIK3CB;ADIPOR2;CAMKK2;PRKAA1;AKT2
Current	hsa04213	Longevity regulating pathway	62	37	24.3219	1.52127	0.000854732	0.00697911	10000;108;109;111;113;115;1410;196883;207;208;2309;23411;3065;3066;3303;3305;3310;3312;3480;3630;3643;3667;51422;5291;5293;5295;5562;5564;5565;5566;5567;57521;6198;6648;847;8503;8660	IGF1R;ADCY9;RPTOR;AKT3;RPS6KB1;ADCY3;SIRT1;ADCY7;PRKAG2;ADCY4;IRS2;PIK3CD;AKT1;ADCY2;PRKACA;HSPA8;CRYAB;FOXO3;PRKAB2;INSR;ADCY5;PIK3R3;PRKAB1;SOD2;HDAC1;PRKACB;IRS1;INS;PIK3R1;HDAC2;CAT;PIK3CB;HSPA1L;HSPA1A;HSPA6;PRKAA1;AKT2
Current	hsa04218	Cellular senescence	160	78	62.7661	1.24271	0.00840362	0.0345853	10000;10114;1017;1021;1026;10758;11200;1432;147746;1875;1978;204851;207;208;2113;22808;2309;23291;23411;2626;28996;3107;3133;3134;3486;3708;4087;4088;4609;4616;4683;472;4772;4773;4775;4776;4790;5291;5293;5295;5481;5499;5530;5533;55957;5600;5603;5604;5605;5606;5608;5728;5894;5925;5928;5933;59341;595;5970;678;7043;7048;7157;7249;7417;801;805;810;823;824;83593;8503;891;8945;896;90550;91860;9261	GADD45B;ZFP36L2;IGFBP3;MAP2K1;EIF4EBP1;ITPR1;CHEK2;NFATC1;MRAS;CCND3;CAPN1;AKT3;CALM2;TSC2;HIPK1;CALML3;PPP1CA;SIRT1;RAF1;LIN37;RELA;HIPK4;MCU;FBXW11;PIK3CD;CDKN1A;CDK2;MAPK11;MAPK13;AKT1;GATA4;MAP2K2;PTEN;NFATC4;PPID;ETS1;NFATC2;HIPK2;FOXO3;MAPK14;HIPK3;ATM;CCND1;TRPV4;PIK3R3;PPP3CC;RB1;TGFB3;HLA-C;MAPKAPK2;MYC;CDK6;NFKB1;HLA-F;RBBP4;HLA-E;MAP2K3;VDAC2;CCNB1;CALM1;NFATC3;CAPN2;BTRC;PIK3R1;TGFBR2…
Current	hsa04261	Adrenergic signaling in cardiomyocytes	144	80	56.4895	1.41619	4.57104e-05	0.00093135	10000;10368;108;109;11069;111;113;115;1386;1388;1390;1432;146850;147;148327;196883;207;208;27091;2770;2771;2773;2776;2778;3753;3784;4633;4634;477;480;481;482;483;486;488;491;493;5330;5332;5499;55012;5502;5515;5518;5520;5521;5522;5523;5525;5526;5527;5566;5567;55799;55844;5600;5603;59285;596;6262;6330;6331;64764;6546;6548;775;783;784;785;786;801;805;810;815;816;818;90993;91860;9252;9586	GNAI2;CREM;PPP2R5A;FXYD2;ATP2B2;ADCY9;AKT3;CALM2;PPP2CA;CALML3;SLC8A1;PPP1CA;ADCY3;PPP2R2B;ATF6B;ATP1A2;GNAQ;KCNQ1;CAMK2B;MYL3;ADCY7;PPP2R2D;PPP2R1A;ADCY4;SLC9A1;PPP2R2C;CACNA1C;GNAI1;PLCB2;MAPK11;ATF2;MAPK13;PPP2R3C;AKT1;GNAI3;CACNG5;ATP1B1;ADCY2;CAMK2G;CREB3L4;CAMK2A;PPP2R2A;ADRA1B;PRKACA;PIK3R6;GNAS;CACNG1;ATP1B2;RPS6KA5;MAPK14;CACNA2D3;SCN5A;KCNE1;CREB3L2;CACNG3;ADCY5;ATP1A4;BCL2;PRKACB;PPP2R…
Current	hsa04310	Wnt signaling pathway	146	71	57.2741	1.23965	0.0123734	0.043845	11197;1454;1460;147111;1487;1488;1499;1856;1857;23002;23291;2535;27130;29964;324;4041;4088;4609;4772;4773;4775;4776;50964;51176;5330;5332;5467;5530;5533;5566;5567;5579;5582;5599;5601;5602;5663;56998;57216;595;6423;6500;6885;6932;6934;7157;7471;7475;7476;7477;7479;7481;7855;79718;7976;80319;80326;81029;815;816;818;8312;8321;8322;8324;8326;8454;8607;8945;896;9978	PPARD;APC;MAPK8;TBL1XR1;SFRP2;FZD9;NFATC1;CCND3;SKP1;FZD4;SOST;CTBP2;CTNNB1;WNT5B;FZD7;VANGL2;CAMK2B;CTBP1;LRP5;FZD3;TCF7L2;WNT10A;PSEN1;FZD2;CTNNBIP1;PRKCB;RBX1;WNT8B;FBXW11;PLCB2;PRKCG;CAMK2G;TCF7;CAMK2A;NFATC4;CXXC4;PRKACA;CSNK1E;NFATC2;CUL1;MAPK10;CCND1;MAP3K7;NOTUM;PRICKLE4;LEF1;PPP3CC;WNT6;MAPK9;MYC;PRKACB;WNT7A;WNT11;DAAM1;WNT1;CSNK2B;FZD1;NFATC3;DVL2;BTRC;PLCB4;WNT7B;TP53;WIF1;INVS;DVL3;S…
Current	hsa04350	TGF-beta signaling pathway	84	44	32.9522	1.33527	0.00950252	0.0377783	10468;10637;130399;1875;268;269;3397;3398;3399;3626;4052;4086;4087;4088;4091;4092;4093;4609;4681;5308;5515;5518;57154;5933;6198;650;6500;655;657;659;6667;7027;7043;7044;7048;7050;8454;8646;90;91;92;93;9372;9978	ID1;ACVR1;ACVR2B;PPP2CA;SKP1;RPS6KB1;SMURF1;PPP2R1A;BMP7;RBX1;LTBP1;TGIF1;NBL1;ID2;CHRD;BMP2;BMPR2;INHBC;CUL1;AMHR2;ACVR2A;SP1;BMPR1A;TGFB3;MYC;ZFYVE9;SMAD1;TGFBR2;SMAD6;PITX2;LEFTY1;SMAD7;RBL1;SMAD3;ACVR1B;TFDP1;E2F5;AMH;FST;LEFTY2;SMAD9;ACVR1C;ID3;SMAD2
Current	hsa04360	Axon guidance	175	101	68.6504	1.47122	4.36971e-07	7.12262e-05	10154;1020;10298;10500;10501;10507;10509;10512;1072;137970;1630;1808;1942;1944;1945;1946;1969;2041;2043;2044;2047;2050;2051;2242;22854;23365;23654;25;2534;25791;27289;2770;2771;2773;3611;3983;3985;4233;4690;4773;4775;4776;5058;5062;5163;5291;5293;5295;5335;5336;5361;54434;54437;54910;54961;5530;5533;5590;56288;56896;5727;5747;57522;57556;57689;57715;5894;5921;5998;6091;6092;6387;6405;64218;655;65…	GNAI2;SEMA4B;SMO;SEMA4C;PRKCZ;SEMA7A;PAK2;EFNA4;EFNA3;PLCG2;DPYSL2;EPHB1;SLIT1;SEMA6C;RGS3;EPHA5;ABLIM2;SEMA4D;WNT5B;SEMA5B;PAK4;SRGAP3;PTCH1;DCC;RAF1;SEMA4A;NGEF;ABL1;NCK2;ABLIM1;CAMK2B;SEMA6A;FZD3;SLIT3;BMP7;PAK1;ROBO2;FES;SSH1;SEMA6B;EPHA1;GNAI1;PIK3CD;SRGAP1;CDC42;SEMA3C;SEMA6D;CXCL12;GNAI3;BMPR2;CAMK2G;CAMK2A;RND1;NFATC4;NTNG2;SRC;LIMK2;NFATC2;EPHB6;EPHB4;PLXNA1;PLXNB2;NCK1;CFL1;PTK2;PDK1;PI…
Current	hsa04370	VEGF signaling pathway	59	35	23.145	1.51221	0.00135898	0.0094261	10000;123745;1432;207;208;25759;283748;4773;5291;5293;5295;5321;5335;5336;5530;5533;5579;5582;5600;5603;5604;5605;56848;572;5747;5829;5894;6714;7422;842;8503;8605;8877;9261;998	MAP2K1;PLCG2;AKT3;PLA2G4E;SPHK1;RAF1;BAD;PRKCB;CASP9;PIK3CD;MAPK11;CDC42;MAPK13;AKT1;PRKCG;MAP2K2;PLA2G4D;SHC2;SRC;NFATC2;PLA2G4C;MAPK14;PTK2;PIK3R3;PXN;PPP3CC;PLCG1;MAPKAPK2;PLA2G4A;PIK3R1;SPHK2;PIK3CB;PPP3CA;VEGFA;AKT2
Current	hsa04371	Apelin signaling pathway	137	72	53.7435	1.3397	0.000969769	0.00702544	10000;100271849;10681;108;10891;109;111;113;11337;115;146850;182;196883;207;208;22808;2770;2771;2773;2776;2782;2785;2786;2788;2792;2793;30849;3708;4087;4088;4205;4208;4209;4633;4634;4638;4842;4899;51422;5327;5330;5332;5562;5564;5565;5566;5567;5581;55970;5604;5605;56848;5894;59;595;6198;6261;6262;6263;6543;6546;6547;6548;7019;801;805;810;8877;91807;91860;9759;999	GNAI2;RYR1;MAP2K1;HDAC4;ITPR1;MRAS;ADCY9;GABARAP;MYLK3;AKT3;CALM2;MYLK;NOS1;CALML3;SLC8A1;RPS6KB1;ADCY3;PRKCE;GNG7;SPHK1;RAF1;GNGT1;GNAQ;GNG4;MYL3;ADCY7;GNB1;PRKAG2;ADCY4;SLC9A1;GNAI1;PLCB2;AKT1;MEF2A;GNG12;GNAI3;MAP2K2;ADCY2;JAG1;PRKACA;MEF2D;PIK3R6;SLC8A3;MEF2C;ACTA2;PRKAB2;CCND1;ADCY5;MEF2B;PRKAB1;TFAM;PLAT;PRKACB;PIK3R4;MYL2;CALM1;SPHK2;PLCB4;RYR2;PPARGC1A;NRF1;RYR3;GNB5;SMAD3;GNGT2;PRKAA1;GN…
Current	hsa04390	Hippo signaling pathway	154	83	60.4124	1.37389	0.000138	0.00187451	10413;122786;126374;1454;1495;1499;1739;174;1740;1742;1856;1857;23286;23291;23418;2535;25937;26524;268;2736;29119;324;332;3397;3398;3689;3996;4086;4087;4088;4092;4609;51176;5499;5515;5518;5520;5521;5522;5584;55844;5590;56288;595;60;650;655;657;659;6788;6932;6934;7003;7004;7043;7048;71;7159;7161;7471;7475;7476;7477;7479;7481;7531;7855;7976;79981;80326;81029;8312;8321;8322;8324;8326;84552;8945;896;…	APC;PRKCZ;ID1;FZD9;CCND3;MOB1B;ACTB;PPP2CA;FZD4;GLI2;CTNNB1;PPP1CA;WNT5B;FZD7;PPP2R2B;DLG4;PRKCI;FRMD1;ITGB2;TP73;CTNNA1;STK3;FZD3;TCF7L2;WNT10A;PPP2R2D;PPP2R1A;BMP7;FZD2;WNT8B;FBXW11;PPP2R2C;DLG2;CTNNA3;ID2;BMP2;LATS2;BMPR2;TP53BP2;TCF7;PPP2R2A;YWHAE;DLG1;CSNK1E;WWTR1;WWC1;BIRC5;WTIP;BMPR1A;CCND1;FRMD6;TEAD1;LEF1;ACTG1;PARD6G;TGFB3;WNT6;PARD3;TEAD4;MYC;WNT7A;WNT11;LLGL1;WNT1;LIMD1;SMAD1;LATS1;FZ…
Current	hsa04510	Focal adhesion	199	108	78.0653	1.38346	9.55676e-06	0.00058182	10000;10298;10319;10451;1277;1280;1284;1292;1293;1297;1299;131873;1499;207;208;22801;2317;2318;2324;23396;2534;256076;25759;2889;2909;3480;3611;3672;3673;3674;3675;3676;3679;3680;3690;3693;3694;3695;3696;3908;3909;3911;4233;4633;4636;4638;5058;5062;5154;5155;5228;5291;5293;5295;53358;5499;55742;5579;5582;5599;5601;5602;56034;5604;5649;572;5728;5747;5829;5894;5906;5908;5923;595;596;60;63923;64098;…	COL1A1;ITGA8;MAP2K1;COL2A1;MAPK8;IGF1R;TNXB;PAK2;FLT4;LAMC3;ITGB5;SOS1;CCND3;TLN2;MYLK3;AKT3;ACTB;SHC3;MYLK;PGF;PDGFB;CTNNB1;PPP1CA;COL9A3;SHC1;PAK4;VAV3;ZYX;PIP5K1C;RAF1;BCAR1;VWF;ITGA3;BAD;RAPGEF1;PAK1;PRKCB;THBS3;ITGA2B;PDGFD;RASGRF1;PIK3CD;CDC42;FLNB;AKT1;PARVA;PRKCG;ACTN4;PTEN;SHC2;ACTN1;SRC;ITGA9;COL6A5;TNR;LAMA2;MYL5;TLN1;SOS2;MAPK10;PDGFA;VAV2;PTK2;ITGA11;THBS2;CCND1;ITGA2;PIK3R3;CAV2;PXN…
Current	hsa04512	ECM-receptor interaction	82	43	32.1676	1.33675	0.0100332	0.0380327	10319;1277;1280;1284;1292;1293;1297;1299;131873;22801;22987;256076;2811;3339;3672;3673;3674;3675;3676;3679;3680;3690;3693;3694;3695;3696;375790;3908;3909;3911;5649;6382;63923;7058;7059;7060;7143;7148;7450;8516;948;960;9899	COL1A1;ITGA8;COL2A1;TNXB;LAMC3;ITGB5;SDC1;HSPG2;COL9A3;VWF;ITGA3;THBS3;ITGA2B;CD44;ITGA9;CD36;COL6A5;TNR;LAMA2;SV2B;SV2C;ITGA11;THBS2;ITGA2;THBS4;COL6A6;TNN;ITGB3;GP1BA;LAMA5;ITGA7;ITGA4;ITGA1;COL4A2;RELN;ITGB6;COL6A3;AGRN;LAMA3;COL9A1;ITGB7;COL6A2;ITGB8
Current	hsa04550	Signaling pathways regulating pluripotency of stem cells	139	73	54.528	1.33876	0.000920557	0.00697911	10000;10336;130399;1432;1499;1749;1856;1857;207;208;2103;2263;2264;2535;3175;3211;324;3397;3398;3399;3480;3626;3670;3716;3717;3718;3720;3977;4086;4087;4088;4093;4211;4609;463;5013;5080;5291;5293;5295;5600;5603;5604;5605;5894;64211;648;657;659;6774;6929;7044;7471;7475;7476;7477;7479;7481;7855;7976;80326;81029;8312;8321;8322;8324;8326;8503;90;91;92;93;9314	JAK1;APC;MAP2K1;IGF1R;ID1;ACVR1;JAK2;MEIS1;FZD9;ACVR2B;AKT3;FZD4;OTX1;ONECUT1;CTNNB1;WNT5B;FZD7;RAF1;ZFHX3;PAX6;FZD3;WNT10A;FZD2;FGFR4;WNT8B;PIK3CD;JARID2;LIFR;ID2;MAPK11;MAPK13;AKT1;DLX5;MAP2K2;BMPR2;INHBC;ACVR2A;PCGF3;MAPK14;JAK3;BMPR1A;PIK3R3;BMI1;WNT6;MYC;WNT7A;WNT11;LHX5;ISL1;WNT1;FGFR2;SMAD1;FZD1;STAT3;DVL2;PIK3R1;ESRRB;WNT7B;DVL3;PIK3CB;SMAD3;ACVR1B;HOXB1;KLF4;TCF3;LEFTY2;FZD5;AKT2;SMAD9;A…
Current	hsa04611	Platelet activation	123	68	48.2514	1.40928	0.000202344	0.00236666	10000;10125;108;109;111;113;115;123745;1277;1432;146850;196883;207;208;2212;2244;2266;23365;2534;2770;2771;2773;2776;2778;2811;283748;2909;3673;3674;3690;3708;4067;4638;5023;5291;5293;5295;5321;5330;5332;5336;54518;5499;5566;5567;5584;5590;5600;5603;5742;5906;5908;60;64805;6714;6786;6850;6916;7094;71;7450;83660;83706;8503;8605;8773;9138;91807	GNAI2;COL1A1;PRKCZ;ITPR1;PLCG2;TLN2;ADCY9;TBXAS1;MYLK3;AKT3;ACTB;MYLK;PPP1CA;FGB;PLA2G4E;ADCY3;SNAP23;PRKCI;LYN;GNAQ;VWF;ADCY7;ADCY4;ITGA2B;FGG;SYK;GNAI1;PIK3CD;APBB1IP;PTGS1;PLCB2;MAPK11;MAPK13;AKT1;GNAI3;RASGRP1;ADCY2;PLA2G4D;PRKACA;SRC;PIK3R6;GNAS;STIM1;PLA2G4C;TLN1;MAPK14;ARHGEF1;ADCY5;ITGA2;P2RY12;PIK3R3;ACTG1;PRKACB;RAP1A;ITGB3;GP1BA;P2RX1;ARHGEF12;PLA2G4A;PIK3R1;PLCB4;FYN;ARHGAP35;PIK3CB;R…
Current	hsa04625	C-type lectin receptor signaling pathway	104	55	40.798	1.34811	0.00307718	0.0167194	10000;10379;114548;1432;1959;1960;207;208;22808;23365;338339;3551;3592;3659;3708;4046;4772;4773;4775;4776;4790;5058;5291;5293;5295;53342;5336;5530;5533;5599;5600;5601;5602;5603;5894;5970;5971;602;64170;64581;6714;6772;6773;6850;801;805;810;841;8503;8844;8915;9020;91860;9261;9641	STAT2;MAPK8;ITPR1;PLCG2;MAP3K14;CARD9;NFATC1;MRAS;IKBKB;AKT3;CALM2;CALML3;RAF1;CLEC4D;RELA;PAK1;STAT1;SYK;PIK3CD;IRF1;MAPK11;MAPK13;AKT1;IKBKE;LSP1;NFATC4;SRC;IL12A;EGR3;NFATC2;IRF9;MAPK14;MAPK10;NLRP3;BCL3;IL17D;BCL10;PIK3R3;PPP3CC;MAPK9;MAPKAPK2;RELB;NFKB1;CALM1;NFATC3;ARHGEF12;PIK3R1;EGR2;KSR1;CLEC7A;PIK3CB;PPP3CA;CALML4;AKT2;CASP8
Current	hsa04660	T cell receptor signaling pathway	101	52	39.6211	1.31243	0.00792381	0.0335476	10000;10125;10298;10451;1326;1432;1739;207;208;2534;27040;3551;3565;3702;3932;4690;4772;4773;4775;4790;4793;5058;5062;5291;5293;5295;5335;5530;5533;5600;5601;5603;5604;5605;5777;5894;5970;6654;6655;6885;7409;7410;7535;8440;84433;8503;8915;9020;919;925;9402;998	MAP2K1;ZAP70;PAK2;MAP3K14;NFATC1;SOS1;IKBKB;AKT3;PAK4;ITK;VAV3;RAF1;NCK2;CARD11;RELA;PTPN6;PAK1;LCK;PIK3CD;MAPK11;CDC42;MAPK13;AKT1;MAP2K2;RASGRP1;DLG1;NFATC2;SOS2;MAPK14;VAV2;NCK1;MAP3K7;BCL10;PIK3R3;PPP3CC;VAV1;MAPK9;PLCG1;IL4;MAP3K8;NFKB1;CD8A;NFKBIB;LAT;NFATC3;CD247;GRAP2;PIK3R1;FYN;PIK3CB;PPP3CA;AKT2
Current	hsa04662	B cell receptor signaling pathway	71	38	27.8525	1.36433	0.00989628	0.0380327	10000;10451;118788;207;208;29760;3551;3635;3636;4067;4772;4773;4775;4790;4793;5291;5293;5295;5336;5530;5533;5579;5604;5605;5777;5894;5970;6654;6655;6850;7409;7410;84433;8503;8915;971;973;974	MAP2K1;PLCG2;NFATC1;SOS1;IKBKB;AKT3;VAV3;RAF1;LYN;CARD11;RELA;INPP5D;PTPN6;PRKCB;SYK;PIK3CD;AKT1;MAP2K2;INPPL1;NFATC2;SOS2;VAV2;BCL10;PIK3R3;PPP3CC;VAV1;CD72;NFKB1;PIK3AP1;NFKBIB;NFATC3;PIK3R1;PIK3CB;CD79B;PPP3CA;CD79A;BLNK;AKT2
Current	hsa04664	Fc epsilon RI signaling pathway	68	38	26.6756	1.42452	0.00382683	0.0194929	10000;10451;123745;1432;207;208;240;241;2534;27040;283748;3562;3565;3635;4067;5291;5293;5295;5321;5335;5336;5599;5600;5601;5602;5603;5604;5605;5606;5608;5894;6654;6655;6850;7409;7410;8503;8605	MAP2K1;MAPK8;PLCG2;IL3;SOS1;AKT3;ALOX5AP;PLA2G4E;VAV3;ALOX5;RAF1;LYN;INPP5D;SYK;PIK3CD;MAPK11;MAPK13;AKT1;MAP2K2;PLA2G4D;PLA2G4C;SOS2;MAPK14;MAPK10;VAV2;PIK3R3;VAV1;MAPK9;PLCG1;IL4;MAP2K3;LAT;PLA2G4A;PIK3R1;FYN;PIK3CB;MAP2K6;AKT2
Current	hsa04666	Fc gamma R-mediated phagocytosis	91	51	35.6982	1.42864	0.000801443	0.00697911	10000;10092;10094;10095;10451;10552;1072;10810;123745;1785;1794;207;208;2212;23396;27040;273;274;283748;2934;3055;3635;3636;3985;4067;5058;50807;5291;5293;5295;5321;5335;5336;5337;5579;5581;5582;5604;56848;5894;6198;6850;7409;7410;81873;8395;8398;8503;8877;8936;998	PLD1;MAP2K1;PLCG2;GSN;HCK;ASAP1;AKT3;DOCK2;RPS6KB1;PLA2G4E;VAV3;PRKCE;PIP5K1C;SPHK1;RAF1;LYN;INPP5D;AMPH;PAK1;PRKCB;SYK;PIK3CD;CDC42;AKT1;PRKCG;WASF3;PLA2G4D;INPPL1;LIMK2;PIP5K1B;ARPC5;WASF1;VAV2;CFL1;ARPC1B;ARPC1A;PIK3R3;VAV1;PLCG1;ARPC5L;ARPC3;LAT;PLA2G4A;PIK3R1;SPHK2;DNM2;BIN1;PIK3CB;FCGR2A;PLA2G6;AKT2
Current	hsa04670	Leukocyte transendothelial migration	112	59	43.9363	1.34285	0.00249744	0.0142836	100132463;100506658;10451;11069;1366;1432;149461;1495;1499;1535;2185;23562;2770;2771;2773;2909;29119;3676;3684;3689;3702;399;4313;4318;4633;4636;4689;5010;50848;5291;5293;5295;5335;5336;5579;5582;5600;5603;5747;5829;5906;5908;60;6387;6494;71;7122;7409;7410;7430;7852;81;83593;83700;8503;87;9074;9564;998	GNAI2;PTK2B;PLCG2;CLDN7;CYBA;ACTB;CTNNB1;ITGAM;ITK;VAV3;ITGB2;CTNNA1;BCAR1;SIPA1;PRKCB;GNAI1;CLDN5;PIK3CD;CTNNA3;MAPK11;CDC42;MAPK13;CLDN6;JAM3;EZR;PRKCG;CXCL12;GNAI3;ACTN4;MMP2;ACTN1;NCF4;MYL5;MMP9;MAPK14;VAV2;PTK2;CLDN14;CLDN19;PIK3R3;PXN;ACTG1;VAV1;PLCG1;OCLN;RAPGEF4;CLDN11;RAP1A;RHOH;CXCR4;MYL2;PIK3R1;RASSF5;ITGA4;ARHGAP35;PIK3CB;F11R;RAP1B;CLDN24
Current	hsa04713	Circadian entrainment	96	51	37.6597	1.35423	0.00378694	0.0194929	10681;108;109;111;113;115;117;196883;2770;2771;2773;2775;2776;2778;2782;2785;2786;2788;2792;2793;2890;2893;2906;3708;3762;3763;4543;4842;5330;5332;5566;5567;5579;5582;55970;6261;6262;6263;775;801;805;810;815;816;818;8863;8864;8913;91860;9252;9722	GNAI2;RYR1;ITPR1;ADCY9;CALM2;NOS1;NOS1AP;CALML3;ADCYAP1R1;ADCY3;GNG7;GNGT1;GNAQ;CAMK2B;GNG4;ADCY7;MTNR1A;GNB1;KCNJ5;PRKCB;PER3;ADCY4;KCNJ6;CACNA1C;GNAI1;PLCB2;PER2;GNG12;PRKCG;GNAI3;GRIA4;ADCY2;CAMK2G;GNAO1;CAMK2A;PRKACA;GNAS;RPS6KA5;CACNA1G;ADCY5;GRIA1;PRKACB;CALM1;PLCB4;RYR2;RYR3;GNB5;GNGT2;GNG3;CALML4;GRIN2D
Current	hsa04722	Neurotrophin signaling pathway	119	69	46.6823	1.47808	2.34567e-05	0.000849654	10000;10019;10603;10818;11108;1432;207;208;2309;25;2549;25759;2889;3551;3667;398;4217;4790;4793;4803;4804;4908;4914;4915;4916;5291;5293;5295;5335;53358;5336;5599;5600;5601;5602;5603;5604;5605;5607;5663;5664;572;5894;5906;5908;596;5970;6195;6196;627;6272;6464;6654;6655;673;7157;7161;7531;801;805;810;815;816;818;8503;91860;9252;9261;998	SH2B3;RPS6KA2;MAP2K1;MAPK8;PLCG2;SOS1;IKBKB;NTRK1;AKT3;CALM2;SHC3;CALML3;SHC1;TP73;RAF1;ABL1;CAMK2B;BAD;RAPGEF1;RELA;PSEN1;PIK3CD;MAPK11;CDC42;MAPK13;AKT1;MAP2K2;CAMK2G;PRDM4;CAMK2A;RPS6KA1;SHC2;YWHAE;ARHGDIG;SH2B2;RPS6KA5;FOXO3;SOS2;NTRK2;MAPK14;MAPK10;MAP2K5;NTF3;PIK3R3;SORT1;MAPK9;PLCG1;BRAF;MAPKAPK2;MAP3K5;BCL2;IRS1;NFKB1;PSEN2;GAB1;FRS2;RAP1A;NFKBIB;NGFR;CALM1;PIK3R1;TP53;NGF;PIK3CB;NTRK3;RA…
Current	hsa04725	Cholinergic synapse	112	62	43.9363	1.41113	0.000362532	0.0036933	10000;10681;108;109;1103;111;113;1131;1133;1136;1137;1139;1143;115;146850;148327;196883;207;208;2534;2770;2771;2773;2775;2776;2782;2785;2786;2788;2792;2793;3708;3717;3759;3763;3768;3770;3784;3786;43;5291;5293;5295;5330;5332;5566;5567;5579;5582;55970;5604;596;64764;773;774;775;815;816;818;8503;90993;9586	GNAI2;MAP2K1;ITPR1;CHRNA3;JAK2;KCNJ2;ADCY9;AKT3;ADCY3;CACNA1B;GNG7;GNGT1;GNAQ;KCNQ1;CACNA1A;ACHE;CAMK2B;GNG4;ADCY7;GNB1;PRKCB;ADCY4;KCNJ6;CACNA1C;GNAI1;PIK3CD;PLCB2;AKT1;GNG12;PRKCG;GNAI3;CHRM3;ADCY2;CAMK2G;CREB3L4;GNAO1;CAMK2A;PRKACA;PIK3R6;CHRNB4;CREB3L2;ADCY5;PIK3R3;BCL2;PRKACB;KCNJ12;CHRNA4;CHRM5;PIK3R1;CHRNA7;PLCB4;CREB3L1;KCNQ3;CREB5;KCNJ14;FYN;PIK3CB;GNB5;GNGT2;GNG3;CHAT;AKT2
Current	hsa04727	GABAergic synapse	88	47	34.5214	1.36148	0.004653	0.02264	10681;108;109;10991;111;113;11337;115;196883;2550;2560;2561;2562;2563;2567;2568;2569;2571;2572;2752;2770;2771;2773;2775;2782;2785;2786;2788;2792;2793;3763;54407;5566;5567;5579;5582;55970;6529;6538;6540;66008;6714;773;774;775;81539;9568	GNAI2;GABRR1;SLC6A13;ADCY9;GABARAP;GABBR2;ADCY3;CACNA1B;GNG7;GNGT1;CACNA1A;GABRD;GABRB1;GNG4;ADCY7;GNB1;PRKCB;GABRB3;ADCY4;KCNJ6;CACNA1C;GNAI1;GABBR1;GABRB2;GNG12;SLC38A3;PRKCG;GNAI3;SLC6A1;ADCY2;GNAO1;PRKACA;SRC;GLUL;GAD1;TRAK2;GAD2;GABRP;ADCY5;SLC6A11;PRKACB;SLC38A1;GABRG3;GNB5;SLC38A2;GNGT2;GNG3
Current	hsa04728	Dopaminergic synapse	131	74	51.3897	1.43998	4.13253e-05	0.000898137	10000;10681;111;1312;1386;1388;1432;148327;1644;1813;207;208;2770;2771;2773;2774;2775;2776;2778;2782;2785;2786;2788;2792;2793;2890;2893;3708;3762;3763;3799;406;5330;5332;5499;55012;5515;5518;5520;5521;5522;5523;5525;5526;5527;5530;5533;5566;5567;5579;5582;55844;55970;5599;5600;5601;5602;5603;64764;6531;6571;773;774;775;801;805;810;815;816;818;90993;91860;9575;9586	GNAI2;MAPK8;ITPR1;PPP2R5A;AKT3;CALM2;PPP2CA;CLOCK;CALML3;PPP1CA;CACNA1B;PPP2R2B;GNG7;GNGT1;ATF6B;GNAQ;CACNA1A;CAMK2B;GNG4;PPP2R2D;PPP2R1A;GNB1;DDC;KCNJ5;PRKCB;GNAL;KCNJ6;PPP2R2C;CACNA1C;GNAI1;PLCB2;MAPK11;SLC18A2;ATF2;MAPK13;PPP2R3C;AKT1;GNG12;PRKCG;GNAI3;GRIA4;CAMK2G;CREB3L4;GNAO1;CAMK2A;PPP2R2A;COMT;PRKACA;GNAS;MAPK14;MAPK10;CREB3L2;ADCY5;PPP3CC;MAPK9;GRIA1;PRKACB;ARNTL;PPP2R5C;SLC6A3;DRD2;CALM…
Current	hsa04750	Inflammatory mediator regulation of TRP channels	99	59	38.8365	1.51919	2.96439e-05	0.000860279	108;109;111;113;115;123745;1432;196883;239;2776;2778;283748;3269;3554;3556;3708;41;4803;4914;5029;5291;5293;5295;5321;5330;5332;5335;5336;5499;55515;5566;5567;5579;5581;5582;5583;5599;5600;5601;5602;5603;5606;5608;5734;59341;624;6714;7442;801;805;810;815;816;818;8398;8503;8605;91860;9311	BDKRB2;MAPK8;ITPR1;PLCG2;PRKCH;ADCY9;NTRK1;CALM2;ASIC3;CALML3;PPP1CA;PLA2G4E;ADCY3;PRKCE;GNAQ;CAMK2B;ADCY7;PRKCB;ASIC4;ADCY4;IL1R1;ALOX12;PIK3CD;PLCB2;PTGER4;MAPK11;MAPK13;PRKCG;ADCY2;CAMK2G;PLA2G4D;CAMK2A;PRKACA;SRC;GNAS;IL1RAP;PLA2G4C;MAPK14;MAPK10;TRPV4;ADCY5;PIK3R3;MAPK9;PLCG1;PRKACB;MAP2K3;HRH1;CALM1;PLA2G4A;PIK3R1;ASIC1;PLCB4;NGF;PIK3CB;TRPV1;MAP2K6;P2RY2;PLA2G6;CALML4
Current	hsa04810	Regulation of actin cytoskeleton	213	110	83.5574	1.31646	0.000130509	0.00187022	10092;10094;10095;10298;10451;10458;10552;1072;10788;1131;1133;200576;221178;2250;2251;2252;2263;2264;22801;22808;23191;23365;23396;26291;26999;27006;2768;2909;2934;3071;324;3630;3672;3673;3674;3675;3676;3679;3680;3681;3682;3684;3687;3689;3690;3693;3694;3695;3696;3985;4627;4628;4633;4636;4638;5058;5062;50649;5154;5155;5216;5291;5293;5295;5305;54434;54961;5499;55845;55970;56034;5604;5605;57121;574…	ITGA8;APC;MAP2K1;BDKRB2;PAK2;ITGB5;TIAM1;SOS1;MRAS;GSN;CYFIP2;PIP4K2A;MYLK3;ACTB;MYLK;PDGFB;PPP1CA;PIKFYVE;PAK4;BAIAP2;ITGAM;VAV3;ITGB2;PIP5K1C;RAF1;BCAR1;ITGA3;PAK1;ITGAX;FGFR4;SLC9A1;ITGA2B;SSH1;GNA12;PDGFD;PIK3CD;MYH9;SPATA13;CDC42;EZR;GNG12;CXCL12;CHRM3;MAP2K2;ACTN4;DIAPH3;ITGAD;ACTN1;SRC;ITGA9;LIMK2;FGF6;PIP5K1B;MYL5;ARPC5;WASF1;FGD3;SOS2;PDGFA;VAV2;NCKAP1L;CFL1;ARHGEF1;PTK2;ITGA11;ARPC1B;AR…
Current	hsa04910	Insulin signaling pathway	137	74	53.7435	1.37691	0.000285394	0.00300124	10000;10211;10580;10603;10891;1978;207;208;2194;2203;23265;253314;25759;2645;2889;2997;3098;3099;31;3101;32;3551;3630;3636;3643;3667;5106;51422;51763;5257;5261;5291;5293;5295;5313;53358;5499;5507;5562;5564;5565;5566;5567;5575;5584;5590;5599;5601;5602;5604;5605;572;57521;5770;5792;5837;5894;6198;6464;6654;6655;673;7249;79660;801;80201;805;810;8503;8660;8835;91860;9322;9470	MAP2K1;PRKCZ;MAPK8;EIF4EBP1;HK1;SOS1;PPP1R3B;IKBKB;RPTOR;AKT3;CALM2;TSC2;SHC3;PYGM;CALML3;EIF4E1B;PPP1CA;RPS6KB1;SHC1;FASN;PRKCI;SORBS1;RAF1;PPP1R3C;EIF4E2;ACACB;BAD;RAPGEF1;PRKAG2;IRS2;EXOC7;GCK;PIK3CD;ACACA;PTPN1;AKT1;SOCS2;MAP2K2;SHC2;INPPL1;PRKACA;TRIP10;PRKAR1B;SH2B2;HKDC1;SOS2;MAPK10;PRKAB2;INSR;PIK3R3;PRKAB1;GYS1;MAPK9;BRAF;PRKACB;IRS1;PKLR;INPP5K;FLOT1;CALM1;INS;PHKB;HK2;PIK3R1;PPARGC1A;F…
Current	hsa04911	Insulin secretion	85	52	33.3445	1.55948	3.20565e-05	0.000860279	10242;108;109;11069;111;113;1131;115;117;1386;1388;148327;157855;196883;2645;27094;27345;2740;27445;2776;2778;2864;3630;3778;477;480;481;482;483;486;5330;5332;54795;5566;5567;5579;5582;5864;6262;64764;6513;6616;6804;6833;6844;775;815;816;818;90993;9586;9699	FXYD2;FFAR1;RAB3A;ADCY9;ADCYAP1R1;ADCY3;GLP1R;ATF6B;ATP1A2;GNAQ;TRPM4;CAMK2B;ADCY7;PRKCB;ADCY4;PCLO;CACNA1C;GCK;KCNU1;PLCB2;ATF2;KCNMB2;VAMP2;PRKCG;CHRM3;ATP1B1;ADCY2;CAMK2G;ABCC8;CREB3L4;SLC2A1;CAMK2A;PRKACA;STX1A;KCNMB4;KCNMB3;GNAS;ATP1B2;CREB3L2;ADCY5;ATP1A4;SNAP25;PRKACB;RAPGEF4;KCNMA1;INS;RIMS2;PLCB4;CREB3L1;CREB5;RYR2;ATP1B3
Current	hsa04914	Progesterone-mediated oocyte maturation	99	55	38.8365	1.41619	0.000678983	0.00632425	10000;1017;10393;10459;108;109;111;113;115;132864;1432;196883;207;208;22849;25847;2770;2771;2773;29882;3320;3480;3630;387778;4085;51343;51433;5241;5291;5293;5295;5566;5567;5599;5600;5601;5602;5603;5604;5894;6195;6196;64506;64682;673;6790;6793;699;8379;8503;8697;891;994;995;996	GNAI2;RPS6KA2;MAP2K1;MAPK8;IGF1R;ADCY9;ANAPC5;FZR1;AKT3;MAD1L1;ADCY3;RAF1;ADCY7;CPEB3;ADCY4;GNAI1;PIK3CD;CDK2;MAPK11;MAPK13;AKT1;CDC25C;GNAI3;ANAPC10;ANAPC13;ADCY2;CDC27;CPEB2;RPS6KA1;PRKACA;MAD2L2;MAPK14;MAPK10;BUB1;CDC23;ANAPC2;ADCY5;PIK3R3;CDC25B;HSP90AA1;MAPK9;BRAF;PRKACB;STK10;SPDYC;CPEB1;CCNB1;INS;PIK3R1;AURKA;PIK3CB;ANAPC1;PGR;MAD2L1;AKT2
Current	hsa04915	Estrogen signaling pathway	137	72	53.7435	1.3397	0.000969769	0.00702544	10000;10499;108;109;111;113;115;1386;1388;148327;1509;196883;207;208;2099;2100;2288;2289;2550;25759;2770;2771;2773;2775;2776;2778;3303;3305;3310;3312;3320;3708;3762;3763;3860;3868;390792;4313;4318;4988;5241;5291;5293;5295;5330;5332;53358;54474;5566;5567;5604;5605;5894;5914;596;6464;64764;6654;6655;6667;6714;7031;7039;801;805;810;8503;90993;9166;91860;9568;9586	GNAI2;ESR1;MAP2K1;ITPR1;SOS1;ADCY9;AKT3;CALM2;SHC3;GABBR2;CALML3;ADCY3;SHC1;TGFA;RARA;RAF1;ATF6B;GNAQ;ADCY7;KCNJ5;CTSD;KRT39;ADCY4;KCNJ6;GNAI1;PIK3CD;PLCB2;ATF2;GABBR1;AKT1;GNAI3;MAP2K2;NCOA2;ADCY2;CREB3L4;GNAO1;MMP2;SHC2;PRKACA;SRC;HSPA8;FKBP4;KRT13;GNAS;TFF1;MMP9;SOS2;SP1;CREB3L2;ADCY5;PIK3R3;KRT16;HSP90AA1;ESR2;BCL2;PRKACB;OPRM1;EBAG9;CALM1;PIK3R1;KRT20;PLCB4;CREB3L1;CREB5;PIK3CB;HSPA1L;HSPA1A…
Current	hsa04916	Melanogenesis	101	56	39.6211	1.41339	0.000650614	0.00623824	108;109;111;113;115;148327;1499;1638;1856;1857;196883;2535;2770;2771;2773;2775;2776;2778;4254;4286;434;51176;5330;5332;5566;5567;5579;5582;5604;5605;5894;64764;6932;6934;7471;7475;7476;7477;7479;7481;7855;7976;801;80326;805;810;81029;815;816;818;8321;8322;8324;8326;90993;91860	GNAI2;MAP2K1;FZD9;ADCY9;CALM2;FZD4;CALML3;CTNNB1;ADCY3;WNT5B;FZD7;RAF1;GNAQ;CAMK2B;FZD3;ADCY7;TCF7L2;WNT10A;FZD2;PRKCB;ADCY4;WNT8B;GNAI1;PLCB2;PRKCG;GNAI3;MAP2K2;ADCY2;CAMK2G;CREB3L4;GNAO1;TCF7;CAMK2A;PRKACA;GNAS;CREB3L2;ADCY5;LEF1;DCT;MITF;WNT6;PRKACB;WNT7A;WNT11;WNT1;FZD1;CALM1;DVL2;PLCB4;WNT7B;CREB3L1;KITLG;DVL3;ASIP;CALML4;FZD5
Current	hsa04917	Prolactin signaling pathway	70	41	27.4602	1.49307	0.000781003	0.00697911	10000;1432;1586;207;208;2099;2100;2309;25759;2592;2645;3630;3659;3717;3973;4790;5291;5293;5295;53358;5599;5600;5601;5602;5603;5604;5605;5618;5894;595;5970;6464;6654;6655;6714;6772;6774;6776;8503;8600;8835	ESR1;MAP2K1;MAPK8;JAK2;GALT;SOS1;STAT5A;AKT3;SHC3;SHC1;RAF1;RELA;STAT1;PRLR;GCK;PIK3CD;IRF1;MAPK11;MAPK13;AKT1;SOCS2;MAP2K2;LHCGR;SHC2;SRC;CYP17A1;FOXO3;SOS2;MAPK14;MAPK10;CCND1;PIK3R3;MAPK9;ESR2;NFKB1;STAT3;INS;PIK3R1;TNFSF11;PIK3CB;AKT2
Current	hsa04919	Thyroid hormone signaling pathway	116	63	45.5054	1.38445	0.000649692	0.00623824	10000;10499;116931;117247;1499;1735;1827;207;208;2099;23389;25942;2626;3065;3066;3690;4609;477;480;481;482;483;4855;486;488;5208;5214;5291;5293;5295;5330;5332;5333;5335;5336;53919;5566;5567;5579;5582;5604;5605;572;5894;595;60;6256;6257;6513;6548;6714;6772;71;7157;7249;842;84812;8503;8850;90390;9611;9862;9882	ESR1;MAP2K1;PLCG2;MED24;FXYD2;SIN3A;RXRB;AKT3;ACTB;TSC2;CTNNB1;NOTCH4;RAF1;ATP1A2;BAD;PRKCB;STAT1;CASP9;SLC9A1;PIK3CD;PLCB2;MED12L;AKT1;PRKCG;GATA4;MAP2K2;ATP1B1;NCOA2;SLC2A1;PRKACA;SRC;MED13L;RXRA;TBC1D4;ATP1B2;SLC16A10;PLCD4;CCND1;RCAN1;PIK3R3;ATP1A4;ACTG1;HDAC1;NCOR1;PLCG1;MYC;PRKACB;SLCO1C1;ITGB3;PLCD1;PFKFB2;PIK3R1;HDAC2;PLCB4;ATP1B3;TP53;PIK3CB;MED30;KAT2B;PFKP;DIO3;ATP2A2;AKT2
Current	hsa04920	Adipocytokine signaling pathway	69	38	27.0679	1.40388	0.0053401	0.0241788	10000;10645;10891;1374;181;207;208;2180;2181;23205;23305;32;3551;3667;3717;3952;4790;4793;5106;51422;5465;5562;5564;5565;5599;5601;5602;5970;6256;6257;6513;6774;6794;7132;7133;79602;8660;948	MAPK8;JAK2;STK11;IKBKB;RXRB;ACSBG1;AKT3;ACACB;RELA;PRKAG2;IRS2;AKT1;SLC2A1;AGRP;CD36;ACSL1;RXRA;MAPK10;PRKAB2;PRKAB1;ACSL6;MAPK9;CPT1A;IRS1;NFKB1;ACSL3;PPARA;NFKBIB;TNFRSF1A;STAT3;PPARGC1A;PCK2;TNFRSF1B;LEP;ADIPOR2;CAMKK2;PRKAA1;AKT2
Current	hsa04921	Oxytocin signaling pathway	152	79	59.6278	1.32489	0.000869837	0.00697911	1026;10368;10645;108;109;111;113;115;123745;146850;1827;1938;196883;27091;2770;2771;2773;2775;2776;2778;283748;3708;3759;3762;3763;3768;3770;4208;4638;4772;4773;4775;4776;51422;5321;5330;5332;5499;5530;5533;5562;5564;5565;5566;5567;5579;55799;5582;5604;5605;5607;57118;5894;59285;595;5997;60;6261;6262;6263;6714;71;7226;775;783;784;785;786;801;805;810;815;816;818;8536;8605;91807;91860;952	GNAI2;RYR1;MAP2K1;CD38;ITPR1;KCNJ2;NFATC1;ADCY9;TRPM2;MYLK3;CALM2;ACTB;MYLK;CALML3;PPP1CA;PLA2G4E;ADCY3;RAF1;GNAQ;CAMK2B;ADCY7;KCNJ5;PRKCB;PRKAG2;ADCY4;KCNJ6;RGS2;CACNA1C;GNAI1;CDKN1A;CAMK1D;PLCB2;PRKCG;GNAI3;CACNG5;MAP2K2;ADCY2;CAMK2G;PLA2G4D;GNAO1;CAMK2A;NFATC4;PRKACA;SRC;PIK3R6;GNAS;CACNG1;MEF2C;NFATC2;PLA2G4C;EEF2;PRKAB2;CACNA2D3;MAP2K5;CACNG3;CCND1;ADCY5;RCAN1;PPP3CC;ACTG1;PRKAB1;PRKACB;KCNJ…
Current	hsa04923	Regulation of lipolysis in adipocytes	54	30	21.1836	1.41619	0.0107474	0.0393669	10000;108;109;111;113;11343;115;134;155;196883;207;208;2770;2771;2773;2778;3630;3643;3667;4886;51099;5291;5293;5295;5566;5567;5742;7253;8503;8660	GNAI2;ADRB3;ADORA1;ADCY9;AKT3;MGLL;ADCY3;ADCY7;ADCY4;NPY1R;IRS2;GNAI1;PIK3CD;PTGS1;AKT1;GNAI3;ADCY2;TSHR;PRKACA;GNAS;ABHD5;INSR;ADCY5;PIK3R3;PRKACB;IRS1;INS;PIK3R1;PIK3CB;AKT2
Current	hsa04925	Aldosterone synthesis and secretion	96	50	37.6597	1.32768	0.00685877	0.0298128	108;109;111;113;115;1386;1388;148327;1583;1589;196883;221955;23683;2776;2778;3164;3708;3762;3949;477;480;481;482;483;491;493;51305;5330;5332;5566;5567;5579;5581;5582;57118;64764;6770;775;801;805;810;815;816;818;8536;8913;90993;91860;949;9586	PRKD3;ITPR1;ATP2B2;ADCY9;CALM2;CALML3;ADCY3;PRKCE;SCARB1;ATF6B;ATP1A2;GNAQ;CAMK2B;ADCY7;KCNJ5;PRKCB;ADCY4;CACNA1C;CAMK1D;PLCB2;ATF2;PRKCG;ATP1B1;ADCY2;CAMK2G;CREB3L4;CAMK2A;PRKACA;GNAS;ATP1B2;CACNA1G;CREB3L2;CYP21A2;ADCY5;ATP1A4;DAGLB;PRKACB;STAR;CYP11A1;KCNK9;CALM1;PLCB4;CREB3L1;ATP2B4;CREB5;NR4A1;CAMK1;ATP1B3;CALML4;LDLR
Current	hsa04926	Relaxin signaling pathway	130	66	50.9975	1.29418	0.00464263	0.02264	10000;10681;108;109;111;113;115;117579;1277;1284;1386;1388;1432;148327;196883;207;208;25759;2770;2771;2773;2775;2778;2782;2785;2786;2788;2792;2793;4087;4088;4313;4318;4790;4842;51289;5291;5293;5295;5330;5332;53358;5566;5567;5590;55970;5599;5600;5601;5602;5603;5604;5605;5894;59;5970;6464;64764;6654;6655;6714;7048;7422;8503;90993;9586	GNAI2;COL1A1;MAP2K1;PRKCZ;MAPK8;RLN3;SOS1;ADCY9;AKT3;SHC3;NOS1;ADCY3;SHC1;GNG7;RAF1;GNGT1;ATF6B;GNG4;ADCY7;RELA;GNB1;ADCY4;GNAI1;PIK3CD;PLCB2;MAPK11;ATF2;MAPK13;AKT1;GNG12;GNAI3;MAP2K2;ADCY2;CREB3L4;GNAO1;MMP2;SHC2;PRKACA;SRC;GNAS;ACTA2;MMP9;SOS2;MAPK14;MAPK10;CREB3L2;ADCY5;PIK3R3;RXFP3;MAPK9;PRKACB;NFKB1;PIK3R1;TGFBR2;PLCB4;CREB3L1;CREB5;COL4A2;PIK3CB;GNB5;SMAD3;GNGT2;VEGFA;GNG3;AKT2;SMAD2
Current	hsa04927	Cortisol synthesis and secretion	64	35	25.1064	1.39406	0.0084872	0.0345853	108;109;111;113;115;1386;1388;148327;1583;1586;1589;196883;2776;2778;3164;3708;3739;3949;5087;5151;5330;5332;5566;5567;56246;57552;64764;6667;6770;775;8622;8913;90993;949;9586	ITPR1;ADCY9;ADCY3;SCARB1;ATF6B;GNAQ;ADCY7;ADCY4;CACNA1C;PLCB2;PDE8A;PDE8B;ATF2;PBX1;ADCY2;CREB3L4;PRKACA;CYP17A1;GNAS;CACNA1G;SP1;CREB3L2;CYP21A2;ADCY5;KCNA4;PRKACB;STAR;CYP11A1;NCEH1;PLCB4;CREB3L1;CREB5;NR4A1;MRAP;LDLR
Current	hsa04928	Parathyroid hormone synthesis, secretion and action	106	58	41.5825	1.39482	0.000820029	0.00697911	1026;108;109;111;11214;113;115;1386;1388;148327;1591;196883;2625;2768;2770;2771;2773;2776;2778;3708;3727;4041;4205;4208;4209;4323;4325;4326;4666;50964;5144;5330;5332;5337;5566;5567;5579;5582;5604;56302;5745;5894;596;6256;6257;632;64386;64764;6667;673;7421;860;8600;90993;9138;9365;9586;9826	GNAI2;PLD1;MAP2K1;JUND;ITPR1;ADCY9;RXRB;SOST;ADCY3;CYP24A1;RUNX2;RAF1;ATF6B;GNAQ;PTH1R;LRP5;ADCY7;PRKCB;ADCY4;GNA12;GNAI1;CDKN1A;PLCB2;ATF2;NACA;MEF2A;PRKCG;GNAI3;ADCY2;CREB3L4;ARHGEF11;PRKACA;PDE4D;VDR;MEF2D;GNAS;RXRA;MEF2C;GATA3;AKAP13;MMP17;ARHGEF1;SP1;CREB3L2;BGLAP;ADCY5;BRAF;BCL2;PRKACB;MMP16;TRPV5;MMP25;KL;PLCB4;TNFSF11;CREB3L1;CREB5;MMP14
Current	hsa04930	Type II diabetes mellitus	46	27	18.0453	1.49624	0.00573741	0.0256219	2645;3098;3099;3101;3551;3630;3643;3667;5291;5293;5295;5313;5581;5590;5599;5601;5602;6833;773;774;775;777;80201;8503;8660;8835;8913	PRKCZ;MAPK8;HK1;IKBKB;CACNA1B;PRKCE;CACNA1A;IRS2;CACNA1C;GCK;PIK3CD;SOCS2;ABCC8;HKDC1;MAPK10;CACNA1G;CACNA1E;INSR;PIK3R3;MAPK9;IRS1;PKLR;INS;HK2;PIK3R1;PIK3CB;HK3
Current	hsa04931	Insulin resistance	107	56	41.9748	1.33413	0.00382174	0.0194929	10000;10891;10999;11000;11001;133522;1374;148327;207;208;22877;28965;2997;32;3551;3630;3643;3667;4790;5106;51422;5291;5293;5295;5465;5499;5507;5562;5564;5565;5579;5581;5590;5599;5601;5602;5728;5770;5792;5837;5970;6195;6196;6198;64764;6513;6774;7132;7376;79660;8503;8660;90993;948;9586;9882	RPS6KA2;PRKCZ;MAPK8;PPP1R3B;MLXIP;IKBKB;AKT3;PYGM;PPP1CA;SLC27A2;RPS6KB1;PRKCE;PPP1R3C;ACACB;RELA;PRKCB;PRKAG2;IRS2;PIK3CD;PTPN1;AKT1;CREB3L4;SLC2A1;PTEN;RPS6KA1;CD36;PPARGC1B;SLC27A4;TBC1D4;MAPK10;PRKAB2;CREB3L2;INSR;PIK3R3;PRKAB1;GYS1;MAPK9;CPT1A;NR1H2;IRS1;NFKB1;PPARA;TNFRSF1A;STAT3;INS;PIK3R1;CREB3L1;CREB5;PPARGC1A;SLC27A6;PIK3CB;SLC27A3;PCK2;PRKAA1;AKT2;PTPRF
Current	hsa04934	Cushing syndrome	154	85	60.4124	1.407	3.69445e-05	0.000860279	1017;1021;1026;1027;1031;108;109;111;113;115;1386;1388;1394;1395;148327;1499;1583;1586;1589;1856;1857;196883;2535;2770;2771;2773;2776;2778;3164;324;3708;3739;3949;405;4221;5087;50940;51176;5151;5330;5332;5566;5567;5604;5605;56246;57552;5906;5908;5925;595;64764;6667;673;6770;6932;6934;7471;7475;7476;7477;7479;7481;775;7855;7976;79798;80326;81029;815;816;818;8312;8321;8322;8324;8326;8622;8913;9049;…	GNAI2;APC;MAP2K1;ITPR1;FZD9;ADCY9;PDE11A;FZD4;CTNNB1;ADCY3;WNT5B;FZD7;CRHR1;SCARB1;ATF6B;GNAQ;CAMK2B;FZD3;ADCY7;TCF7L2;WNT10A;FZD2;ADCY4;WNT8B;CACNA1C;GNAI1;CDKN1A;CDK2;PLCB2;PDE8A;PDE8B;ATF2;ASH2L;GNAI3;MAP2K2;PBX1;ADCY2;CAMK2G;CREB3L4;TCF7;CDKN2C;CAMK2A;PRKACA;ARMC5;CYP17A1;GNAS;MEN1;CACNA1G;ARNT;SP1;CREB3L2;CCND1;CYP21A2;ADCY5;CDKN1B;LEF1;RB1;WNT6;BRAF;KCNA4;PRKACB;CDK6;WNT7A;WNT11;STAR;CYP11A…
Current	hsa04960	Aldosterone-regulated sodium reabsorption	37	22	14.5147	1.51571	0.00995305	0.0380327	23327;3291;3630;3643;3667;3758;4306;477;480;481;482;483;486;5291;5293;5295;5579;5582;6337;6340;6446;8503	FXYD2;NR3C2;ATP1A2;SGK1;PRKCB;PIK3CD;SCNN1A;PRKCG;KCNJ1;ATP1B1;HSD11B2;ATP1B2;NEDD4L;INSR;PIK3R3;ATP1A4;SCNN1G;IRS1;INS;PIK3R1;ATP1B3;PIK3CB
Current	hsa04961	Endocrine and other factor-regulated calcium reabsorption	47	31	18.4375	1.68135	0.00018211	0.00228338	115;1175;1211;1213;160;161;1759;1785;2099;2776;2778;477;480;481;482;483;486;5330;5332;5566;5567;5579;5582;56302;5745;624;6546;7421;8218;8766;9365	ESR1;BDKRB2;AP2S1;FXYD2;ADCY9;SLC8A1;CLTCL1;ATP1A2;GNAQ;CLTA;PTH1R;AP2A2;PRKCB;PLCB2;PRKCG;ATP1B1;PRKACA;AP2A1;VDR;GNAS;ATP1B2;CLTC;ATP1A4;DNM1;PRKACB;TRPV5;KL;DNM2;PLCB4;ATP1B3;RAB11A
Current	hsa04971	Gastric acid secretion	75	48	29.4216	1.63145	1.14436e-05	0.00058182	108;109;111;113;1131;115;115111;196883;2770;2771;2773;2776;2778;3274;3708;3758;3759;3766;3773;3784;4638;477;480;481;482;483;496;5330;5332;5566;5567;5579;5582;60;6522;6548;6750;6752;7430;801;805;810;815;816;818;91807;91860;9992	GNAI2;ITPR1;KCNJ2;ADCY9;MYLK3;CALM2;ACTB;MYLK;CALML3;ADCY3;ATP1A2;GNAQ;KCNQ1;CAMK2B;ADCY7;PRKCB;ADCY4;SLC9A1;GNAI1;SLC4A2;PLCB2;EZR;PRKCG;GNAI3;CHRM3;KCNJ1;ATP1B1;SSTR2;ADCY2;CAMK2G;CAMK2A;PRKACA;GNAS;ATP1B2;ADCY5;ATP1A4;ATP4B;KCNE2;PRKACB;HRH2;KCNJ16;SST;CALM1;PLCB4;KCNJ10;ATP1B3;CALML4;SLC26A7
Current	hsa05032	Morphine addiction	91	48	35.6982	1.3446	0.00584742	0.0257603	10681;108;10846;109;111;113;115;134;196883;2550;2560;2561;2562;2563;2567;2568;2569;2770;2771;2773;2775;2778;2782;2785;2786;2788;2792;2793;2869;2870;3762;3763;4988;50940;5137;5139;5144;5151;5153;5566;5567;5579;5582;55970;773;774;8622;9568	GNAI2;GABRR1;PDE1B;PDE3A;ADORA1;ADCY9;PDE11A;GABBR2;GRK5;ADCY3;CACNA1B;GNG7;GNGT1;CACNA1A;GABRD;GABRB1;GNG4;ADCY7;GNB1;PDE1C;KCNJ5;PRKCB;GABRB3;ADCY4;KCNJ6;GNAI1;GRK6;PDE8A;PDE8B;GABBR1;GABRB2;GNG12;PRKCG;GNAI3;ADCY2;GNAO1;PRKACA;PDE4D;GNAS;GABRP;ADCY5;PRKACB;OPRM1;GABRG3;GNB5;PDE10A;GNGT2;GNG3
Current	hsa05100	Bacterial invasion of epithelial cells	74	45	29.0293	1.55016	0.000131948	0.00187022	10092;10094;10095;10459;10552;10801;1211;1213;124404;1495;1499;1759;1785;2017;23176;23607;2549;25759;26084;29119;3611;4233;4735;5291;5293;5295;53358;55752;5747;5829;60;6464;6714;71;79658;81873;8218;8503;857;858;8936;9564;9844;998;999	SEPT11;CD2AP;ACTB;SHC3;SEPT12;CTNNB1;SHC1;CLTCL1;SEPT9;SEPT2;CTNNA1;BCAR1;CLTA;PIK3CD;CTNNA3;CDC42;SHC2;SRC;MAD2L2;CLTC;ARPC5;WASF1;ELMO1;PTK2;ARPC1B;ARPC1A;CTTN;PIK3R3;CAV2;PXN;ACTG1;CAV1;DNM1;ARPC5L;ILK;GAB1;ARPC3;SEPT8;ARHGAP10;PIK3R1;DNM2;PIK3CB;ARHGEF26;CDH1;MET
Current	hsa05163	Human cytomegalovirus infection	225	109	88.2648	1.23492	0.00271208	0.0151106	10000;1021;1026;10681;108;109;111;11214;113;115;1386;1388;1432;148327;1499;196883;1978;207;208;2185;23365;2768;2770;2771;2773;2775;2776;2778;2782;2785;2786;2788;2792;2793;3107;3133;3134;3551;3554;3570;3587;3588;3661;3690;3708;3716;4609;4772;4773;4775;4776;4790;5291;5293;5295;5330;5332;5530;5533;5566;5567;5579;5582;55970;5600;5603;5604;5605;5608;567;5734;5747;5829;5894;5925;595;5970;6198;637;6387;…	GNAI2;JAK1;MAP2K1;PTK2B;EIF4EBP1;ITPR1;TAPBP;NFATC1;SOS1;IKBKB;ADCY9;AKT3;CALM2;TRAF5;TSC2;CALML3;CTNNB1;BID;RPS6KB1;ADCY3;GNG7;IRF3;RAF1;GNGT1;BCAR1;ATF6B;GNAQ;GNG4;ADCY7;RELA;GNB1;PRKCB;CASP9;ADCY4;IL1R1;IL10RB;GNA12;GNAI1;PIK3CD;CDKN1A;PLCB2;PTGER4;MAPK11;ATF2;MAPK13;AKT1;GNG12;PRKCG;CXCL12;GNAI3;MAP2K2;ADCY2;CREB3L4;CCL4L2;GNAO1;ARHGEF11;NFATC4;TAP1;PRKACA;SRC;GNAS;TAP2;NFATC2;SOS2;MAPK14;AKA…
Current	hsa05165	Human papillomavirus infection	339	168	132.986	1.26329	5.02057e-05	0.000962769	10000;1017;1021;1026;1027;10319;10379;1108;11317;1277;1280;1284;1292;1293;1297;1299;131873;148022;148327;1499;155066;1739;1740;182;1856;1857;1978;207;208;22801;245973;2535;256076;2778;3065;3066;3107;3133;3134;324;3516;3551;3659;3661;3672;3673;3674;3675;3676;3679;3680;3690;3693;3694;3695;3696;3716;387332;3908;3909;390992;3911;3996;4599;472;4790;4799;4855;50617;51564;525;527;528;529;5291;5293;5295;…	STAT2;COL1A1;ITGA8;JAK1;APC;MAP2K1;COL2A1;PRKCZ;EIF4EBP1;TNXB;HDAC4;TICAM1;LAMC3;ITGB5;RBPJL;FZD9;SOS1;PPP2R5A;CCND3;IKBKB;AKT3;PPP2CA;FZD4;TSC2;HDAC11;CTNNB1;COL9A3;RPS6KB1;WNT5B;FZD7;PPP2R2B;NFX1;PRKCI;IRF3;NOTCH4;HES3;RAF1;MAGI1;VWF;ITGA3;FZD3;BAD;TCF7L2;WNT10A;PPP2R2D;RELA;PPP2R1A;PSEN1;FZD2;TUBG1;STAT1;THBS3;WNT8B;ITGA2B;PPP2R2C;DLG2;PIK3CD;CDKN1A;CDK2;IRF1;RBPJ;PTGER4;CDC42;PPP2R3C;AKT1;IKB…
Current	hsa05166	Human T-cell leukemia virus 1 infection	255	122	100.033	1.21959	0.00273474	0.0151106	10000;1026;1031;10393;10524;108;109;111;11200;113;115;115650;1386;1390;1499;1739;1856;1857;1959;196883;2005;207;208;2113;2224;22808;2535;29882;3107;3108;3109;3113;3115;3118;3133;3134;324;3551;3554;3560;3601;3689;3716;3718;387332;3932;4055;4085;4087;4088;4487;4602;4609;467;472;4772;4773;4775;4776;4790;51433;5154;5155;5291;5293;5295;5423;5425;5426;5530;5533;5566;5567;5599;56655;5925;595;5970;5971;6…	CREM;JAK1;APC;TNFRSF13C;MAPK8;POLE;FZD9;CHEK2;MAP3K14;NFATC1;MRAS;CCND3;TLN2;IKBKB;ADCY9;STAT5A;ANAPC5;IL1R2;AKT3;FZD4;POLE4;MYB;PDGFB;CTNNB1;ADCY3;WNT5B;KAT5;FZD7;ITGB2;HLA-DMA;FZD3;ADCY7;WNT10A;RELA;FZD2;LCK;ADCY4;IL1R1;WNT8B;PIK3CD;CDKN1A;RANBP3;HLA-DQA2;ATF2;LTBR;AKT1;ANAPC10;IL2RB;ADCY2;CDC27;SLC2A1;CDKN2C;BUB1B;NFATC4;ETS1;PRKACA;TERT;DLG1;XPO1;NFATC2;HLA-DMB;TLN1;PDGFA;JAK3;HLA-DPA1;TBPL1;…
Current	hsa05169	Epstein-Barr virus infection	201	97	78.8499	1.23019	0.00519088	0.0238342	10000;10018;1017;1021;1026;1027;10379;11317;1432;207;208;22938;25942;29760;3065;3066;3107;3108;3109;3113;3115;3118;3133;3134;317;3516;3551;3661;3716;3718;377841;4067;4609;4616;4790;4793;4938;51426;5291;5293;5295;5336;5599;5600;5601;5602;5603;5606;5608;5610;567;5700;5701;5704;5705;5706;5707;5710;5713;5714;5719;5925;595;596;5970;5971;637;6502;6772;6773;6774;6850;6885;6890;6891;6892;7128;7157;7187;7…	STAT2;GADD45B;JAK1;MAPK8;TAPBP;PLCG2;RBPJL;MAP3K14;CCND3;SIN3A;IKBKB;AKT3;TRAF5;USP7;BID;PSMD7;HLA-DMA;IRF3;LYN;PSMC5;RELA;PSMD13;NCOR2;STAT1;CASP9;SYK;PIK3CD;CDKN1A;CDK2;POLK;HLA-DQA2;RBPJ;MAPK11;MAPK13;AKT1;IKBKE;CD44;BCL2L11;RUNX3;TAP1;PSMC6;TAP2;IRF9;TRAF3;HLA-DMB;MAPK14;MAPK10;PSMD4;JAK3;HLA-DPA1;ENTPD1;PSMD8;TYK2;PSMD6;CCND1;MAP3K7;SKP2;CIR1;CDKN1B;PIK3R3;RB1;HDAC1;HLA-C;MAPK9;MYC;BCL2;RELB…
Current	hsa05200	Pathways in cancer	526	245	206.344	1.18734	0.000226213	0.00254295	10000;10018;10125;1017;1021;1026;1027;10319;10587;10681;108;109;10928;111;112399;113;115;1163;1164;119391;1284;1439;1487;1488;1495;1499;1612;1630;1728;182;1856;1857;196883;2034;2056;207;208;2099;2100;2113;2122;2250;2251;2252;2263;2264;2324;23365;23566;23604;238;25;2535;26291;27006;2735;2736;2768;2770;2771;2773;2776;2778;2782;2785;2786;2788;2792;2793;29119;2944;2946;3065;3066;317;324;332;3320;3480…	STAT2;GNAI2;GADD45B;PLD1;ESR1;PPARD;SMO;JAK1;APC;ARNT2;MAP2K1;BDKRB2;MECOM;MAPK8;IGF1R;IGF2;MSH2;FLT4;MGST3;LAMC3;PLCG2;BIRC7;IL3;JAK2;RET;EGLN3;FZD9;SOS1;CCND3;IKBKB;ADCY9;NTRK1;STAT5A;RXRB;AKT3;CALM2;KIF7;SKP1;FZD4;TRAF5;GLI2;DAPK1;PGF;PDGFB;CTBP2;CALML3;CTNNB1;BID;RPS6KB1;ADCY3;STAT4;WNT5B;CKS1B;TGFA;FZD7;PTCH1;DCC;RARA;GNG7;NOTCH4;RAF1;GNGT1;MLH1;CTNNA1;GNAQ;ABL1;CAMK2B;NQO1;ITGA3;CTBP1;GNG4;…
Current	hsa05202	Transcriptional misregulation in cancer	186	93	72.9656	1.27457	0.00163621	0.0106681	1025;1026;1027;1031;1655;2005;2078;2115;2118;2119;2120;2130;221037;2313;25942;3020;3065;3066;3195;3205;3248;3398;3480;3486;3560;3562;3684;3695;3728;4005;4086;4208;4211;4221;4233;4286;4299;4300;4318;4609;4616;472;4790;4804;4914;5077;5079;5087;5090;51274;51426;51513;5154;51804;5218;5327;5371;5468;55589;5747;5914;5970;604;6256;6257;648;6667;6929;6935;7048;7113;7157;7490;7704;7709;7849;7850;79058;809…	GADD45B;IGFBP3;ARNT2;ZEB1;IGF1R;ETV5;IL3;MEIS1;MLLT3;SIN3A;NTRK1;RXRB;BAIAP3;IL1R2;ETV4;FLI1;PAX5;TMPRSS2;HMGA2;ITGAM;RARA;AFF1;PAX3;RUNX2;JMJD1C;BMP2K;RELA;HIST1H3I;LDB1;CDKN1A;POLK;ID2;PER2;SIX4;ASPSCR1;PBX1;IL2RB;CDKN2C;PBX3;DDX5;ZBTB17;RXRA;MEF2C;CDK9;RUNX1T1;PPARG;MMP9;HIST1H3J;MEN1;PDGFA;TLX1;ZBTB16;HPGD;SUPT3H;PTK2;SP1;ATM;CD86;RUNX1;SLC45A3;CDKN1B;BMI1;WT1;MITF;HDAC1;NCOR1;MYC;PLAT;ELK4;N…
Current	hsa05205	Proteoglycans in cancer	201	105	78.8499	1.33164	0.000102906	0.00167737	10000;1026;10818;10855;1432;1499;1655;2017;2065;207;208;2099;22808;2317;2318;23365;2535;2549;2817;286;288;3316;3339;3480;3481;3673;3690;3693;3708;4060;406902;4087;4233;4313;4318;4609;5058;5291;5293;5295;5335;5336;5499;5566;5567;5579;5582;5600;5603;5604;5605;5727;5747;5777;5829;5894;595;5962;60;60495;6198;6382;6383;6548;6608;6654;6655;6714;673;6774;7023;7074;7078;7099;71;7157;7410;7422;7430;7471;7…	ESR1;SMO;MAP2K1;IGF1R;IGF2;ITPR1;PLCG2;COL21A1;ITGB5;FZD9;ERBB3;TIAM1;SOS1;MRAS;TIMP3;TLR4;SDC1;AKT3;ACTB;FZD4;HSPG2;CTNNB1;PPP1CA;RPS6KB1;WNT5B;FZD7;PTCH1;RAF1;CAMK2B;FZD3;WNT10A;PTPN6;FZD2;PAK1;PRKCB;SLC9A1;WNT8B;PIK3CD;CDKN1A;MAPK11;CDC42;MAPK13;FLNB;AKT1;EZR;PRKCG;MAP2K2;CD44;CAMK2G;HPSE;MMP2;CAMK2A;GPC1;PRKACA;SRC;HSPB2;ANK3;DDX5;NUDT16L1;MMP9;SOS2;MAPK14;VAV2;ARHGEF1;PTK2;ANK1;CTTN;CCND1;RD…
Current	hsa05210	Colorectal cancer	86	48	33.7368	1.42278	0.00127353	0.00902545	10000;10018;1026;1499;1630;2069;207;208;324;332;4087;4088;4292;4436;4437;4609;4616;51176;51426;5291;5293;5295;5366;5599;5601;5602;5604;5605;572;5894;5898;5899;5900;595;596;6198;6654;6655;673;6932;6934;7039;7043;7048;7157;8312;842;8503	GADD45B;APC;MAP2K1;MAPK8;MSH2;SOS1;AKT3;CTNNB1;RPS6KB1;TGFA;DCC;RAF1;MLH1;BAD;TCF7L2;CASP9;PIK3CD;CDKN1A;POLK;AKT1;MAP2K2;BCL2L11;TCF7;EREG;BIRC5;SOS2;MAPK10;MSH3;CCND1;PIK3R3;LEF1;TGFB3;MAPK9;BRAF;RALGDS;MYC;BCL2;PMAIP1;PIK3R1;TGFBR2;RALA;TP53;PIK3CB;SMAD3;AKT2;AXIN1;RALB;SMAD2
Current	hsa05212	Pancreatic cancer	75	42	29.4216	1.42752	0.00229705	0.0133721	10000;1021;1026;10928;207;208;3551;3716;4087;4088;4616;4790;51426;5291;5293;5295;5337;5599;5601;5602;5604;572;5888;5894;5898;5899;5900;5925;595;5970;6198;673;6772;6774;7039;7043;7048;7157;7422;842;8503;998	GADD45B;PLD1;JAK1;MAP2K1;MAPK8;IKBKB;AKT3;RPS6KB1;TGFA;RAF1;BAD;RELA;STAT1;CASP9;RALBP1;PIK3CD;CDKN1A;POLK;CDC42;AKT1;MAPK10;CCND1;PIK3R3;RB1;TGFB3;MAPK9;BRAF;RALGDS;CDK6;NFKB1;RAD51;STAT3;PIK3R1;TGFBR2;RALA;TP53;PIK3CB;SMAD3;VEGFA;AKT2;RALB;SMAD2
Current	hsa05213	Endometrial cancer	58	34	22.7527	1.49433	0.00210172	0.0126882	10000;1026;1495;1499;207;208;2309;29119;324;3611;4292;4609;4616;51176;51426;5291;5293;5295;5604;5605;572;5728;5894;595;6654;6655;673;6932;6934;7157;8312;842;8503;999	GADD45B;APC;MAP2K1;SOS1;AKT3;CTNNB1;RAF1;MLH1;CTNNA1;BAD;TCF7L2;CASP9;PIK3CD;CDKN1A;CTNNA3;POLK;AKT1;MAP2K2;TCF7;PTEN;FOXO3;SOS2;CCND1;PIK3R3;LEF1;BRAF;MYC;ILK;PIK3R1;TP53;PIK3CB;AKT2;CDH1;AXIN1
Current	hsa05214	Glioma	71	39	27.8525	1.40024	0.00509741	0.0237393	10000;1021;1026;207;208;25759;3480;4616;51426;5154;5155;5291;5293;5295;5335;53358;5336;5579;5582;5604;5605;5728;5894;5925;595;6464;6654;6655;673;7039;7157;801;805;810;815;816;818;8503;91860	GADD45B;MAP2K1;IGF1R;PLCG2;SOS1;AKT3;CALM2;SHC3;PDGFB;CALML3;SHC1;TGFA;RAF1;CAMK2B;PRKCB;PIK3CD;CDKN1A;POLK;AKT1;PRKCG;MAP2K2;CAMK2G;PTEN;CAMK2A;SHC2;SOS2;PDGFA;CCND1;PIK3R3;RB1;PLCG1;BRAF;CDK6;CALM1;PIK3R1;TP53;PIK3CB;CALML4;AKT2
Current	hsa05215	Prostate cancer	97	51	38.0519	1.34027	0.00498684	0.023561	10000;1017;1026;1027;148327;1499;207;2078;208;2119;2263;3320;3480;354;3551;3630;4318;4790;51176;5154;5155;5291;5293;5295;5327;56034;5604;5605;572;5728;5894;5925;595;596;5970;64764;6654;6655;673;6932;6934;6935;7039;7113;7157;7850;80310;842;8503;90993;9586	MAP2K1;ZEB1;IGF1R;ETV5;SOS1;IKBKB;IL1R2;AKT3;PDGFB;CTNNB1;TMPRSS2;TGFA;RAF1;BAD;TCF7L2;RELA;CASP9;PDGFD;PIK3CD;CDKN1A;CDK2;AKT1;MAP2K2;CREB3L4;TCF7;PTEN;MMP9;SOS2;PDGFA;CREB3L2;CCND1;CDKN1B;PIK3R3;LEF1;RB1;HSP90AA1;BRAF;PLAT;BCL2;NFKB1;FGFR2;PDGFC;INS;PIK3R1;CREB3L1;CREB5;ERG;TP53;PIK3CB;AKT2;KLK3
Current	hsa05216	Thyroid cancer	37	22	14.5147	1.51571	0.00995305	0.0380327	1026;1499;4609;4616;4914;51176;51426;5468;5604;5605;595;5979;6256;6257;673;6932;6934;7157;7849;8030;8031;999	GADD45B;MAP2K1;RET;NTRK1;RXRB;CTNNB1;TCF7L2;CCDC6;CDKN1A;POLK;MAP2K2;TCF7;RXRA;PPARG;CCND1;LEF1;BRAF;MYC;PAX8;NCOA4;TP53;CDH1
Current	hsa05217	Basal cell carcinoma	63	34	24.7142	1.37573	0.012172	0.0436052	1026;1499;1856;1857;2535;2735;2736;324;374654;4616;51176;51426;51684;5727;650;6608;6932;6934;7157;7471;7475;7476;7477;7479;7481;7855;7976;80326;81029;8312;8321;8322;8324;8326	GADD45B;SMO;APC;FZD9;KIF7;FZD4;GLI2;CTNNB1;WNT5B;FZD7;PTCH1;FZD3;TCF7L2;WNT10A;FZD2;WNT8B;CDKN1A;POLK;BMP2;TCF7;GLI1;SUFU;LEF1;WNT6;WNT7A;WNT11;WNT1;FZD1;DVL2;WNT7B;TP53;DVL3;FZD5;AXIN1
Current	hsa05220	Chronic myeloid leukemia	76	40	29.8139	1.34166	0.011809	0.0427746	10000;1021;1026;1027;1487;1488;207;208;2122;25;25759;3065;3066;3551;4088;4609;4616;4790;51426;5291;5293;5295;53358;5604;5605;572;5894;5925;595;5970;6464;6654;6655;673;6776;7043;7048;7157;8503;861	GADD45B;MAP2K1;MECOM;SOS1;IKBKB;STAT5A;AKT3;SHC3;CTBP2;SHC1;RAF1;ABL1;CTBP1;BAD;RELA;PIK3CD;CDKN1A;POLK;AKT1;MAP2K2;SHC2;SOS2;CCND1;RUNX1;CDKN1B;PIK3R3;RB1;TGFB3;HDAC1;BRAF;MYC;CDK6;NFKB1;PIK3R1;TGFBR2;HDAC2;TP53;PIK3CB;SMAD3;AKT2
Current	hsa05221	Acute myeloid leukemia	66	37	25.891	1.42907	0.00399175	0.0200201	10000;1978;207;208;3551;3562;3684;3728;4609;4790;51176;5291;5292;5293;5295;5371;5467;5604;5605;572;5894;5914;595;5970;6198;6654;6655;673;6774;6776;6932;6934;7704;8503;861;862;8864	PPARD;MAP2K1;EIF4EBP1;IL3;SOS1;IKBKB;STAT5A;AKT3;RPS6KB1;ITGAM;RARA;RAF1;BAD;TCF7L2;RELA;PIK3CD;PER2;AKT1;MAP2K2;TCF7;RUNX1T1;SOS2;ZBTB16;CCND1;RUNX1;PIK3R3;LEF1;BRAF;MYC;NFKB1;PIM1;STAT3;PML;PIK3R1;JUP;PIK3CB;AKT2
Current	hsa05223	Non-small cell lung cancer	66	38	25.891	1.46769	0.00186235	0.0116755	10000;1021;1026;207;208;2272;2309;238;3718;4616;51426;5291;5293;5295;5335;5336;5579;5582;5604;5605;572;5894;5915;5925;595;6256;6257;6654;6655;673;6774;6776;6789;7039;7157;83593;842;8503	GADD45B;MAP2K1;PLCG2;SOS1;STAT5A;RXRB;AKT3;TGFA;RAF1;BAD;PRKCB;CASP9;STK4;PIK3CD;CDKN1A;POLK;AKT1;PRKCG;MAP2K2;RARB;RXRA;FOXO3;SOS2;FHIT;ALK;JAK3;CCND1;PIK3R3;RB1;PLCG1;BRAF;CDK6;STAT3;PIK3R1;RASSF5;TP53;PIK3CB;AKT2
Current	hsa05225	Hepatocellular carcinoma	168	81	65.9044	1.22905	0.0103402	0.0387462	10000;1021;1026;10587;119391;1499;1728;1856;1857;207;208;2535;2549;25759;2944;2946;324;3480;3481;4041;4087;4088;4233;4259;4609;4616;51176;51426;5291;5293;5295;5335;53358;5336;5579;5582;5604;5605;572;5728;57492;5894;5925;595;60;6198;6464;6597;6598;6599;6601;6605;6654;6655;673;6932;6934;7015;7039;7043;7048;71;7157;7296;7471;7475;7476;7477;7479;7481;7855;7976;80326;81029;8110;8312;8321;8322;8324;832…	GADD45B;APC;MAP2K1;IGF1R;IGF2;MGST3;PLCG2;FZD9;SOS1;AKT3;ACTB;FZD4;SHC3;CTNNB1;RPS6KB1;WNT5B;SHC1;TGFA;FZD7;RAF1;NQO1;LRP5;FZD3;BAD;TCF7L2;WNT10A;SMARCE1;FZD2;PRKCB;SMARCB1;WNT8B;ARID1B;PIK3CD;CDKN1A;POLK;AKT1;PRKCG;MAP2K2;TXNRD2;TCF7;PTEN;SHC2;TERT;SMARCA4;SOS2;CCND1;PIK3R3;LEF1;ACTG1;RB1;TGFB3;DPF3;WNT6;PLCG1;BRAF;MYC;CDK6;TXNRD1;WNT7A;WNT11;GAB1;WNT1;GSTO2;GSTM1;GSTM2;FZD1;DVL2;SMARCC1;PIK3R1;…
Current	hsa05226	Gastric cancer	149	75	58.4509	1.28313	0.00354232	0.0189311	10000;1015;1017;1026;1027;1495;1499;1856;1857;207;208;2250;2251;2252;2263;2535;2549;25759;26291;27006;29119;324;3728;4041;4087;4088;4233;4292;4583;4609;4616;51176;51426;5291;5293;5295;53358;5604;5605;5894;5915;5925;595;596;6198;6256;6257;6464;6654;6655;673;6932;6934;7015;7043;7048;7157;7471;7475;7476;7477;7479;7481;7855;7976;80326;81029;8312;8321;8322;8324;8326;83998;8503;999	GADD45B;APC;MAP2K1;FZD9;SOS1;RXRB;AKT3;REG4;FZD4;SHC3;CTNNB1;RPS6KB1;WNT5B;SHC1;FZD7;RAF1;MLH1;CTNNA1;LRP5;FZD3;TCF7L2;WNT10A;FZD2;WNT8B;PIK3CD;CDKN1A;CDK2;CTNNA3;POLK;AKT1;MAP2K2;TCF7;SHC2;FGF6;TERT;RARB;RXRA;SOS2;CCND1;FGF5;CDKN1B;PIK3R3;LEF1;RB1;TGFB3;WNT6;BRAF;MYC;BCL2;WNT7A;WNT11;GAB1;WNT1;FGFR2;CDH17;FGF21;FZD1;MUC2;DVL2;PIK3R1;TGFBR2;WNT7B;JUP;TP53;DVL3;FGF7;PIK3CB;SMAD3;FZD5;FGF22;AKT2;CD…
Current	hsa05231	Choline metabolism in cancer	99	52	38.8365	1.33895	0.00472871	0.02267	10000;10810;1119;123745;126969;1606;1607;1608;160851;1609;1978;204962;207;208;23396;283748;5130;5154;5155;5291;5293;5295;5321;5335;5337;5579;5582;5599;5601;5602;56034;5604;5605;5894;5900;6198;6582;6583;6584;6654;6655;6667;7249;80310;80736;8395;8503;8525;8527;8605;8936;9162	PLD1;MAP2K1;MAPK8;EIF4EBP1;DGKH;DGKG;DGKA;SOS1;SLC22A5;DGKZ;AKT3;TSC2;PDGFB;RPS6KB1;PLA2G4E;PIP5K1C;RAF1;PRKCB;PDGFD;PIK3CD;DGKB;AKT1;PRKCG;MAP2K2;WASF3;PLA2G4D;SLC44A3;SLC44A4;PIP5K1B;DGKI;PLA2G4C;WASF1;PCYT1A;SOS2;MAPK10;PDGFA;SP1;PIK3R3;MAPK9;PLCG1;RALGDS;SLC44A5;PDGFC;PLA2G4A;PIK3R1;DGKQ;PIK3CB;SLC22A4;CHKA;DGKD;SLC22A2;AKT2
Current	hsa05412	Arrhythmogenic right ventricular cardiomyopathy (ARVC)	72	41	28.2447	1.4516	0.00167729	0.0107215	1000;10368;1495;1499;1824;22801;27091;29119;3672;3673;3674;3675;3676;3679;3680;3690;3693;3694;3695;3696;3728;3908;4000;488;51176;55799;59285;60;6262;6442;6546;6932;6934;71;775;783;784;785;786;8516;89	ITGA8;ITGB5;ACTB;CTNNB1;SLC8A1;CTNNA1;ITGA3;TCF7L2;ITGA2B;CACNA1C;CTNNA3;CACNG5;TCF7;ITGA9;LAMA2;SGCA;CACNG1;CACNA2D3;ITGA11;CACNG3;ITGA2;LEF1;ACTG1;LMNA;ITGB3;CDH2;ITGA7;ACTN3;CACNB4;JUP;ITGA4;ITGA1;RYR2;CACNG6;ITGB6;DSC2;ATP2A2;CACNB2;ITGB7;CACNB3;ITGB8
Current	hsa05418	Fluid shear stress and atherosclerosis	139	72	54.528	1.32042	0.00162516	0.0106681	10000;119391;1432;1499;1535;1728;1843;207;208;25828;2817;2944;2946;3320;3551;3554;3674;3690;406902;4205;4208;4217;4259;4313;4318;445;4790;4880;5154;5155;5291;5293;5295;5327;5562;5590;5599;5600;5601;5602;5603;5607;5608;5747;59341;596;5970;60;6382;6383;657;659;6612;6714;6885;71;7132;7157;7341;7422;7850;801;805;810;8503;857;858;90;9181;91860;92;93	SUMO3;PRKCZ;MAPK8;MGST3;ACVR1;IKBKB;SDC1;CYBA;IL1R2;ACVR2B;AKT3;CALM2;ACTB;NPPC;PDGFB;CALML3;CTNNB1;ARHGEF2;NQO1;RELA;IL1R1;ITGA2B;PIK3CD;MAPK11;MAPK13;AKT1;MEF2A;ASS1;BMPR2;MMP2;GPC1;SRC;MEF2C;ACVR2A;MMP9;MAPK14;MAPK10;DUSP1;PDGFA;MAP2K5;PTK2;BMPR1A;TRPV4;MAP3K7;PIK3R3;CAV2;ACTG1;CAV1;MIR10A;HSP90AA1;MAPK9;MAP3K5;PLAT;BCL2;NFKB1;SDC2;GSTO2;GSTM1;GSTM2;ITGB3;TNFRSF1A;CALM1;PIK3R1;TXN2;TP53;PIK3CB…
Former	hsa00230	Purine metabolism	174	93	77.4602	1.20062	0.0103262	0.0467547	10621;10622;10623;10714;108;109;111;11164;112;113;115;122622;124583;131870;132;158;158067;159;1633;171568;1716;204;205;221830;2272;22875;22978;25885;2618;26289;271;272;2766;2977;29922;3000;30833;30834;318;353;3614;3615;3704;471;4830;4831;4832;4860;4881;50484;50940;51082;51292;5136;5138;5139;5140;5141;5142;5144;5147;5149;5150;5151;5152;5158;5167;5169;51728;54107;5425;5426;5431;5434;5435;5436;5440;…	DCK;POLR1C;AMPD2;AK5;ENTPD1;PDE2A;NUDT2;ENTPD5;PDE4A;FHIT;GART;TWISTNB;GMPS;POLR3K;POLE3;NT5C2;ADSL;RRM1;PDE6D;POLR3H;POLR1A;ADCY5;ADCY9;ENPP4;PDE6H;ALLC;PDE4D;ADCY6;ADCY2;POLR3E;IMPDH2;POLD3;PRIM2;ADK;AK2;POLR2F;ADCY7;PDE7A;POLR2E;NT5C;POLR2K;ZNRD1;CANT1;RRM2B;GMPR;APRT;PDE11A;GDA;DGUOK;PDE1A;PDE3A;POLE;AMPD3;PDE4B;ATIC;POLD2;AK4;ADSSL1;NUDT16;POLR1D;PDE6B;PNPT1;PDE3B;PDE9A;ADSS;GMPR2;PDE5A;PDE8…
Former	hsa00534	Glycosaminoglycan biosynthesis	24	17	10.6842	1.59114	0.00827688	0.0399023	11285;2131;2132;2134;2135;2137;222537;26035;26229;3340;64131;64579;9653;9953;9955;9956;9957	HS3ST3A1;GLCE;HS2ST1;HS3ST1;EXT1;NDST1;EXTL1;HS3ST2;EXTL3;NDST4;B4GALT7;XYLT1;EXTL2;B3GAT3;HS3ST3B1;EXT2;HS3ST5
Former	hsa00562	Inositol phosphate metabolism	74	49	32.9428	1.48743	0.000128445	0.00282302	113026;22876;22908;23007;23236;23396;3612;3613;3628;3631;3632;3633;3635;3636;3705;3707;4329;51477;51763;5290;5291;5293;5294;5297;5298;5305;5335;5336;55300;55361;55586;56623;5728;64768;7167;80271;8394;8396;84812;8821;8871;8897;8898;89869;9107;9108;9110;9562;9896	PLCD3;PIK3CB;MTMR3;SACM1L;INPP5D;PI4KA;ITPK1;INPP5A;INPP5B;PLCH1;MINPP1;PLCB1;MTMR2;SYNJ2;PIP5K1C;FIG4;PIP4K2B;PIK3CD;INPP1;PIP4K2A;PLCG2;IPPK;ISYNA1;INPP5E;INPP5K;PLCG1;PI4K2A;PI4K2B;PTEN;TPI1;MTMR7;PIP5K1A;PLCD4;PLCZ1;INPP4B;PI4KB;PIK3CG;MIOX;IMPA1;INPPL1;INPP5F;IMPA2;ITPKC;PIK3CA;ALDH6A1;MTMR4;INPP4A;ITPKB;MTMR6
Former	hsa00601	Glycosphingolipid biosynthesis	27	19	12.0197	1.58074	0.00590492	0.0338822	10317;10402;10678;2523;2524;2527;2651;28;53947;6484;6487;6489;79369;84002;8702;8703;8706;8707;8708	ST3GAL3;B3GNT2;B3GNT4;B3GNT5;B3GALT5;B3GALNT1;A4GALT;ABO;B3GALT2;FUT1;FUT5;GCNT2;ST8SIA1;B4GALT3;ST3GAL6;FUT2;B3GALT1;ST3GAL4;B4GALT4
Former	hsa01100	Metabolic pathways	1305	636	580.951	1.09476	0.000420936	0.00579225	10005;10007;100137049;100526760;100532726;10063;10157;10195;10243;10312;10317;10327;1036;10390;10400;10402;10554;10585;10621;10622;10623;10678;10714;10715;10841;10855;10873;10941;10993;11019;1109;11112;1119;1120;11226;11253;11285;113026;11320;11343;114805;1152;120227;122622;123099;124;124454;125061;125981;126328;127124;128;128869;129642;130;132;132158;1327;1337;1339;1345;1350;1352;1371;1373;13805…	ELOVL5;PLCD3;MTHFD1L;MOCS2;OAT;PIK3CB;HK1;DCK;POLR1C;GALNS;AMPD2;AK5;NDUFS3;IDH2;MTAP;MTMR3;MGAM;PISD;NADSYN1;DHCR7;LPCAT1;CYP1A1;ST3GAL3;ASPDH;SACM1L;AHCYL2;INPP5D;GLS;PLA2G5;NANP;PI4KA;ACSL6;CNDP2;TPO;PEMT;MAN1C1;ACP2;OGDHL;PFKL;GART;TWISTNB;GAD2;NDUFV3;PIGC;CERS1;P4HA1;GMPS;HPSE;ENO4;ITPK1;SQLE;ALDH1A2;ACADSB;TBXAS1;CERS5;BCAT1;AKR1A1;UQCRQ;ATP6V1E2;LRTOMT;FBP1;PIGF;INPP5A;GALNT10;PTDSS2;POLR3…
Former	hsa01522	Endocrine resistance	98	57	43.627	1.30653	0.00432928	0.0282269	10000;1027;108;109;111;112;113;115;1432;1869;1871;1956;2064;207;208;2099;2100;2353;2475;2778;2885;3480;3725;3845;399694;4193;4313;4854;4855;5290;5291;5293;5295;5296;5469;5567;5594;5595;5599;5601;5602;5747;5894;5925;595;596;6198;6300;638;6464;6654;6655;6667;7157;8202;8503;9611	MAPK10;PIK3CB;PTK2;GRB2;PIK3R1;MDM2;TP53;ESR2;ESR1;RPS6KB1;CCND1;ADCY5;MED1;ADCY9;IGF1R;ADCY6;ADCY2;EGFR;MAPK3;ADCY7;PIK3CD;MMP2;NCOR1;JUN;AKT2;AKT1;NCOA3;MTOR;BIK;MAPK9;BCL2;RAF1;MAPK12;KRAS;PRKACB;SHC4;NOTCH4;PIK3R2;CDKN1B;RB1;SOS1;E2F1;FOS;SOS2;PIK3CA;GNAS;SHC1;MAPK8;E2F3;PIK3R3;AKT3;SP1;ADCY3;ERBB2;MAPK1;MAPK14;NOTCH3
Former	hsa04010	MAPK signaling pathway	295	159	131.326	1.21073	0.000603552	0.00756762	10000;100137049;10125;10235;10369;11184;11221;1386;1432;1435;1616;1649;1843;1845;1846;1848;1849;1944;1945;1946;1956;1969;2064;2066;2069;207;208;2122;2246;2249;2250;2252;2254;2260;2263;22800;22808;23118;23162;2317;2323;2324;2353;255189;25780;26291;27006;2768;284;285;2885;3164;3303;3305;3306;3310;3312;3480;3481;355;3556;356;3643;3725;3845;408;409;4149;4208;4214;4233;4609;4615;4616;4763;4772;4775;47…	MAPK10;GADD45B;MAP2K3;PAK2;EFNA4;EFNA3;PPP3R1;CACNA2D2;FGFR2;CACNA1C;HSPA2;TAOK3;GRB2;NTRK2;MECOM;MAP2K7;NFKB2;TAB2;DUSP6;TP53;RRAS2;FLT3LG;DUSP4;FASLG;DUSP3;PDGFA;MAPK8IP3;ATF2;TGFBR2;NFATC1;MKNK1;RPS6KA5;MYC;DAXX;IGF1R;RRAS;NR4A1;MAP2K6;EGFR;NF1;PPM1B;PAK1;TGFA;MAPK7;RAP1B;MAPK3;MAP4K4;CACNA1E;MEF2C;PRKCB;PPP3CB;FGF7;RAP1A;ARRB2;HSPA8;TGFB2;CDC42;EFNA5;RASGRP1;JUN;AKT2;CACNA1A;AKT1;RPS6KA2;LAMT…
Former	hsa04012	ErbB signaling pathway	85	50	37.8397	1.32136	0.00536573	0.033639	10000;1027;10298;145957;1956;2064;2066;2069;207;208;2475;25;2549;27;2885;2932;3725;3845;399694;4609;4690;5058;5062;5290;5291;5293;5295;5296;5335;5336;5579;5594;5595;5599;5601;5602;5609;56924;5747;5894;6198;6464;6654;6655;6777;7039;816;818;8440;8503	MAPK10;PIK3CB;PAK2;PTK2;GRB2;PAK6;MAP2K7;PIK3R1;CAMK2B;RPS6KB1;MYC;EGFR;PAK1;TGFA;NCK1;MAPK3;PIK3CD;PRKCB;STAT5B;NCK2;PLCG2;JUN;PAK4;AKT2;GSK3B;AKT1;ERBB4;PLCG1;CAMK2G;MTOR;MAPK9;RAF1;KRAS;ABL2;SHC4;PIK3R2;CDKN1B;SOS1;ABL1;GAB1;NRG4;SOS2;PIK3CA;SHC1;EREG;MAPK8;PIK3R3;AKT3;ERBB2;MAPK1
Former	hsa04014	Ras signaling pathway	232	126	103.28	1.21998	0.00148008	0.0146214	10000;100137049;10125;10235;10298;10681;11186;1435;1944;1945;1946;1956;1969;207;208;2113;2246;2249;2250;2252;2254;2260;2263;22800;22808;22821;23179;2323;2324;25;2549;255189;25780;26291;27;27006;2782;2783;2784;2785;2786;2788;284;285;2885;2903;2904;29110;3480;3481;356;3643;382;3845;387;399694;4233;4763;4790;4914;4915;5058;5062;5154;5156;5290;5291;5293;5295;5296;5322;5335;5336;5337;54331;5567;55770;…	MAPK10;PIK3CB;PAK2;GNG8;SYNGAP1;PLA2G5;EFNA4;EFNA3;ETS1;RASAL3;FGFR2;GRB2;ARF6;NTRK2;RASSF5;PAK6;PIK3R1;TIAM1;RAPGEF5;RRAS2;GNB4;FLT3LG;FASLG;PDGFA;GNG7;GNB2;RGL2;IGF1R;RRAS;GNB1;GNG3;EGFR;PLA2G6;NF1;GNB5;PAK1;TGFA;CALM1;CALM2;RAP1B;RASA3;MAPK3;PIK3CD;PRKCB;RAB5A;FGF7;RAP1A;CDC42;EFNA5;RASGRP1;PLCG2;PAK4;AKT2;EXOC2;RHOA;AKT1;RGL1;PLCG1;RIN1;ANGPT1;PLD1;IGF2;RALGDS;GNG4;MAPK9;INSR;RAF1;NFKB1;KRAS;…
Former	hsa04015	Rap1 signaling pathway	206	110	91.7057	1.19949	0.00583807	0.0338822	10000;10235;10636;108;109;11069;111;112;113;115;1268;1432;1435;1499;1500;1944;1945;1946;1956;1969;207;208;2246;2249;2250;2252;2254;2260;2263;22808;23094;23236;2324;23566;23683;25780;26037;26291;27006;2775;2778;284;285;2889;2903;2904;345456;3480;3643;3683;3688;375189;3845;387;4233;5028;50855;5154;5156;51735;5217;5290;5291;5293;5295;5296;5335;54518;5579;5590;5594;5595;5606;5608;57121;5879;5894;5898…	PIK3CB;MAP2K3;BCAR1;LPAR5;EFNA4;EFNA3;FGFR2;GNAO1;RASSF5;PIK3R1;RAPGEF4;PFN3;TIAM1;RAPGEF5;ARAP3;RAPGEF6;PDGFA;PRKCZ;ADCY5;ADCY9;IGF1R;RRAS;PLCB1;TLN2;ADCY6;APBB1IP;MAP2K6;ADCY2;EGFR;CALM1;CALM2;P2RY1;RAP1B;DOCK4;MAPK3;ADCY7;PIK3CD;PRKCB;FGF7;RAPGEF1;RAP1A;SIPA1;SIPA1L1;CDC42;EFNA5;MAGI2;RGS14;AKT2;MAGI1;RHOA;AKT1;PLCG1;ANGPT1;RALGDS;CTNND1;FARP2;INSR;ACTG1;RAF1;MAPK12;ITGAL;KRAS;FGFR1;CNR1;RASGR…
Former	hsa04068	FoxO signaling pathway	132	73	58.7629	1.24228	0.00777228	0.0390098	10000;1027;10733;11337;11345;116986;1387;1432;1454;1901;1956;207;208;2309;23411;23678;23710;2538;2885;3276;3480;356;3569;3643;3667;3845;4087;4088;4089;4193;4616;472;5106;51422;51701;5290;5291;5293;5295;5296;5347;5562;5564;5565;5594;5595;5599;5601;5602;5728;5894;5897;5934;595;604;6300;6446;6648;6654;6655;6774;6789;6794;7042;7048;8503;8698;891;894;901;9133;9454;9455	MAPK10;GADD45B;PRKAB2;PIK3CB;GRB2;PIK3R1;MDM2;SGK1;STAT3;GABARAP;CCNB2;FASLG;TGFBR2;S1PR4;CCND1;HOMER3;IGF1R;SIRT1;PLK4;EGFR;S1PR1;MAPK3;PIK3CD;ATM;FOXO3;SMAD3;IRS1;TGFB2;GABARAPL1;AKT2;AKT1;PRMT1;CREBBP;PTEN;IL6;MAPK9;INSR;PRKAG2;STK11;PCK2;RAF1;PRKAA1;MAPK12;KRAS;SOD2;CSNK1E;RBL2;PIK3R2;HOMER2;CDKN1B;CCNG2;CCND2;SOS1;AGAP2;SOS2;PIK3CA;CCNB1;RAG2;MAPK8;STK4;PIK3R3;PLK1;BCL6;SGK3;AKT3;SMAD2;SMAD4…
Former	hsa04070	Phosphatidylinositol signaling system	99	59	44.0722	1.33871	0.00170556	0.0163533	113026;1606;1608;160851;1609;22876;22908;23236;23262;23396;3612;3613;3628;3631;3632;3633;3635;3636;3705;3707;3708;3709;51447;51763;5290;5291;5293;5295;5296;5297;5298;5305;5335;5336;55300;55361;5579;56623;5728;64768;801;80271;805;810;8394;8396;84812;8503;8526;8760;8821;8871;8897;8898;89869;9107;9108;9110;9162	PLCD3;PIK3CB;MTMR3;SACM1L;INPP5D;PI4KA;ITPK1;ITPR2;PIK3R1;INPP5A;INPP5B;DGKQ;PLCB1;MTMR2;SYNJ2;PIP5K1C;PIP4K2B;CALM1;CALM2;PIK3CD;DGKI;PRKCB;INPP1;IP6K2;PIP4K2A;PLCG2;IPPK;DGKH;INPP5E;INPP5K;DGKG;PLCG1;PI4K2A;PI4K2B;PTEN;DGKE;MTMR7;PIP5K1A;PIK3R2;PLCD4;PLCZ1;CDS2;INPP4B;PI4KB;CALML3;IMPA1;INPPL1;INPP5F;IMPA2;DGKA;PPIP5K2;ITPKC;PIK3CA;PIK3R3;MTMR4;INPP4A;ITPR1;ITPKB;MTMR6
Former	hsa04071	Sphingolipid signaling pathway	118	66	52.5305	1.25641	0.00789734	0.0390098	10000;10715;123099;125981;140;1432;166929;1901;207;208;23236;2534;259230;2768;3845;387;427;4363;4790;5290;5291;5293;5295;5296;5337;55012;5515;5518;5520;5521;5522;5525;5526;5527;5529;55304;5579;5581;5590;5594;5595;5599;5601;5602;56848;5728;5879;5894;596;6093;6300;637;7124;7157;7186;81537;8439;8503;8560;8698;8717;8879;91012;9294;9475;9846	MAPK10;PIK3CB;PPP2R5C;CERS1;CERS5;PIK3R1;PPP2R2C;DEGS2;TP53;PPP2R2B;PRKCZ;S1PR4;PLCB1;SPTLC3;SPHK2;PPP2R3C;PPP2R5E;SGMS2;S1PR1;S1PR2;DEGS1;MAPK3;PIK3CD;BID;PRKCB;PPP2R2A;AKT2;RHOA;AKT1;ABCC1;PPP2R1A;TRADD;PLD1;PTEN;MAPK9;BCL2;RAF1;NFKB1;MAPK12;KRAS;RAC1;PIK3R2;FYN;ACER1;ROCK2;NSMAF;TNF;PPP2R5B;PIK3CA;SGMS1;MAPK8;GNA12;GAB2;ADORA3;PIK3R3;SGPP1;TRAF2;AKT3;PPP2R5A;ROCK1;PRKCE;MAPK1;SGPL1;ASAH1;MAPK1…
Former	hsa04072	Phospholipase D signaling pathway	146	82	64.9953	1.26163	0.00283571	0.02101	10000;100137049;10554;108;109;11069;111;112;113;115;1606;1608;160851;1609;1785;185;1956;207;208;2185;22800;22808;23236;23396;23533;23566;2475;2534;2549;255189;27128;2768;2778;2885;2912;2913;2914;2915;2917;2918;3579;3643;375;382;3845;387;399694;5154;5156;5290;5291;5293;5294;5295;5296;5335;5336;5337;55326;5594;5595;56848;56894;57121;5894;5898;5899;5900;6009;6237;6464;6654;6655;7248;7249;8394;8503;8…	CXCR2;PIK3CB;TSC2;GRM2;LPAR5;GRB2;ARF6;ARF1;PIK3R1;RAPGEF4;AGPAT1;RRAS2;PDGFA;PTK2B;DGKQ;ADCY5;ADCY9;RRAS;PLCB1;CYTH4;SPHK2;ADCY6;PIP5K1C;CYTH3;ADCY2;EGFR;GRM3;MAPK3;ADCY7;PIK3CD;DGKI;GRM4;PLCG2;AKT2;DGKH;RHOA;AKT1;DGKG;PLCG1;RHEB;MTOR;AGTR1;PLD1;RALGDS;INSR;AGPAT3;RAF1;KRAS;DGKE;TSC1;SHC4;PIP5K1A;PIK3R2;FYN;MRAS;PIK3CG;SOS1;RALB;GAB1;GRM5;PLA2G4F;DGKA;SOS2;PIK3R5;PIK3CA;GNAS;GRM8;JMJD7-PLA2G4B;P…
Former	hsa04110	Cell cycle	124	74	55.2015	1.34054	0.000444191	0.00579225	1022;1027;10274;1028;10393;10459;10926;10971;1387;1869;1871;1875;23594;246184;25;25847;2932;29882;29945;4087;4088;4089;4172;4173;4174;4176;4193;4609;4616;472;4998;5000;5001;5111;51433;51434;5347;5591;5885;5925;5934;595;64682;699;7027;7029;7042;7157;7272;7465;7529;7531;7533;7709;8317;8318;8379;8556;8697;8881;891;894;896;9088;9133;9184;9232;9700;983;991;993;995;996;9978	GADD45B;ANAPC5;YWHAE;ANAPC2;MAD1L1;BUB1;PRKDC;MDM2;TP53;CCNB2;MCM5;MCM3;DBF4;CDC7;CCND1;ORC5;MYC;TFDP1;E2F5;PKMYT1;ANAPC7;ORC4;MCM4;CDC27;CDC14A;TTK;ATM;ANAPC10;SMAD3;YWHAH;TGFB2;MAD2L2;ZBTB17;GSK3B;MCM7;CDK7;CDKN1C;CCND3;RAD21;ANAPC1;CREBBP;CDC25A;BUB3;CDC45;CDC25C;TFDP2;RBL2;PCNA;CDKN1B;RB1;CCND2;CDC26;ABL1;E2F1;WEE1;ORC6;CDC23;ANAPC4;ESPL1;ORC1;CCNB1;E2F3;CDC16;PTTG1;PLK1;RBX1;YWHAB;SMAD2;SMAD…
Former	hsa04114	Oocyte meiosis	124	69	55.2015	1.24997	0.0078628	0.0390098	10393;10459;10734;108;109;10971;111;112;113;115;132864;22849;23291;245711;246184;25847;26271;286151;29882;29945;3480;3708;3709;51433;51434;5347;5499;5515;5518;5525;5526;5527;5529;5530;5532;5533;5534;5567;5594;5595;6196;6300;64506;64682;699;7529;7531;7533;801;80315;805;810;816;818;8697;8881;891;8945;89869;9088;9133;9232;9700;983;991;995;996;9978;9985	ANAPC5;YWHAE;ANAPC2;PPP2R5C;REC8;PPP3R1;BUB1;ITPR2;CAMK2B;CCNB2;ADCY5;SPDYA;ADCY9;IGF1R;CPEB2;ADCY6;PPP2R5E;PKMYT1;ANAPC7;ADCY2;CALM1;CALM2;FBXW11;CDC27;MAPK3;ADCY7;CPEB1;PPP3CB;ANAPC10;YWHAH;MAD2L2;RPS6KA2;PPP2R1A;CAMK2G;ANAPC1;FBXO43;MAPK12;CDC25C;PRKACB;BTRC;STAG3;PLCZ1;CALML3;PPP1CA;CDC26;CDC23;ANAPC4;ESPL1;PPP2R5B;FBXO5;CCNB1;PPP3CC;CPEB3;CPEB4;CDC16;PTTG1;PLK1;RBX1;YWHAB;PPP2R5A;ADCY3;PPP3C…
Former	hsa04120	Ubiquitin mediated proteolysis	137	79	60.9888	1.29532	0.00123123	0.0125431	10277;10393;10401;10477;11059;11060;11065;118424;148581;1642;1643;22888;22954;23221;23291;23295;23327;23759;246184;25847;25898;26091;26259;27338;29882;29945;3093;329;4193;4214;4734;51433;51434;51465;51588;5371;55120;55236;55294;55585;57154;57448;64682;65264;672;7321;7322;7324;7326;7327;7329;7334;7337;7428;8065;83737;84447;8451;8452;8453;8554;8651;8697;8881;8924;8945;89910;9021;9040;9063;92912;932…	ANAPC5;UBE3C;ANAPC2;HERC2;MDM2;BRCA1;BIRC2;CUL4A;UBE4B;UBE2K;NEDD4L;UBE2Z;UBE2G1;SYVN1;ITCH;UBE2J2;HERC4;UBE2D2;UBE3B;RCHY1;ANAPC7;BIRC6;MGRN1;RHOBTB2;UBA6;WWP2;TRIP12;FBXW11;UBE2E1;CDC27;DDB1;CUL2;ANAPC10;SOCS1;UBE3A;UBE2D1;PPIL2;PIAS1;UBE2E3;WWP1;UBE2Q1;ANAPC1;DDB2;KEAP1;NEDD4;CUL3;FBXW7;UBE2I;FBXW8;SMURF1;MAP3K1;BTRC;UBE2M;UBE2J1;VHL;CDC26;UBE2C;UBE2U;CDC23;ANAPC4;PIAS3;UBE4A;UBE2G2;TRIM32;CDC…
Former	hsa04137	Mitophagy	65	40	28.9363	1.38235	0.00413276	0.0280684	10133;10370;11337;11345;1457;1460;1869;22800;22808;2309;23710;23786;29110;3091;3725;3845;4077;4286;55626;5599;5601;5602;6237;665;6667;7157;7314;7879;7942;79735;8408;84749;8878;8887;89941;9101;9451;9474;9927;9958	MAPK10;CITED2;GABARAP;TP53;RRAS2;HIF1A;RRAS;CSNK2B;FOXO3;TAX1BP1;MITF;GABARAPL1;JUN;ULK1;USP30;NBR1;RHOT2;MAPK9;MFN2;KRAS;ATG5;TBC1D17;MRAS;USP15;E2F1;OPTN;AMBRA1;TFEB;MAPK8;RAB7A;EIF2AK3;BCL2L13;SQSTM1;SP1;TBK1;UBB;USP8;CSNK2A1;GABARAPL2;BNIP3L
Former	hsa04140	Autophagy	128	73	56.9822	1.2811	0.00276598	0.02097	10000;10533;10670;11337;11345;1508;1613;207;208;22800;22808;23130;23192;23604;23710;2475;26100;3091;3480;3667;3708;3845;3916;440275;5290;5291;5293;5295;5296;53349;55054;55062;55102;5515;5562;55626;5567;5580;5588;5594;5595;5599;5601;5602;5728;57521;58476;5894;596;6009;6198;6237;64422;64798;6794;7248;7249;7405;7879;81671;83452;8408;84971;8503;8673;8837;8897;9110;9451;9474;9706;9776;9821	MAPK10;PIK3CB;TSC2;PRKCQ;MTMR3;PIK3R1;GABARAP;TP53INP2;CFLAR;RRAS2;ZFYVE1;HIF1A;ATG2B;RPS6KB1;ATG4D;IGF1R;RRAS;UVRAG;RPTOR;MAPK3;PIK3CD;RAB33B;IRS1;DAPK3;GABARAPL1;ATG13;ULK1;AKT2;DEPTOR;AKT1;RB1CC1;RHEB;MTOR;PTEN;MAPK9;BCL2;STK11;RAF1;PRKAA1;ATG3;VAMP8;KRAS;EIF2AK4;ATG5;LAMP1;PRKACB;TSC1;WIPI2;VMP1;PIK3R2;MRAS;ATG16L1;WIPI1;PRKCD;AMBRA1;RRAGA;ATG4B;ATG2A;ULK2;PIK3CA;DAPK2;CTSB;MAPK8;RAB7A;EIF2AK…
Former	hsa04141	Protein processing in endoplasmic reticulum	165	98	73.4536	1.33418	7.33407e-05	0.00239091	10130;10277;10294;10299;10427;10483;10808;10961;10970;11231;11253;118424;1388;1409;1410;1603;1649;201595;22824;22872;23193;23471;23640;25956;267;27248;2923;3303;3305;3306;3310;3312;3320;3326;3337;3998;4121;4287;440275;4780;5034;51009;51128;51465;51726;55176;55432;55666;55757;5599;5601;5602;5609;5610;5611;56681;57134;573;5887;596;6184;6185;6396;6400;64215;64374;6745;6746;7184;7186;7321;7322;7326;7…	MAPK10;CKAP4;SIL1;MAN1C1;SEC63;SSR1;HSPA2;MAP2K7;PDIA6;HERPUD1;CAPN1;NPLOC4;UBE4B;HSP90AB1;CANX;SSR2;DAD1;UBE2G1;SYVN1;ATF6B;SEL1L2;UBE2J2;UBE2D2;STT3B;BAG1;TXNDC5;P4HB;ATXN3;ERP29;MAN1A1;SEC31A;DNAJC3;HSPA8;UBE2D1;RPN1;DNAJC5;TUSC3;CAPN2;ERLEC1;MAN1B1;SAR1B;SEC24B;HSPBP1;DDIT3;CRYAB;MAPK9;BCL2;MARCH6;EIF2AK4;VCP;SAR1A;YOD1;DNAJB11;AMFR;TRAM1;XBP1;SEL1L;HSPH1;UBE2J1;GANAB;SEC61A2;HSPA1L;HSPA1A;NF…
Former	hsa04144	Endocytosis	244	130	108.622	1.19681	0.00320913	0.022743	10015;100526767;10093;10094;10095;10109;10193;10552;10564;10565;10890;11021;11059;11267;11311;116983;116984;116985;116986;116987;116988;1173;1175;118813;1213;137492;155382;160;161;1785;1956;2060;2263;23327;23362;23396;23527;23550;254122;26286;27128;27131;27183;273;2868;2869;29924;30844;30846;3133;3134;3303;3305;3306;3310;3312;3480;3559;3579;375;3800;382;387;3949;408;4087;4088;409;4193;4734;50807;…	CXCR2;RAB11A;ASAP3;ACAP2;FGFR2;VPS4A;STAM;HSPA2;ACAP3;ARF6;ARF1;SNX32;CAPZB;MDM2;RNF41;EHD4;AP2A2;ARAP2;ARAP3;ARAP1;RAB11B;PRKCZ;AP2S1;CAPZA2;HGS;IQSEC1;TGFBR2;NEDD4L;ARFGEF1;AMPH;AP2A1;AGAP1;IGF1R;CYTH4;IST1;ITCH;PIP5K1C;RAB35;CYTH3;CHMP3;CHMP5;EGFR;ASAP1;ARPC1B;ARPC4;CAV1;IL2RA;CXCR4;HLA-E;CAV2;RAB5A;VPS29;ARRB2;HSPA8;PSD;TFRC;SMAD3;ARFGAP3;CDC42;WWP1;RHOA;CHMP1A;RAB4A;VTA1;EPN1;RAB11FIP3;RNF10…
Former	hsa04146	Peroxisome	83	54	36.9494	1.46146	0.000120507	0.00282302	10005;10455;10478;11001;11264;1384;1610;1891;196743;2180;2181;23305;23417;23600;25824;26061;26063;30;3155;3295;3418;373156;4598;5052;51179;51555;51703;5189;5191;5192;5193;5194;5195;5264;54511;54677;55670;55825;5826;5827;5828;5830;6342;6647;6648;8310;84188;8443;8504;8540;8799;8800;92960;9409	IDH2;PEX13;ACSL6;PEX7;PAOX;HMGCLL1;SLC25A17;PRDX5;PEX11A;PEX16;FAR1;HAO2;PEX1;PEX10;CRAT;HACL1;PEX5L;ABCD4;AMACR;ACOX3;ECH1;ACSL1;GNPAT;SOD2;ACOT8;MVK;SCP2;ECI2;PEX11B;PXMP2;DAO;MLYCD;PHYH;ACSL5;ACSL3;ACAA1;AGPS;PRDX1;SLC27A2;PEX14;PECR;SOD1;PEX11G;GSTK1;HSD17B4;PXMP4;CROT;PEX12;HMGCL;PEX2;PEX3;PEX26;PEX5;DECR2
Former	hsa04150	mTOR signaling pathway	151	87	67.2212	1.29423	0.000740985	0.00805203	10000;10670;127124;153129;1855;1857;1975;1977;201163;207;208;220441;23175;2475;253260;2885;2887;2932;3480;3643;3667;3845;387;4040;4041;51256;51384;51606;51719;523;528;529;5290;5291;5293;5295;5296;54468;55004;55437;55615;5562;5579;5594;5595;5728;57521;5894;6009;6194;6196;6198;6396;6446;64798;6520;6654;6655;6794;7124;7248;7249;7471;7473;7475;7476;7480;7481;79109;79726;7976;8140;81617;81929;8322;832…	PIK3CB;TSC2;CAB39;FZD6;GRB10;GRB2;ATP6V1E2;PIK3R1;SGK1;TBC1D7;WNT16;WDR59;MIOS;MAPKAP1;RPS6KB1;STRADB;SLC3A2;IGF1R;RPTOR;TELO2;FZD7;MAPK3;FLCN;PIK3CD;PRKCB;LRP5;IRS1;WNT6;ULK1;AKT2;ATP6V1G3;STRADA;GSK3B;DEPTOR;SLC38A9;SEH1L;RHOA;AKT1;WNT3;RPS6KA2;LAMTOR3;FZD9;RHEB;MTOR;PTEN;INSR;FZD3;STK11;RAF1;PRKAA1;KRAS;TSC1;LRP6;ATP6V1H;WNT1;LAMTOR1;EIF4E;DEPDC5;FZD4;PIK3R2;RICTOR;SOS1;PRR5;DVL1;RNF152;SEC13;…
Former	hsa04151	PI3K-Akt signaling pathway	354	180	157.591	1.14219	0.00832318	0.0399023	10000;1027;10681;10971;1129;1277;1280;1284;1286;1292;1293;1297;1298;1299;131873;1385;1386;1388;1435;1441;148327;1944;1945;1946;1956;1969;1975;1977;2056;2064;2066;2069;207;208;2246;2249;2250;2252;2254;2260;2263;22798;22801;2309;2323;23239;2324;2335;23533;23566;23678;2475;2538;256076;26291;2688;2690;27006;2782;2783;2784;2785;2786;2788;284;285;2885;2932;2997;3164;3320;3326;3371;3381;3480;3481;3559;3…	PIK3CB;TSC2;YWHAE;ITGB5;COL4A4;GNG8;PTK2;PPP2R5C;LPAR5;ITGB8;EFNA4;EFNA3;FGFR2;THBS4;GRB2;NTRK2;PIK3R1;MDM2;PPP2R2C;SGK1;BRCA1;TP53;EPO;IL4R;GNB4;FLT3LG;FASLG;PPP2R2B;ITGA7;PDGFA;GNG7;RPS6KB1;HSP90AB1;ITGA9;GNB2;ATF2;CCND1;MYC;TCL1B;IGF1R;GHR;ATF6B;THBS2;CREB5;GNB1;NR4A1;PPP2R3C;PPP2R5E;GNG3;RPTOR;EGFR;GNB5;TGFA;COL4A2;IL2RA;JAK3;ITGB6;MAPK3;PIK3CD;TNN;LAMB4;OSM;FGF7;GH1;FOXO3;YWHAH;COL9A3;IRS1;C…
Former	hsa04152	AMPK signaling pathway	120	77	53.4208	1.44139	9.90438e-06	0.000807207	10000;10890;10891;1374;1385;148;148327;1938;1994;207;208;2194;2203;2309;23216;23411;23417;2475;2538;29904;2997;31;3156;3172;32;3480;3643;3667;3953;5106;51094;51422;51552;51719;5208;5210;5211;5213;5214;5290;5291;5293;5295;5296;55012;5515;5518;5520;5521;5522;5525;5526;5527;5529;55437;5562;5564;5565;57521;5862;595;6009;6198;6319;6720;6794;7248;7249;79602;79966;81617;8408;8503;9230;92335;948;9586	PRKAB2;PIK3CB;TSC2;CAB39;PPP2R5C;PFKL;SCD;FBP1;PIK3R1;EEF2K;ADIPOR2;PPP2R2C;PFKM;ACACA;PPP2R2B;RAB11B;CPT1A;RPS6KB1;CCND1;RAB14;STRADB;PPARGC1A;IGF1R;SIRT1;CREB5;FASN;PPP2R3C;PPP2R5E;RPTOR;PIK3CD;FOXO3;ADRA1A;ACACB;IRS1;CREB1;PPP2R2A;SREBF1;ULK1;AKT2;RAB2A;STRADA;AKT1;LEPR;PPP2R1A;RHEB;MTOR;CD36;INSR;PRKAG2;STK11;PCK2;PRKAA1;PFKP;SCD5;TSC1;PFKFB2;CREB3L4;PIK3R2;GYS1;TBC1D1;PFKFB4;MLYCD;CAB39L;PPP…
Former	hsa04211	Longevity regulating pathway	89	55	39.6204	1.38817	0.000725241	0.00805203	10000;108;10891;109;10919;111;112;113;115;1385;1386;1388;143686;148327;1977;207;208;2309;23411;2475;26060;27244;3480;3643;3667;3845;4790;51094;51422;5290;5291;5293;5295;5296;5562;5564;5565;5567;57521;6009;6198;6648;6794;7157;7248;7249;79602;79813;814;8408;8503;9474;9586;9776;9821	PRKAB2;PIK3CB;TSC2;PIK3R1;ADIPOR2;EHMT2;SESN3;TP53;RPS6KB1;ATF2;PPARGC1A;ADCY5;ADCY9;IGF1R;SIRT1;ATF6B;CREB5;ADCY6;RPTOR;ADCY2;ADCY7;PIK3CD;FOXO3;IRS1;CREB1;ATG13;ULK1;AKT2;AKT1;SESN1;RB1CC1;RHEB;MTOR;INSR;PRKAG2;STK11;PRKAA1;NFKB1;KRAS;SOD2;ATG5;PRKACB;TSC1;EIF4E;CREB3L4;PIK3R2;EHMT1;CAMK4;PIK3CA;ADIPOR1;PIK3R3;AKT3;ADCY3;APPL1;PRKAB1
Former	hsa04213	Longevity regulating pathway	62	40	27.6007	1.44924	0.00114879	0.0120808	10000;108;109;111;112;113;115;1410;207;208;2309;23411;2475;3170;3303;3305;3306;3310;3312;3480;3643;3667;3845;51422;5290;5291;5293;5295;5296;5562;5564;5565;5567;57521;6198;6647;6648;81570;8503;9474	PRKAB2;PIK3CB;HSPA2;PIK3R1;RPS6KB1;ADCY5;ADCY9;IGF1R;SIRT1;ADCY6;RPTOR;ADCY2;ADCY7;PIK3CD;FOXO3;HSPA8;IRS1;AKT2;AKT1;MTOR;CRYAB;INSR;PRKAG2;PRKAA1;KRAS;SOD2;ATG5;PRKACB;PIK3R2;HSPA1L;HSPA1A;SOD1;PIK3CA;PIK3R3;CLPB;AKT3;ADCY3;HSPA6;FOXA2;PRKAB1
Former	hsa04218	Cellular senescence	160	93	71.2277	1.30567	0.00032609	0.00506215	10000;10111;132660;1432;144715;147746;1869;1871;1875;207;208;2113;22800;22808;2305;2309;23291;23411;2475;2626;286826;28996;3133;3134;3364;3486;3569;3708;3709;3845;4087;4088;4193;4609;4616;4683;472;4772;4773;4775;4776;4790;5290;5291;5293;5295;5296;5499;5530;5532;5533;5534;5594;5595;55957;5606;5608;5728;5810;5894;5925;5934;595;6009;6237;6300;677;678;7042;7048;7157;7248;7249;7416;7419;801;805;810;82…	GADD45B;FOXM1;PIK3CB;TSC2;MAP2K3;PPP3R1;ETS1;LIN54;RASSF5;ITPR2;PIK3R1;MDM2;CAPN1;TP53;RRAS2;CCNB2;RAD50;LIN37;NBN;TGFBR2;NFATC1;CCND1;MYC;SIRT1;RRAS;E2F5;MAP2K6;LIN9;IGFBP3;CALM1;CALM2;ZFP36L2;FBXW11;MAPK3;HLA-E;PIK3CD;RAD9B;PPP3CB;ATM;FOXO3;VDAC1;SMAD3;VDAC3;TGFB2;AKT2;CAPN2;RAD1;AKT1;NFATC3;CCND3;RHEB;MTOR;CDC25A;PTEN;IL6;RAF1;NFKB1;MAPK12;KRAS;TSC1;MAPKAPK2;RBL2;BTRC;PIK3R2;MRAS;RB1;CALML3;PP…
Former	hsa04310	Wnt signaling pathway	146	80	64.9953	1.23086	0.00751969	0.0390098	1387;144165;1452;1454;1457;1460;1487;1488;1499;166336;1855;1857;23002;23236;23291;27130;2932;29964;324;3725;387;4040;4041;4088;4089;4316;4609;4772;4773;4775;4776;50964;51176;51384;51701;5176;5467;5530;5532;5533;5534;5567;5579;5599;5601;5602;56998;57680;5879;59343;595;6934;7157;7471;7473;7475;7476;7480;7481;79718;7976;80319;8061;816;818;81839;8312;8313;8322;8323;8324;8326;83439;85407;8607;894;8945…	MAPK10;PPARD;FZD6;PPP3R1;DAAM1;TCF7L2;CTBP2;CAMK2B;TP53;WNT16;RUVBL1;APC;NFATC1;CCND1;AXIN2;MYC;CXXC4;PLCB1;CSNK2B;VANGL1;CTBP1;FZD7;FBXW11;PRKCB;PPP3CB;LRP5;TCF7L1;SMAD3;WNT6;TBL1XR1;JUN;GSK3B;RHOA;WNT3;NFATC3;CCND3;INVS;FZD9;CAMK2G;FOSL1;CHD8;CREBBP;MAPK9;FZD3;CSNK1E;PRKACB;SENP2;RAC1;LRP6;CSNK1A1;WNT1;BTRC;PRICKLE2;FZD4;CTNNBIP1;ROCK2;CCND2;DVL1;AXIN1;WNT7A;NKD1;PRICKLE4;NFATC4;WNT11;SERPINF1;…
Former	hsa04360	Axon guidance	175	102	77.9053	1.30928	0.000147792	0.00301127	10154;1020;10298;10371;10500;10507;10509;1072;1073;1944;1945;1946;1969;2041;2043;2047;2048;2050;223117;22854;23365;25;2534;25791;285220;2932;3611;3688;3845;387;3983;3984;4233;4690;4773;4775;4776;5058;5062;50855;5163;5290;5291;5293;5295;5296;5335;5336;5362;5364;54434;54437;54910;54961;5530;5532;5533;5534;55740;5590;5594;5595;56924;5727;5747;57556;57689;5879;5894;5921;59277;6092;6093;6237;64218;646…	PIK3CB;PAK2;PTK2;EFNA4;EFNA3;PPP3R1;PLXNA2;EPHB2;PAK6;CFL1;PIK3R1;CDK5;CAMK2B;SEMA6C;TRPC1;PRKCZ;ABLIM2;PLXNC1;SLIT3;EPHB1;RRAS;SEMA4B;PAK1;NCK1;EPHA1;SEMA4C;CXCR4;MAPK3;PIK3CD;PPP3CB;ROBO2;NCK2;SHH;BOC;CDC42;EFNA5;PLCG2;LRRC4C;PAK4;NTN4;GSK3B;LIMK1;RHOA;NFATC3;PLCG1;CAMK2G;SRGAP3;SEMA6A;FZD3;RAF1;ENAH;KRAS;ITGB1;RAC1;PDK1;SEMA5A;PIK3R2;FYN;PLXNB1;TRPC3;ROCK2;SEMA5B;ABL1;SEMA3B;ARHGEF12;NTNG2;PTC…
Former	hsa04390	Hippo signaling pathway	154	90	68.5567	1.31278	0.000313444	0.00506215	10413;10971;11186;122786;126374;1453;1454;1495;1496;1499;1739;1740;1742;1855;1857;2246;23291;23418;23513;25937;26524;268;2736;29119;2932;324;329;332;3398;3996;4086;4087;4088;4089;4609;50855;51176;51384;5499;5515;5518;5520;5521;5522;55233;5590;595;60;60485;64398;652;654;657;658;659;6934;7003;7042;7048;71;7159;7161;7471;7473;7475;7476;7480;7481;7529;7531;7533;7976;8200;8312;8313;8322;8323;8324;8326…	MOB1B;YWHAE;FZD6;BMP6;BMP4;TCF7L2;CTNNA1;TP53BP2;CTNNA3;PPP2R2C;LATS1;BMPR1A;BIRC2;FRMD6;WNT16;PPP2R2B;MPP5;TP73;DLG1;PRKCZ;APC;TGFBR2;CCND1;AXIN2;MYC;LATS2;SMAD1;AJUBA;BIRC5;WWTR1;FZD7;FBXW11;CRB1;LLGL1;TCF7L1;SMAD3;YWHAH;WNT6;PPP2R2A;TGFB2;CTNNA2;GSK3B;DLG4;WNT3;CCND3;FZD9;PPP2R1A;AMH;TEAD1;FZD3;ACTG1;MOB1A;CSNK1E;WTIP;WNT1;BTRC;FZD4;GLI2;PPP1CA;CCND2;YAP1;DVL1;BMPR2;AXIN1;WNT7A;NKD1;LIMD1;WNT1…
Former	hsa04392	Hippo signaling pathway	29	21	12.91	1.62664	0.0021746	0.0178734	10413;11186;122786;126374;1454;25937;26524;5058;54798;55233;60485;7003;79633;83937;8463;84962;8642;8994;9113;92597;9770	MOB1B;FAT4;LATS1;FRMD6;LATS2;AJUBA;PAK1;WWTR1;DCHS2;TEAD1;MOB1A;CSNK1E;WTIP;RASSF2;YAP1;LIMD1;SAV1;DCHS1;RASSF1;TEAD2;RASSF4
Former	hsa04510	Focal adhesion	199	119	88.5895	1.34327	8.14269e-06	0.000807207	10000;10298;103910;10451;10627;1277;1280;1284;1286;1292;1293;1297;1298;1299;131873;1499;1729;1956;2064;207;208;22798;22801;2317;2324;2335;23396;2534;256076;2885;2889;2932;29780;329;3371;3381;3480;3611;3655;3672;3673;3675;3679;3680;3685;3688;3693;3694;3696;3725;387;3908;3911;394;399694;4233;4636;4638;4660;5058;5062;5154;5156;5290;5291;5293;5295;5296;5499;55742;5579;5594;5595;5599;5601;5602;5649;56…	MAPK10;PIK3CB;ITGB5;COL4A4;BCAR1;PAK2;PTK2;ITGB8;ARHGAP5;THBS4;GRB2;PAK6;PIK3R1;ACTN1;BIRC2;ITGA7;PDGFA;ITGA9;CCND1;PARVB;IGF1R;TLN2;THBS2;PIP5K1C;EGFR;PAK1;CAV1;COL4A2;RAP1B;ITGB6;PARVA;MAPK3;PIK3CD;TNN;LAMB4;PRKCB;CAV2;RAPGEF1;RAP1A;COL9A3;CDC42;DIAPH1;LAMA5;JUN;PAK4;AKT2;TNXB;GSK3B;CAPN2;RHOA;AKT1;COL6A3;CCND3;IBSP;LAMA2;FLNB;RELN;ITGA1;ITGAV;PTEN;MYL5;MAPK9;BCL2;VAV3;ACTG1;RAF1;ITGB1;SHC4;RAC…
Former	hsa04520	Adherens junction	72	51	32.0525	1.59114	5.1532e-06	0.000807207	10163;10458;10580;10810;1387;1457;1460;1495;1496;1499;1500;1956;2064;2241;2260;2534;29119;3480;3643;387;4008;4087;4088;4089;4233;51176;51701;52;5594;5595;5770;5777;5792;5795;5797;5879;60;6934;7048;7082;71;7414;7525;81;83439;87;8826;8976;9855;998;999	TCF7L2;CTNNA1;CTNNA3;PTPRJ;ACTN1;PTPRM;TGFBR2;IGF1R;CSNK2B;WASF3;EGFR;BAIAP2;WASF2;MAPK3;TCF7L1;SMAD3;CDC42;CTNNA2;IQGAP1;RHOA;FER;CREBBP;TJP1;CTNND1;FARP2;INSR;YES1;PTPN1;ACTG1;FGFR1;RAC1;PTPN6;SORBS1;VCL;FYN;PTPRF;ACTN4;LMO7;ACP1;CDH1;CTNNB1;LEF1;SMAD2;SMAD4;ACTB;NLK;ERBB2;MAPK1;CSNK2A1;WASL;MET
Former	hsa04550	Signaling pathways regulating pluripotency of stem cells	139	81	61.8791	1.309	0.000694099	0.00805203	10000;10336;130399;1432;1499;1749;1855;1857;207;208;2260;2263;2885;2932;324;3398;3399;3480;3572;3624;3625;3718;3720;3845;3976;3977;4086;4087;4088;4089;4090;4211;4609;463;5013;5080;51384;5290;5291;5293;5295;5296;5460;5462;55183;5594;5595;56916;5894;5978;6300;64211;648;6498;652;657;658;659;6774;7471;7473;7475;7476;7480;7481;7976;79923;8312;8313;8322;8323;8324;8326;84108;84759;8503;8820;92;93;9314;9…	PIK3CB;FZD6;BMP4;KLF4;FGFR2;GRB2;PIK3R1;STAT3;INHBA;BMPR1A;WNT16;JARID2;ACVR2A;SMAD5;ACVR2B;APC;RIF1;AXIN2;MYC;IGF1R;PCGF3;LIFR;SMAD1;PCGF1;MEIS1;PAX6;JAK3;FZD7;REST;MAPK3;PCGF6;PIK3CD;ZFHX3;SMAD3;WNT6;AKT2;POU5F1B;GSK3B;AKT1;WNT3;SETDB1;FZD9;SMARCAD1;IL6ST;POU5F1;BMI1;FZD3;OTX1;RAF1;MAPK12;KRAS;FGFR1;WNT1;FZD4;PIK3R2;NANOG;DVL1;BMPR2;AXIN1;WNT7A;SKIL;WNT11;PIK3CA;LHX5;ACVR1C;INHBB;LIF;PIK3R3;DLX…
Former	hsa04625	C-type lectin receptor signaling pathway	104	60	46.298	1.29595	0.00446823	0.0285616	10000;10892;114548;1432;1540;1959;1960;207;208;22800;22808;23365;3569;3592;3659;3708;3709;3725;3845;387;4193;4772;4773;4775;4776;4790;4791;4792;5058;5290;5291;5293;5295;5296;5336;5530;5532;5533;5534;5580;5594;5595;5599;5601;5602;5894;602;6237;6300;6361;6367;6772;7124;801;805;810;8503;8844;9261;9641	MAPK10;PIK3CB;STAT1;PPP3R1;ITPR2;PIK3R1;NFKB2;MDM2;RRAS2;NFATC1;RRAS;PAK1;CALM1;CALM2;MAPK3;PIK3CD;PPP3CB;IKBKE;PLCG2;JUN;AKT2;RHOA;AKT1;IL12A;NFATC3;NFKBIA;IRF1;IL6;MAPK9;RAF1;NFKB1;MAPK12;KRAS;BCL3;MAPKAPK2;NLRP3;PIK3R2;MRAS;CALML3;ARHGEF12;PRKCD;CYLD;TNF;NFATC4;KSR1;PIK3CA;PPP3CC;MAPK8;NFATC2;EGR3;PIK3R3;AKT3;EGR2;CCL22;PPP3CA;MALT1;MAPK1;ITPR1;MAPK14;CCL17
Former	hsa04660	T cell receptor signaling pathway	101	57	44.9625	1.26772	0.0102181	0.0467547	10000;10125;10298;10451;10892;1432;1739;207;208;2353;2534;2885;2932;3567;3702;3725;3845;387;4690;4772;4773;4775;4790;4792;4793;4794;5058;5062;5290;5291;5293;5295;5296;5335;5530;5532;5533;5534;5588;5594;5595;5601;5609;56924;5777;5788;5894;6300;6654;6655;7124;7410;8440;84433;8503;925;998	PIK3CB;PRKCQ;PAK2;PPP3R1;CD8A;GRB2;PAK6;MAP2K7;PIK3R1;PTPRC;IL5;DLG1;NFATC1;PAK1;NCK1;MAPK3;PIK3CD;PPP3CB;NCK2;CDC42;RASGRP1;JUN;PAK4;AKT2;GSK3B;RHOA;AKT1;NFATC3;NFKBIA;PLCG1;MAPK9;CARD11;VAV3;RAF1;NFKB1;ITK;MAPK12;KRAS;PTPN6;PIK3R2;FYN;SOS1;VAV2;FOS;TNF;SOS2;PIK3CA;PPP3CC;NFATC2;PIK3R3;AKT3;NFKBIB;PPP3CA;MALT1;MAPK1;MAPK14;NFKBIE
Former	hsa04662	B cell receptor signaling pathway	71	46	31.6073	1.45536	0.000435919	0.00579225	10000;10451;10892;1380;207;208;2353;25780;27071;2885;2932;29760;3635;3636;3725;3845;4067;4772;4773;4775;4790;4792;4793;4794;5290;5291;5293;5295;5296;5336;5530;5532;5533;5534;5579;5594;5595;5777;5879;5894;6654;6655;7410;84433;8503;975	PIK3CB;CR2;INPP5D;PPP3R1;GRB2;PIK3R1;NFATC1;MAPK3;PIK3CD;PRKCB;PPP3CB;BLNK;PLCG2;JUN;AKT2;GSK3B;AKT1;NFATC3;NFKBIA;CD81;CARD11;VAV3;RAF1;NFKB1;DAPP1;KRAS;RASGRP3;RAC1;PTPN6;PIK3R2;SOS1;VAV2;FOS;INPPL1;SOS2;PIK3CA;LYN;PPP3CC;NFATC2;PIK3R3;AKT3;NFKBIB;PPP3CA;MALT1;MAPK1;NFKBIE
Former	hsa04666	Fc gamma R-mediated phagocytosis	91	60	40.5108	1.48109	2.81715e-05	0.00153065	10000;100137049;10093;10094;10095;10109;10163;10451;10552;1072;1073;10810;1785;1794;207;208;2212;23396;255189;273;2934;3055;3635;3636;382;3984;4067;5058;50807;5290;5291;5293;5295;5296;5335;5336;5337;55616;5579;5580;5581;5594;5595;56848;5788;5879;5894;6198;65108;7408;7410;81873;8394;8398;8503;85477;8853;8976;9846;998	PIK3CB;ASAP3;INPP5D;ARF6;CFL1;PIK3R1;PTPRC;RPS6KB1;AMPH;SPHK2;DOCK2;PIP5K1C;WASF3;ASAP1;PLA2G6;PAK1;ARPC1B;ARPC4;WASF2;MAPK3;PIK3CD;PRKCB;CDC42;PLCG2;MARCKSL1;AKT2;LIMK1;AKT1;PLCG1;PLD1;ARPC2;VAV3;RAF1;ARPC3;RAC1;PIP5K1A;PIK3R2;VAV2;PRKCD;GSN;INPPL1;ASAP2;PLA2G4F;VASP;PIK3CA;LYN;PLA2G4B;GAB2;DNM2;PIK3R3;HCK;AKT3;CFL2;PRKCE;FCGR2A;MAPK1;ARPC1A;ARPC5L;SCIN;WASL
Former	hsa04722	Neurotrophin signaling pathway	119	69	52.9756	1.30249	0.00200807	0.0178734	10000;10019;10603;1432;207;208;2309;25;2549;2885;2889;2932;356;3667;3725;3845;387;397;399694;4145;4214;4790;4792;4793;4794;4914;4915;4916;5290;5291;5293;5295;5296;5335;5336;5580;5594;5595;5598;5599;5601;5602;5609;57498;5879;5894;5906;5908;596;6196;627;6300;6464;6654;6655;7157;7161;7531;801;805;810;814;816;818;8503;8767;9252;9261;998	MAPK10;PIK3CB;YWHAE;RIPK2;GRB2;NTRK2;MAP2K7;PIK3R1;CAMK2B;TP53;FASLG;TP73;RPS6KA5;CALM1;CALM2;MAPK7;RAP1B;MAPK3;PIK3CD;SH2B2;RAPGEF1;RAP1A;FOXO3;IRS1;CDC42;PLCG2;JUN;AKT2;GSK3B;RHOA;AKT1;RPS6KA2;NFKBIA;PLCG1;CAMK2G;SH2B3;MAPK9;BCL2;KIDINS220;RAF1;NFKB1;MAPK12;KRAS;SHC4;RAC1;MAP3K1;NTRK3;MAPKAPK2;PIK3R2;MATK;CALML3;SOS1;ABL1;PRKCD;CAMK4;BDNF;GAB1;SOS2;PIK3CA;SHC1;MAPK8;PIK3R3;AKT3;ARHGDIB;NFKBIB;M…
Former	hsa04725	Cholinergic synapse	112	63	49.8594	1.26355	0.0078977	0.0390098	10000;10681;108;109;1103;111;112;1129;113;1131;1133;1136;1139;115;1385;148327;207;208;23236;2353;23533;2534;2775;2782;2783;2784;2785;2786;2788;3708;3709;3761;3763;3784;3785;3786;3845;43;5290;5291;5293;5294;5295;5296;54331;5567;5579;5594;5595;55970;59345;596;773;774;775;779;814;816;818;8503;9132;94235;9586	PIK3CB;GNG8;CHRM5;CACNA1C;GNAO1;ITPR2;PIK3R1;CAMK2B;GNB4;GNG7;CHRM3;GNB2;ADCY5;ADCY9;PLCB1;CREB5;ADCY6;GNB1;GNG3;ADCY2;GNB5;CHRNA7;MAPK3;ADCY7;PIK3CD;PRKCB;KCNQ1;CREB1;AKT2;CACNA1A;AKT1;CAMK2G;KCNJ6;GNG4;BCL2;KRAS;GNG2;PRKACB;CREB3L4;PIK3R2;KCNQ4;FYN;PIK3CG;KCNQ3;FOS;CAMK4;GNB3;CHRNA3;CHRM2;CACNA1B;PIK3R5;CACNA1S;PIK3CA;PIK3R3;AKT3;ADCY3;MAPK1;ITPR1;ACHE;CHAT;KCNJ4;KCNQ2;GNG12
Former	hsa04727	GABAergic synapse	88	51	39.1753	1.30184	0.00743201	0.0390098	10243;10681;108;109;111;112;113;11337;11345;115;18;200959;23710;2550;2555;2559;2561;2563;2568;2570;2571;2572;27165;2744;2752;2775;2782;2783;2784;2785;2786;2788;3763;4905;5334;54331;5567;5579;55970;57468;59345;6529;66008;773;774;775;779;81539;9001;94235;9568	GNG8;GLS;GABBR1;GAD2;CACNA1C;GNAO1;GPHN;GABARAP;GNB4;GABRR2;GNG7;GNB2;TRAK2;ADCY5;ADCY9;GABBR2;ADCY6;GNB1;GNG3;ADCY2;GABRA2;HAP1;PLCL1;GNB5;SLC12A5;ABAT;ADCY7;PRKCB;GABARAPL1;CACNA1A;GLS2;GAD1;KCNJ6;NSF;GNG4;GNG2;PRKACB;GABRD;GABRP;GNB3;GLUL;SLC6A1;CACNA1B;CACNA1S;GABRB2;GABRA6;GABRR3;ADCY3;SLC38A1;GABARAPL2;GNG12
Former	hsa04810	Regulation of actin cytoskeleton	213	122	94.8219	1.28662	0.00010023	0.00280944	10093;10094;10095;10109;10152;10163;10298;103910;10451;10458;10552;10627;1072;1073;10788;1129;1131;1133;128239;1729;1956;2147;221178;2246;2249;2250;2252;2254;2260;2263;22800;22801;22808;23191;2335;23365;23396;26291;26999;27006;2768;2934;3071;324;345456;3655;3672;3673;3675;3679;3680;3683;3685;3687;3688;3693;3694;3696;375189;3845;387;3984;4627;4628;4636;4638;4660;5058;5062;50649;5154;5156;5217;5290…	PIK3CB;ITGB5;ARHGEF4;BCAR1;PAK2;PTK2;CHRM5;LPAR5;ITGB8;FGFR2;PAK6;CFL1;PIK3R1;CYFIP2;PFN3;TIAM1;ACTN1;RRAS2;ITGA7;PDGFA;CHRM3;ITGA9;ARHGEF7;APC;RRAS;IQGAP3;PIP5K1C;SLC9A1;ITGAX;PIP4K2B;IQGAP2;EGFR;BAIAP2;PAK1;ARPC1B;ARPC4;SPATA13;ITGB6;WASF2;CXCR4;MAPK3;PIK3CD;RDX;FGF7;PIP4K2A;CDC42;DIAPH1;PAK4;IQGAP1;LIMK1;RHOA;ABI2;ITGA1;ITGAV;MYL5;ARPC2;VAV3;ACTG1;RAF1;ITGAL;ENAH;KRAS;ARPC3;FGFR1;PFN2;ITGB1;RA…
Former	hsa04914	Progesterone-mediated oocyte maturation	99	57	44.0722	1.29333	0.00583838	0.0338822	10000;10393;10459;108;109;111;112;113;115;132864;1432;207;208;22849;245711;246184;25847;29882;29945;3320;3326;3480;3835;3845;5140;51433;51434;5290;5291;5293;5295;5296;5347;5567;5594;5595;5599;5601;5602;5894;6196;6300;64506;64682;699;80315;8379;8503;8697;8881;891;9088;9133;983;993;995;996	MAPK10;PIK3CB;ANAPC5;ANAPC2;MAD1L1;BUB1;PIK3R1;CCNB2;HSP90AB1;ADCY5;SPDYA;ADCY9;IGF1R;CPEB2;ADCY6;PKMYT1;ANAPC7;ADCY2;KIF22;CDC27;MAPK3;ADCY7;PIK3CD;CPEB1;ANAPC10;MAD2L2;AKT2;AKT1;RPS6KA2;ANAPC1;CDC25A;MAPK9;RAF1;MAPK12;KRAS;CDC25C;PRKACB;PIK3R2;CDC26;PDE3B;CDC23;ANAPC4;PIK3CA;CCNB1;MAPK8;CPEB3;CPEB4;CDC16;PIK3R3;PLK1;AKT3;ADCY3;HSP90AA1;MAPK1;ANAPC13;MAPK14;CDK1
Former	hsa04917	Prolactin signaling pathway	70	46	31.1621	1.47615	0.000268477	0.00460651	10000;1154;122809;1432;1586;207;208;2099;2100;2309;2353;2592;2885;2932;30837;3659;3845;399694;4790;5290;5291;5293;5295;5296;5594;5595;5599;5601;5602;5618;5894;595;6300;6464;6654;6655;6772;6774;6777;8503;8651;8835;894;9021;9306;9655	MAPK10;PIK3CB;STAT1;GRB2;PIK3R1;STAT3;ESR2;ESR1;SOCS5;CCND1;GALT;MAPK3;PIK3CD;STAT5B;SOCS1;FOXO3;AKT2;GSK3B;AKT1;IRF1;CYP17A1;MAPK9;SOCS6;RAF1;NFKB1;MAPK12;KRAS;SHC4;PIK3R2;CCND2;SOS1;FOS;SOCS2;SOS2;SOCS7;PIK3CA;SHC1;MAPK8;PRLR;PIK3R3;SOCS4;AKT3;SOCS3;CISH;MAPK1;MAPK14
Former	hsa04919	Thyroid hormone signaling pathway	116	73	51.6401	1.41363	4.44158e-05	0.00191629	10000;10231;10499;113026;116931;117247;1387;1499;1733;1827;207;208;2099;23236;23389;2475;25942;2626;2932;3091;3685;3845;4193;4609;4624;476;477;482;483;4854;4855;488;5208;5214;5290;5291;5293;5295;5296;5335;5336;5469;5567;5579;5594;5595;5894;595;60;6009;6256;6257;6258;6513;652;6548;6772;71;7157;7249;8202;842;84812;8503;8648;8841;8850;89869;90390;9440;9611;9862;9882	PLCD3;PIK3CB;TSC2;STAT1;BMP4;ATP1A1;MED24;PIK3R1;MDM2;TP53;HIF1A;ESR1;CCND1;MYC;MED1;PLCB1;SLC9A1;RXRB;HDAC3;MAPK3;PIK3CD;PRKCB;NCOR1;RCAN2;PLCG2;RXRG;AKT2;GSK3B;MED13L;AKT1;ATP1A2;NCOA3;PLCG1;RHEB;ATP1B3;MTOR;ITGAV;SLC16A10;CREBBP;SIN3A;RCAN1;ACTG1;RAF1;KRAS;PFKP;PRKACB;PFKFB2;NOTCH4;KAT2B;MYH6;PIK3R2;PLCD4;PLCZ1;MED17;RXRA;MED30;MED12L;NCOA2;NCOA1;ATP2A2;GATA4;TBC1D4;PIK3CA;PIK3R3;CTNNB1;AKT3;A…
Former	hsa04920	Adipocytokine signaling pathway	69	43	30.717	1.39988	0.00211417	0.0178734	10000;10891;1374;181;207;208;2180;2181;23305;2475;2538;32;3667;3953;4790;4792;4793;4794;5106;51094;51422;51703;5562;5564;5565;5588;5599;5601;5602;6256;6257;6258;6513;6774;6794;7124;7133;7186;79602;81616;8717;9021;948	MAPK10;PRKAB2;PRKCQ;ACSL6;ADIPOR2;TNFRSF1B;STAT3;CPT1A;PPARGC1A;RXRB;ACACB;IRS1;RXRG;AKT2;AKT1;NFKBIA;LEPR;ACSL1;MTOR;TRADD;CD36;MAPK9;PRKAG2;STK11;PCK2;PRKAA1;NFKB1;RXRA;ACSL5;ACSL3;TNF;MAPK8;ADIPOR1;ACSBG2;TRAF2;AKT3;SOCS3;NFKBIB;AGRP;SLC2A1;G6PC;PRKAB1;NFKBIE
Former	hsa04926	Relaxin signaling pathway	130	72	57.8725	1.24411	0.00779916	0.0390098	10000;10681;108;109;111;112;113;115;117579;1277;1281;1284;1286;1385;1386;1388;1432;148327;1910;1956;207;208;23236;2353;2775;2778;2782;2783;2784;2785;2786;2788;2885;339403;3725;3845;399694;408;4087;4088;409;4312;4313;4790;4792;5290;5291;5293;5295;5296;54331;5567;5590;5594;5595;55970;5599;5601;5602;5609;5894;59;59345;6300;6464;6654;6655;7048;7423;8503;94235;9586	MAPK10;PIK3CB;COL4A4;GNG8;RLN3;GNAO1;GRB2;MAP2K7;PIK3R1;GNB4;PRKCZ;GNG7;GNB2;ATF2;TGFBR2;ADCY5;ADCY9;PLCB1;ATF6B;CREB5;ADCY6;GNB1;GNG3;ADCY2;EGFR;GNB5;COL4A2;MAPK3;ADCY7;PIK3CD;MMP2;ARRB2;SMAD3;CREB1;JUN;EDNRB;AKT2;AKT1;NFKBIA;ARRB1;GNG4;MAPK9;RAF1;NFKB1;MAPK12;KRAS;GNG2;PRKACB;SHC4;CREB3L4;PIK3R2;SOS1;ACTA2;FOS;RXFP4;GNB3;SOS2;PIK3CA;VEGFB;GNAS;SHC1;MAPK8;MMP1;COL3A1;PIK3R3;AKT3;SMAD2;ADCY3;COL1…
Former	hsa04930	Type II diabetes mellitus	46	30	20.478	1.46499	0.00366531	0.0254232	122809;2475;3098;3643;3651;3667;3767;389692;5290;5291;5293;5295;5296;5580;5581;5590;5594;5595;5599;5601;5602;7124;773;774;775;777;8503;8651;8835;9021	MAPK10;PIK3CB;HK1;CACNA1C;PIK3R1;PRKCZ;MAPK3;PIK3CD;CACNA1E;SOCS1;IRS1;CACNA1A;PDX1;MTOR;MAPK9;INSR;PIK3R2;PRKCD;KCNJ11;TNF;SOCS2;CACNA1B;PIK3CA;MAPK8;PIK3R3;SOCS4;MAFA;SOCS3;PRKCE;MAPK1
Former	hsa04931	Insulin resistance	107	60	47.6336	1.25962	0.0102392	0.0467547	10000;10062;10891;11000;11001;133522;1374;1385;148327;207;208;2475;2538;2673;28965;2932;2997;32;3569;3643;3667;376497;4790;4792;5106;51085;51422;5290;5291;5293;5295;5296;5499;5562;5564;5565;5579;5580;5581;5588;5590;5599;5601;5602;5728;5770;5792;6196;6198;6513;6720;6774;7124;7376;8503;9021;948;9586;9882;9945	MAPK10;PRKAB2;PIK3CB;PRKCQ;NR1H3;PIK3R1;STAT3;PRKCZ;CPT1A;RPS6KB1;PPARGC1A;CREB5;PIK3CD;PRKCB;ACACB;IRS1;CREB1;SREBF1;AKT2;GSK3B;AKT1;RPS6KA2;NFKBIA;MTOR;SLC27A6;CD36;SLC27A1;PTEN;IL6;MAPK9;INSR;PRKAG2;PTPN1;PCK2;PRKAA1;NFKB1;CREB3L4;PIK3R2;PPP1CA;PTPRF;GYS1;PRKCD;GFPT1;NR1H2;SLC27A2;TNF;TBC1D4;PIK3CA;MAPK8;PIK3R3;AKT3;SOCS3;SLC27A3;PRKCE;MLXIPL;GFPT2;SLC2A1;G6PC;PRKAB1;PPARGC1B
Former	hsa04932	Non-alcoholic fatty liver disease (NAFLD)	149	84	66.3308	1.26638	0.00219306	0.0178734	10000;100532726;10062;1050;126328;1327;1337;1339;1345;1350;1649;170712;207;208;27089;2931;2932;29796;355;356;3569;3643;3667;3725;374291;3953;4695;4696;4697;4704;4705;4708;4709;4711;4712;4713;4714;4715;4716;4717;4718;4719;4722;4724;4725;4726;4729;4731;4790;51079;51085;51094;51422;5290;5291;5293;5295;5296;5562;5564;5565;55967;5599;5601;5602;5879;6256;637;6390;6392;6720;7124;7186;7385;7388;7494;7960…	MAPK10;PRKAB2;PIK3CB;NDUFS3;NR1H3;NDUFV3;UQCRQ;PIK3R1;ADIPOR2;NDUFC1;FASLG;COX4I1;NDUFA2;NDUFB3;NDUFS6;ITCH;SDHD;UQCRC2;NDUFB6;NDUFA10;PIK3CD;BID;NDUFA4;NDUFS7;IRS1;COX6C;CDC42;JUN;SREBF1;CASP7;AKT2;GSK3B;NDUFB5;AKT1;LEPR;NDUFB7;DDIT3;IL6;MAPK9;INSR;SDHB;PRKAG2;PRKAA1;NFKB1;RAC1;NDUFS5;XBP1;NDUFA9;PIK3R2;NDUFC2;NDUFC2-KCTD14;FAS;RXRA;NDUFA11;CEBPA;UQCR10;NDUFA3;UQCRH;TNF;NDUFA13;PIK3CA;NDUFS4;COX…
Former	hsa04933	AGE-RAGE signaling pathway in diabetic complications	99	57	44.0722	1.29333	0.00583838	0.0338822	10000;1027;113026;1277;1281;1284;1286;1432;1729;185;1958;207;208;2152;23236;2335;3383;3569;3725;3845;4087;4088;4089;4313;4772;4790;5290;5291;5292;5293;5295;5296;5335;5336;5579;5580;5581;5590;5594;5595;5599;5601;5602;5879;595;596;6300;6772;6774;6777;7042;7048;7124;7423;84812;8503;998	MAPK10;PLCD3;PIK3CB;COL4A4;STAT1;PIK3R1;STAT3;PRKCZ;TGFBR2;NFATC1;CCND1;PLCB1;COL4A2;ICAM1;EGR1;MAPK3;PIM1;PIK3CD;PRKCB;STAT5B;MMP2;SMAD3;TGFB2;CDC42;DIAPH1;PLCG2;JUN;AKT2;AKT1;PLCG1;AGTR1;IL6;MAPK9;BCL2;F3;NFKB1;MAPK12;KRAS;RAC1;PIK3R2;PLCD4;CDKN1B;PRKCD;TNF;PIK3CA;VEGFB;MAPK8;COL3A1;PIK3R3;FN1;AKT3;SMAD2;SMAD4;COL1A1;PRKCE;MAPK1;MAPK14
Former	hsa05100	Bacterial invasion of epithelial cells	74	52	32.9428	1.57849	6.0804e-06	0.000807207	10093;10094;10095;10109;10163;10459;10552;10801;1213;1495;1496;1499;1731;1785;2017;23176;2335;23607;2549;29119;3059;3611;3688;387;399694;4233;4735;5290;5291;5293;5295;5296;55752;5747;5829;5879;60;63916;6464;71;7414;79658;81873;8218;8503;857;858;8976;9564;9844;998;999	PIK3CB;BCAR1;PTK2;SEPT11;CTNNA1;SEPT1;PIK3R1;CTNNA3;ELMO1;SEPT8;ARPC1B;ARPC4;CAV1;HCLS1;WASF2;PIK3CD;CAV2;CDC42;MAD2L2;CTNNA2;ARHGAP10;RHOA;CLTC;ARPC2;ACTG1;ARPC3;ITGB1;SHC4;RAC1;ELMO2;VCL;PIK3R2;SEPT9;ILK;CD2AP;CLTCL1;GAB1;PIK3CA;PXN;SHC1;DNM2;PIK3R3;FN1;CDH1;CTNNB1;ACTB;CTTN;SEPT2;ARPC1A;ARPC5L;WASL;MET
Former	hsa05110	Vibrio cholerae infection	50	32	22.2587	1.43764	0.00422198	0.0280891	10312;109;10945;11014;115;127124;155066;23545;245972;2778;375;3784;50617;51606;523;527;528;529;5335;5336;535;55176;5567;60;6558;7082;71;8992;90423;9296;9414;9601	ARF1;ATP6V1E2;SLC12A2;ATP6V0A2;ATP6V0C;ADCY9;ATP6V0A1;ATP6V0D2;KCNQ1;PLCG2;ATP6V1G3;ATP6V0E1;PLCG1;TJP1;ATP6V0E2;ACTG1;PRKACB;ATP6V1H;SEC61A2;ATP6V0A4;ATP6V1C1;GNAS;ATP6V1F;TJP2;ATP6V1A;ATP6V1E1;PDIA4;KDELR2;ACTB;ADCY3;TCIRG1;KDELR1
Former	hsa05131	Shigellosis	65	44	28.9363	1.52058	0.000129894	0.00282302	10093;10094;10095;10109;10163;10459;10552;1432;1729;2017;23291;25;3059;345456;3688;375189;4790;4792;4793;5217;5594;5595;5599;5601;5602;5879;60;6093;6300;63916;64127;71;7307;7322;7414;81873;8767;8945;8976;9474;9475;960;9844;998	MAPK10;RIPK2;PFN3;ELMO1;UBE2D2;ARPC1B;ARPC4;HCLS1;FBXW11;WASF2;MAPK3;CDC42;MAD2L2;DIAPH1;CD44;NFKBIA;NOD2;MAPK9;ARPC2;ACTG1;NFKB1;MAPK12;ARPC3;ATG5;PFN2;ITGB1;RAC1;ELMO2;VCL;BTRC;ROCK2;ABL1;U2AF1;MAPK8;ACTB;ROCK1;NFKBIB;CTTN;MAPK1;ARPC1A;ARPC5L;MAPK14;PFN4;WASL
Former	hsa05165	Human papillomavirus infection	339	176	150.914	1.16623	0.00305398	0.0221244	10000;10014;1027;10312;10474;1108;11317;127124;1277;1280;1284;1286;1292;1293;1297;1298;1299;131873;1385;1387;1452;148327;1499;155066;1739;1740;1855;1857;1869;1956;207;208;22798;22801;2335;23352;23513;23545;245972;2475;256076;2778;2885;29110;2932;3133;3134;324;3280;3371;3381;3516;355;356;3655;3659;3672;3673;3675;3679;3680;3685;3688;3693;3694;3696;3845;3908;3911;3996;4193;4242;4599;472;4790;4854;48…	PIK3CB;TSC2;FZD6;ITGB5;COL4A4;PTK2;PPP2R5C;STAT1;ITGB8;TYK2;THBS4;PSMC1;GRB2;TCF7L2;ATP6V1E2;PIK3R1;MDM2;PPP2R2C;TP53;WNT16;FASLG;PPP2R2B;ITGA7;MPP5;ATP6V0A2;DLG1;PRKCZ;ATP6V0C;MAML3;RPS6KB1;ITGA9;APC;CCND1;AXIN2;THBS2;CREB5;PPP2R3C;PPP2R5E;EGFR;ATP6V0A1;HDAC3;MAML1;TADA3;COL4A2;ITGB6;FZD7;CHD4;MAPK3;HLA-E;PIK3CD;TNN;LAMB4;ATP6V0D2;HES2;HDAC4;HDAC9;RBPJ;ATM;LLGL1;UBE3A;TCF7L1;IKBKE;COL9A3;CREB1;W…
Former	hsa05166	Human T-cell leukemia virus 1 infection	255	136	113.519	1.19804	0.00248406	0.019281	10000;10393;10524;10714;108;109;111;112;113;115;1385;1386;1387;1390;1499;1739;1855;1857;1869;1871;1958;1959;207;208;2113;22800;22808;2353;246184;2932;29882;29945;3108;3111;3122;3133;3134;324;3383;3559;3569;3600;3683;3718;3725;3845;4087;4088;4089;4214;4487;4488;4602;4609;467;472;4772;4773;4775;4776;4790;4791;4792;5111;51384;51433;51434;5154;5156;5290;5291;5293;5295;5296;54107;5423;5425;5426;5530;5…	PIK3CB;ANAPC5;FZD6;ANAPC2;KAT5;PPP3R1;ETS1;PIK3R1;MSX2;NFKB2;TRRAP;POLE3;TP53;RRAS2;WNT16;CCNB2;PDGFA;DLG1;CANX;ATF2;APC;TGFBR2;NFATC1;CCND1;ADCY5;MYC;ADCY9;RRAS;TLN2;RANBP1;CRTC3;HLA-DOA;ADCY6;ANAPC7;ADCY2;HLA-DMA;POLD3;HLA-DRA;IL2RA;JAK3;FZD7;ICAM1;EGR1;CDC27;ADCY7;HLA-E;PIK3CD;VAC14;STAT5B;PPP3CB;ATM;ANAPC10;CREM;VDAC1;SMAD3;VDAC3;CREB1;WNT6;TGFB2;JUN;AKT2;MYB;GSK3B;AKT1;WNT3;NFATC3;CCND3;NFKB…
Former	hsa05167	Kaposi sarcoma-associated herpesvirus infection	186	100	82.8022	1.2077	0.00644384	0.0356049	10000;100507436;10681;11337;11345;1230;1232;1233;1385;1387;1432;1499;1827;1869;1871;207;208;2353;23533;23710;2475;2782;2783;2784;2785;2786;2788;285;29110;2932;3055;3091;3133;3134;3383;3459;355;3569;3572;3665;3708;3709;3725;3845;4067;4609;4772;4773;4775;4776;4790;4792;5290;5291;5293;5294;5295;5296;5335;5336;54331;5530;5532;5533;5534;5594;5595;55970;5599;5601;5602;5608;5609;5610;5879;5894;5925;5934…	MAPK10;PIK3CB;GNG8;STAT1;PPP3R1;TYK2;MAP2K7;ITPR2;PIK3R1;STAT3;GABARAP;TP53;GNB4;HIF1A;GNG7;GNB2;NFATC1;CCND1;MYC;GNB1;GNG3;MAP2K6;GNB5;CALM1;CALM2;ICAM1;MAPK3;HLA-E;PIK3CD;BID;PPP3CB;IKBKE;CREB1;GABARAPL1;PLCG2;JUN;AKT2;IFNGR1;GSK3B;AKT1;NFATC3;NFKBIA;CLEC2B;PLCG1;MTOR;TRADD;CREBBP;IL6ST;GNG4;IL6;RCAN1;MAPK9;RAF1;NFKB1;ATG3;MAPK12;KRAS;MICA;GNG2;CCR3;RAC1;MAPKAPK2;PIK3R2;RB1;CALML3;PIK3CG;IRF7;A…
Former	hsa05200	Pathways in cancer	526	274	234.161	1.17013	0.0001794	0.00344026	10000;10125;10235;1027;10342;1050;10681;108;109;111;11186;112;112399;113;114112;115;1163;119391;1284;1286;1387;1439;1441;1487;1488;149233;1495;1496;1499;1613;1643;1728;185;1855;1857;1869;1871;1909;1910;1956;2034;2056;2064;207;208;2099;2100;2113;2122;2246;2249;2250;2252;2254;2260;2263;22798;2323;23236;2324;2335;23365;2353;23566;23604;238;2475;25;25780;26060;26291;27006;2736;2737;27436;2768;2778;27…	MAPK10;GADD45B;PPARD;PIK3CB;IL12RB2;FZD6;COL4A4;MGST3;GNG8;PTK2;STAT1;LPAR5;BMP4;ETS1;FGFR2;MGST1;MGST2;GRB2;TCF7L2;CTNNA1;CTBP2;RASSF5;MECOM;PIK3R1;NFKB2;MDM2;CTNNA3;STAT3;GLI3;CAMK2B;RUNX1;TP53;BIRC2;EPO;IL4R;WNT16;GNB4;ESR2;IL5;FLT3LG;FASLG;HIF1A;PDGFA;GSTO1;ESR1;POLK;GNG7;RPS6KB1;HSP90AB1;GNB2;APC;TGFBR2;CCND1;RARA;RPS6KA5;AXIN2;EPAS1;ADCY5;MYC;ADCY9;IGF1R;PLCB1;ADCY6;GNB1;GNG3;RXRB;ADCY2;EGF…
Former	hsa05203	Viral carcinogenesis	201	110	89.4799	1.22933	0.00204873	0.0178734	10014;1027;10971;1108;11317;121504;1232;1233;128312;1385;1386;1387;1388;148327;1642;1739;1959;1960;22938;23352;23513;245972;27044;2885;28973;2934;2957;2958;2961;2965;2967;2968;3017;3133;3134;3516;3572;3665;3718;3725;3845;387;4067;4193;4790;4791;4792;51564;5290;5291;5293;5295;5296;5366;5423;5567;55697;5594;5595;5610;5700;5829;5879;5902;5925;5934;595;6672;6774;6777;7157;718;7186;7337;7419;7529;7531…	PIK3CB;YWHAE;MAD1L1;PSMC1;GRB2;HIST3H2BB;PIK3R1;NFKB2;MDM2;GTF2H4;STAT3;ACTN1;TP53;GTF2A1;DLG1;ATF2;CCND1;DNAJA3;RANBP1;ATF6B;CREB5;HDAC3;GTF2H3;SP100;JAK3;CHD4;PMAIP1;MAPK3;DDB1;HLA-E;PIK3CD;ATP6V0D2;VAC14;STAT5B;HDAC4;HDAC9;RBPJ;HIST1H2BG;UBE3A;YWHAH;VDAC3;SNW1;SND1;CREB1;CDC42;JUN;HIST1H2BO;MRPS18B;RHOA;HIST1H4L;CCND3;NFKBIA;GTF2H1;TRADD;CREBBP;IL6ST;HDAC11;NFKB1;HDAC10;KRAS;PRKACB;CCR3;RAC1;M…
Former	hsa05205	Proteoglycans in cancer	201	117	89.4799	1.30756	5.35236e-05	0.00193875	10000;10855;1432;1499;1634;1655;1956;1975;2017;2064;2066;207;208;2099;2260;22800;22808;2317;2335;23365;2475;2549;27250;2817;286;287;288;2885;29102;3059;3091;3480;3481;355;356;3673;3685;3688;3693;3708;3709;3845;387;406991;4087;4193;4233;4313;4609;4660;5058;51384;5290;5291;5293;5295;5296;5335;5336;5499;5567;5579;5594;5595;5727;5747;5777;5829;5879;5894;595;5962;60;6093;6194;6198;6237;6300;6469;6548;…	ANK3;PIK3CB;FZD6;ITGB5;PTK2;HPSE;GRB2;ITPR2;PIK3R1;MDM2;DROSHA;STAT3;GPC1;TIAM1;CAMK2B;TP53;RRAS2;WNT16;FASLG;CD63;HIF1A;ESR1;RPS6KB1;CCND1;MYC;IGF1R;RRAS;SLC9A1;EGFR;TWIST1;PAK1;CAV1;HCLS1;FZD7;MAPK3;PIK3CD;PRKCB;CAV2;RDX;MMP2;SHH;WNT6;TGFB2;CDC42;PLCG2;MIR21;AKT2;IQGAP1;CD44;ANK1;RHOA;AKT1;WNT3;ERBB4;TIMP3;NUDT16L1;FZD9;PLCG1;FLNB;CAMK2G;MTOR;ITGAV;IGF2;FZD3;TLR4;ACTG1;RAF1;MAPK12;KRAS;FGFR1;PR…
Former	hsa05210	Colorectal cancer	86	58	38.2849	1.51496	1.36266e-05	0.000888454	10000;1499;1643;1956;2069;207;208;2353;2475;26060;2885;2932;324;332;3725;3845;387;4087;4088;4089;4292;4436;4437;4609;4616;51176;51426;5290;5291;5293;5295;5296;5366;5594;5595;5599;5601;5602;5879;5894;5898;5899;5900;595;596;6198;6654;6655;6934;7039;7042;7048;7157;8312;8313;83439;842;8503	MAPK10;GADD45B;PIK3CB;GRB2;TCF7L2;PIK3R1;TP53;POLK;RPS6KB1;APC;TGFBR2;CCND1;AXIN2;MYC;EGFR;BIRC5;TGFA;PMAIP1;MAPK3;PIK3CD;TCF7L1;SMAD3;TGFB2;JUN;MLH1;AKT2;GSK3B;RHOA;AKT1;MTOR;RALGDS;MAPK9;BCL2;DDB2;RAF1;KRAS;RAC1;PIK3R2;SOS1;RALB;FOS;MSH3;AXIN1;SOS2;PIK3CA;EREG;MAPK8;PIK3R3;CTNNB1;AKT3;LEF1;SMAD2;MSH2;SMAD4;APPL1;MAPK1;CASP9;RALA
Former	hsa05211	Renal cell carcinoma	69	43	30.717	1.39988	0.00211417	0.0178734	10000;10298;112399;1387;201163;2034;207;208;2113;2549;2885;2889;3091;3725;3845;405;4233;5058;5062;5290;5291;5293;5295;5296;5546;5594;5595;56924;5879;5894;5906;5908;6513;6654;6655;7039;7042;7428;8453;8503;9915;9978;998	PIK3CB;PAK2;ETS1;GRB2;PAK6;PIK3R1;HIF1A;EPAS1;PAK1;TGFA;RAP1B;MAPK3;FLCN;PIK3CD;CUL2;RAPGEF1;RAP1A;TGFB2;CDC42;JUN;PAK4;AKT2;AKT1;CREBBP;RAF1;KRAS;RAC1;PIK3R2;VHL;SOS1;GAB1;PRCC;SOS2;PIK3CA;PIK3R3;ARNT2;AKT3;RBX1;EGLN3;MAPK1;ARNT;SLC2A1;MET
Former	hsa05212	Pancreatic cancer	75	46	33.388	1.37774	0.00239595	0.0190507	10000;1643;1869;1871;1956;2064;207;208;2475;3845;4087;4088;4089;4616;4790;51426;5290;5291;5293;5295;5296;5337;5594;5595;5599;5601;5602;5879;5888;5894;5898;5899;5900;5925;595;6198;675;6772;6774;7039;7042;7048;7157;842;8503;998	MAPK10;GADD45B;PIK3CB;STAT1;PIK3R1;STAT3;TP53;POLK;RPS6KB1;TGFBR2;CCND1;EGFR;TGFA;MAPK3;PIK3CD;SMAD3;TGFB2;CDC42;AKT2;AKT1;MTOR;PLD1;RALGDS;MAPK9;DDB2;RAF1;NFKB1;KRAS;RAC1;PIK3R2;RB1;RALB;E2F1;RAD51;PIK3CA;MAPK8;E2F3;PIK3R3;AKT3;SMAD2;SMAD4;ERBB2;MAPK1;CASP9;RALA;BRCA2
Former	hsa05213	Endometrial cancer	58	41	25.8201	1.58791	4.70256e-05	0.00191629	10000;1495;1496;1499;1643;1956;2064;207;208;2309;2885;29119;2932;324;3611;3845;4292;4609;4616;51176;51426;5290;5291;5293;5295;5296;5594;5595;5728;5894;595;6654;6655;6934;7157;8312;8313;83439;842;8503;999	GADD45B;PIK3CB;GRB2;TCF7L2;CTNNA1;PIK3R1;CTNNA3;TP53;POLK;APC;CCND1;AXIN2;MYC;EGFR;MAPK3;PIK3CD;FOXO3;TCF7L1;CTNNA2;MLH1;AKT2;GSK3B;AKT1;PTEN;DDB2;RAF1;KRAS;PIK3R2;SOS1;ILK;AXIN1;SOS2;PIK3CA;PIK3R3;CDH1;CTNNB1;AKT3;LEF1;ERBB2;MAPK1;CASP9
Former	hsa05214	Glioma	71	42	31.6073	1.32881	0.00898055	0.0424299	10000;1643;1869;1871;1956;207;208;2475;2885;3480;3845;399694;4193;4616;51426;5154;5156;5290;5291;5293;5295;5296;5335;5336;5579;5594;5595;5728;5894;5925;595;6464;6654;6655;7039;7157;801;805;810;816;818;8503	GADD45B;PIK3CB;GRB2;PIK3R1;MDM2;CAMK2B;TP53;PDGFA;POLK;CCND1;IGF1R;EGFR;TGFA;CALM1;CALM2;MAPK3;PIK3CD;PRKCB;PLCG2;AKT2;AKT1;PLCG1;CAMK2G;MTOR;PTEN;DDB2;RAF1;KRAS;SHC4;PIK3R2;RB1;CALML3;SOS1;E2F1;SOS2;PIK3CA;SHC1;E2F3;PIK3R3;PDGFRA;AKT3;MAPK1
Former	hsa05223	Non-small cell lung cancer	66	44	29.3814	1.49754	0.000222768	0.00403458	10000;11186;1643;1869;1871;1956;2064;207;208;2272;2309;238;27436;2885;3718;3845;4616;51426;5290;5291;5293;5295;5296;5335;5336;5579;5594;5595;5894;5925;595;6256;6257;6258;6654;6655;6774;6777;6789;7039;7157;83593;842;8503	GADD45B;PIK3CB;FHIT;GRB2;RASSF5;PIK3R1;STAT3;TP53;POLK;CCND1;RXRB;EGFR;TGFA;JAK3;MAPK3;PIK3CD;PRKCB;STAT5B;FOXO3;PLCG2;EML4;RXRG;AKT2;AKT1;PLCG1;DDB2;RAF1;KRAS;PIK3R2;RB1;SOS1;E2F1;RXRA;SOS2;PIK3CA;E2F3;STK4;RASSF1;PIK3R3;AKT3;ERBB2;MAPK1;CASP9;ALK
Former	hsa05224	Breast cancer	147	81	65.4405	1.23777	0.00593714	0.0338822	10000;1452;1499;1643;1855;1857;1869;1871;1956;2064;207;208;2099;2100;2246;2249;2250;2252;2254;2260;2324;2353;2475;26291;27006;2885;2932;324;3280;3480;3725;3845;399694;4040;4041;4609;4616;4791;4854;4855;51176;51384;51426;5290;5291;5293;5295;5296;5594;5595;5728;5894;5925;595;6198;6464;6654;6655;6667;672;675;6934;7157;7471;7473;7475;7476;7480;7481;7976;8202;8312;8313;8322;8323;8324;8326;83439;8503;8…	GADD45B;PIK3CB;FZD6;GRB2;TCF7L2;PIK3R1;NFKB2;BRCA1;TP53;WNT16;ESR2;ESR1;POLK;RPS6KB1;APC;CCND1;AXIN2;MYC;IGF1R;EGFR;FZD7;MAPK3;PIK3CD;FGF7;LRP5;TCF7L1;WNT6;JUN;AKT2;GSK3B;AKT1;WNT3;FZD9;NCOA3;MTOR;PTEN;DDB2;FZD3;RAF1;KRAS;FGFR1;SHC4;LRP6;CSNK1A1;WNT1;NOTCH4;FZD4;PIK3R2;RB1;SOS1;E2F1;FOS;FGF21;DVL1;HES1;NCOA1;AXIN1;WNT7A;FGF9;SOS2;WNT11;PIK3CA;FLT4;FGF5;SHC1;E2F3;PIK3R3;FGF1;CTNNB1;FGF4;AKT3;LEF1;…
Former	hsa05225	Hepatocellular carcinoma	168	99	74.7891	1.32372	0.000103415	0.00280944	10000;114112;119391;1452;1499;1643;1728;1855;1857;1869;1871;1956;196528;207;208;2475;2549;2885;2932;2938;2947;2948;2949;3162;324;3480;3481;3845;399694;4040;4041;4087;4088;4089;4233;4257;4258;4259;4609;4616;4780;51176;51384;51426;5290;5291;5293;5295;5296;5335;5336;55193;55274;5579;5594;5595;5728;57492;5894;5925;595;60;6198;6464;6597;6599;6601;6603;6604;6605;6654;6655;6934;7015;7039;7042;7048;71;71…	GADD45B;PIK3CB;FZD6;MGST3;MGST1;MGST2;GRB2;TCF7L2;PIK3R1;ARID2;TP53;WNT16;SMARCD3;GSTO1;POLK;RPS6KB1;APC;TGFBR2;CCND1;AXIN2;MYC;IGF1R;SMARCC2;ACTL6A;EGFR;SMARCA4;PHF10;DPF3;GSTO2;TGFA;SMARCE1;FZD7;ARID1B;MAPK3;PIK3CD;PRKCB;HMOX1;LRP5;SMARCD2;TCF7L1;SMAD3;WNT6;TGFB2;PLCG2;AKT2;GSK3B;AKT1;WNT3;FZD9;PLCG1;GSTM3;MTOR;PBRM1;NQO1;IGF2;PTEN;DDB2;KEAP1;FZD3;GSTA1;ACTG1;RAF1;KRAS;SHC4;LRP6;CSNK1A1;WNT1;FZ…
Former	hsa05226	Gastric cancer	149	86	66.3308	1.29653	0.000734226	0.00805203	10000;1015;1027;1452;1495;1496;1499;1643;1855;1857;1869;1871;1956;2064;207;208;2246;2249;2250;2252;2254;2263;2475;2549;26291;27006;2885;29119;2932;324;3845;399694;4040;4041;4087;4088;4089;4233;4292;4609;4616;51176;51384;51426;5243;5290;5291;5293;5295;5296;5594;5595;5894;5925;595;596;6198;6256;6257;6258;6464;6469;6654;6655;6934;7015;7042;7048;7157;7471;7473;7475;7476;7480;7481;7976;8312;8313;8322;…	GADD45B;PIK3CB;FZD6;FGFR2;GRB2;TCF7L2;CTNNA1;PIK3R1;CTNNA3;TP53;WNT16;CDH17;POLK;RPS6KB1;APC;TGFBR2;CCND1;AXIN2;MYC;RXRB;EGFR;FZD7;MAPK3;PIK3CD;FGF7;SHH;LRP5;TCF7L1;SMAD3;WNT6;TGFB2;CTNNA2;MLH1;RXRG;AKT2;GSK3B;AKT1;WNT3;FZD9;MTOR;BCL2;DDB2;FZD3;RAF1;KRAS;SHC4;LRP6;CSNK1A1;WNT1;FZD4;PIK3R2;CDKN1B;RB1;SOS1;E2F1;RXRA;FGF21;DVL1;TERT;AXIN1;GAB1;WNT7A;FGF9;SOS2;WNT11;PIK3CA;FGF5;SHC1;ABCB1;E2F3;PIK3R3…
Former	hsa05231	Choline metabolism in cancer	99	61	44.0722	1.38409	0.000425699	0.00579225	10000;100137049;10163;10810;1119;1120;126969;1606;1608;160851;1609;1956;204962;207;208;23396;23446;2353;2475;255189;2885;3091;3725;3845;5130;5154;5156;5290;5291;5293;5295;5296;5335;5337;5579;5594;5595;5599;5601;5602;56261;56994;5879;5894;5900;6009;6198;6582;6583;6584;6654;6655;6667;7248;7249;8394;8503;8526;8681;8976;9162	MAPK10;PIK3CB;TSC2;GRB2;PIK3R1;HIF1A;PDGFA;CHKA;RPS6KB1;DGKQ;PIP5K1C;WASF3;EGFR;SLC44A3;PCYT1A;SLC44A5;WASF2;MAPK3;PIK3CD;DGKI;PRKCB;JUN;AKT2;SLC22A5;DGKH;AKT1;DGKG;PLCG1;RHEB;MTOR;PLD1;RALGDS;MAPK9;RAF1;KRAS;DGKE;TSC1;RAC1;PIP5K1A;PIK3R2;SOS1;FOS;GPCPD1;PLA2G4F;DGKA;SOS2;PIK3CA;JMJD7-PLA2G4B;PLA2G4B;MAPK8;SLC22A4;PIK3R3;PDGFRA;AKT3;SP1;CHKB;CHPT1;SLC44A1;MAPK1;SLC22A2;WASL
Former	hsa05418	Fluid shear stress and atherosclerosis	139	77	61.8791	1.24436	0.00602813	0.0338822	10000;119391;1432;1499;1535;1728;1843;207;208;2353;25828;2817;2938;2947;2948;2949;3162;3320;3326;3383;3685;3725;387;387082;4205;4208;4257;4258;4259;4313;445;4780;4790;4880;5154;51588;5290;5291;5293;5295;5296;5562;5590;5598;5599;5601;5602;5608;5609;5747;5879;596;60;6300;652;657;658;659;6612;6613;71;7124;7157;7184;7341;801;805;810;8503;857;858;8878;9181;92;93;9446;9817	MAPK10;PIK3CB;ARHGEF2;MGST3;PTK2;BMP4;MGST1;MGST2;MAP2K7;PIK3R1;GPC1;BMPR1A;TP53;ACVR2A;PDGFA;GSTO1;PRKCZ;ACVR2B;HSP90AB1;CYBA;MAP2K6;GSTO2;CAV1;CALM1;CALM2;MAPK7;ICAM1;PIK3CD;MEF2C;CAV2;HMOX1;MMP2;JUN;AKT2;RHOA;AKT1;MEF2A;GSTM3;ITGAV;NQO1;MAPK9;BCL2;KEAP1;GSTA1;ACTG1;PRKAA1;NFKB1;MAPK12;RAC1;PIK3R2;CALML3;NFE2L2;FOS;GSTM5;ASS1;BMPR2;TNF;PIK3CA;DUSP1;SUMO3;MAPK8;SUMO1;PIK3R3;SQSTM1;CTNNB1;TXN2;AK…
Overlap_Former_Current	hsa00051	Fructose and mannose metabolism	33	15	7.97938	1.87984	0.00598432	0.0359935	197258;2203;2762;3098;4351;5208;5210;5211;5213;5214;5372;5373;7167;7264;8790	HK1;PFKL;FBP1;GMDS;PFKM;PMM1;FPGT;PMM2;FUK;TPI1;PFKP;PFKFB2;MPI;PFKFB4;TSTA3
Overlap_Former_Current	hsa00520	Amino sugar and nucleotide sugar metabolism	48	20	11.6064	1.72319	0.00550809	0.0352086	10007;140838;1727;197258;2584;2592;2762;3098;4351;51005;51167;51706;5372;5373;54187;55577;55907;606495;7264;8790	HK1;NANP;CYB5R3;GMDS;NANS;PMM1;GALT;CMAS;FPGT;NAGK;PMM2;CYB5R1;AMDHD2;GALK1;FUK;CYB5RL;MPI;CYB5R4;GNPDA1;TSTA3
Overlap_Former_Current	hsa00562	Inositol phosphate metabolism	74	30	17.8932	1.67662	0.00129012	0.011367	22908;23007;23396;3631;3632;3633;3635;3636;3705;3707;51477;51763;5291;5293;5297;5298;5305;5335;5336;55300;5728;7167;8396;84812;8821;8871;8897;8898;9108;9896	PIK3CB;MTMR3;SACM1L;INPP5D;PI4KA;ITPK1;INPP5A;INPP5B;PLCH1;MTMR2;SYNJ2;PIP5K1C;FIG4;PIP4K2B;PIK3CD;PIP4K2A;PLCG2;ISYNA1;INPP5K;PLCG1;PI4K2B;PTEN;TPI1;MTMR7;PLCD4;INPP4B;PI4KB;INPPL1;INPP4A;ITPKB			10094;10095;10459;10552;10801;1213;1495;1499;1785;2017;23176;23607;2549;29119;3611;4233;4735;5291;5293;5295;55752;5747;5829;60;6464;71;79658;81873;8218;8503;857;858;9564;9844;998;999	PIK3CB;BCAR1;PTK2;SEPT11;CTNNA1;PIK3R1;CTNNA3;ELMO1;SEPT8;ARPC1B;CAV1;PIK3CD;CAV2;CDC42;MAD2L2;ARHGAP10;CLTC;ACTG1;ARPC3;SEPT9;ILK;CD2AP;CLTCL1;GAB1;PXN;SHC1;DNM2;PIK3R3;CDH1;CTNNB1;ACTB;CTTN;SEPT2;ARPC1A;ARPC5L;MET
Overlap_Former_Current	hsa01522	Endocrine resistance	98	37	23.6963	1.56142	0.00178366	0.0147903	10000;1027;108;109;111;113;115;1432;207;208;2099;2100;2778;3480;4313;4855;5291;5293;5295;5567;5599;5601;5602;5747;5894;5925;595;596;6198;638;6464;6654;6655;6667;7157;8503;9611	MAPK10;PIK3CB;PTK2;PIK3R1;TP53;ESR2;ESR1;RPS6KB1;CCND1;ADCY5;ADCY9;IGF1R;ADCY2;ADCY7;PIK3CD;MMP2;NCOR1;AKT2;AKT1;BIK;MAPK9;BCL2;RAF1;PRKACB;NOTCH4;CDKN1B;RB1;SOS1;SOS2;GNAS;SHC1;MAPK8;PIK3R3;AKT3;SP1;ADCY3;MAPK14
Overlap_Former_Current	hsa04010	MAPK signaling pathway	295	96	71.3308	1.34584	0.0005607	0.00701218	10000;10125;11184;11221;1386;1432;1616;1843;1846;1944;1945;1946;1969;2069;207;208;2122;2250;2252;2263;22808;23162;2317;2324;26291;27006;2768;284;3164;3303;3305;3310;3312;3480;3481;3556;3643;4208;4233;4609;4616;4763;4772;4775;4790;4914;4915;5058;5062;51347;5154;5494;5530;5533;5567;5579;55799;55970;5599;5601;5602;5606;5608;57551;5801;5894;5906;5908;5921;5923;6196;627;6654;6655;6789;7039;7048;7157;7…	MAPK10;GADD45B;MAP2K3;PAK2;EFNA4;EFNA3;FGFR2;CACNA1C;TAOK3;NTRK2;MECOM;TP53;DUSP4;PDGFA;MAPK8IP3;ATF2;TGFBR2;NFATC1;RPS6KA5;MYC;DAXX;IGF1R;NR4A1;MAP2K6;NF1;PAK1;TGFA;RAP1B;MAP4K4;CACNA1E;MEF2C;PRKCB;FGF7;RAP1A;HSPA8;CDC42;EFNA5;RASGRP1;AKT2;CACNA1A;AKT1;RPS6KA2;NFATC3;FLNB;ANGPT1;IGF2;MAPK9;INSR;RAF1;NFKB1;DUSP10;PRKACB;MAPKAPK2;MAP4K1;MRAS;HSPA1L;HSPA1A;CACNB3;SOS1;RPS6KA4;FGF21;DUSP16;BDNF;IL1R…
Overlap_Former_Current	hsa04012	ErbB signaling pathway	85	34	20.553	1.65426	0.000841393	0.00857169	10000;1027;10298;145957;2069;207;208;25;2549;27;4609;4690;5058;5062;5291;5293;5295;5335;5336;5579;5599;5601;5602;5747;5894;6198;6464;6654;6655;7039;816;818;8440;8503	MAPK10;PIK3CB;PAK2;PTK2;PIK3R1;CAMK2B;RPS6KB1;MYC;PAK1;TGFA;NCK1;PIK3CD;PRKCB;NCK2;PLCG2;PAK4;AKT2;AKT1;PLCG1;CAMK2G;MAPK9;RAF1;ABL2;CDKN1B;SOS1;ABL1;GAB1;NRG4;SOS2;SHC1;EREG;MAPK8;PIK3R3;AKT3
Overlap_Former_Current	hsa04014	Ras signaling pathway	232	84	56.0975	1.49739	2.09287e-05	0.00097468	10000;10125;10298;10681;1944;1945;1946;1969;207;208;2113;2250;2252;2263;22808;22821;23179;2324;25;2549;26291;27;27006;2782;2785;2786;2788;284;3480;3481;3643;4233;4763;4790;4914;4915;5058;5062;5154;5291;5293;5295;5322;5335;5336;5337;5567;55770;5579;55970;5599;5601;5602;5863;5868;5894;5898;5899;5900;5906;5908;5921;5923;627;6464;64926;6654;6655;6789;7039;7074;801;8036;805;810;8315;83593;8398;8503;88…	MAPK10;PIK3CB;PAK2;SYNGAP1;PLA2G5;EFNA4;EFNA3;ETS1;RASAL3;FGFR2;NTRK2;RASSF5;PIK3R1;TIAM1;RAPGEF5;PDGFA;GNG7;RGL2;IGF1R;GNB1;GNG3;PLA2G6;NF1;GNB5;PAK1;TGFA;CALM1;CALM2;RAP1B;RASA3;PIK3CD;PRKCB;RAB5A;FGF7;RAP1A;CDC42;EFNA5;RASGRP1;PLCG2;PAK4;AKT2;EXOC2;AKT1;RGL1;PLCG1;ANGPT1;PLD1;IGF2;RALGDS;GNG4;MAPK9;INSR;RAF1;NFKB1;PRKACB;ABL2;MRAS;CALML3;SOS1;RALB;ABL1;FGF21;BDNF;BRAP;EPHA2;GAB1;RASA1;SOS2;KSR…
Overlap_Former_Current	hsa04015	Rap1 signaling pathway	206	74	49.8107	1.48563	8.61596e-05	0.00243409	10000;10636;108;109;11069;111;113;115;1432;1499;1944;1945;1946;1969;207;208;2250;2252;2263;22808;23094;2324;23566;23683;26037;26291;27006;2775;2778;284;2889;3480;3643;4233;5154;51735;5291;5293;5295;5335;54518;5579;5590;5606;5608;57121;5894;5898;5899;5900;5906;5908;5909;60;64411;6494;7074;71;7410;801;805;810;83593;83660;8503;9223;9564;9693;9732;9771;9855;9863;998;999	PIK3CB;MAP2K3;BCAR1;LPAR5;EFNA4;EFNA3;FGFR2;GNAO1;RASSF5;PIK3R1;RAPGEF4;TIAM1;RAPGEF5;ARAP3;RAPGEF6;PDGFA;PRKCZ;ADCY5;ADCY9;IGF1R;TLN2;APBB1IP;MAP2K6;ADCY2;CALM1;CALM2;RAP1B;DOCK4;ADCY7;PIK3CD;PRKCB;FGF7;RAPGEF1;RAP1A;SIPA1;SIPA1L1;CDC42;EFNA5;MAGI2;RGS14;AKT2;MAGI1;AKT1;PLCG1;ANGPT1;RALGDS;FARP2;INSR;ACTG1;RAF1;SIPA1L3;MRAS;CALML3;VAV2;RALB;RAP1GAP;FGF21;EPHA2;RAPGEF2;GNAS;FLT4;FGF5;PIK3R3;CDH1;…
Overlap_Former_Current	hsa04024	cAMP signaling pathway	199	63	48.1181	1.30928	0.00921379	0.0469328	10000;10257;10451;108;109;11069;111;113;115;1262;148327;207;208;2550;268;27198;2740;2778;2890;2906;3352;3360;477;4772;4790;482;483;488;491;493;5058;5139;5144;5291;5293;5295;5337;5499;5567;5599;5601;5602;5727;5894;5906;5908;6262;627;64411;6548;7074;7253;7410;775;801;805;810;816;818;8310;8503;9568;9586	MAPK10;PIK3CB;GABBR1;CACNA1C;PIK3R1;RAPGEF4;TIAM1;CAMK2B;ARAP3;NFATC1;ADCY5;RYR2;ADCY9;GABBR2;PDE4D;CREB5;SLC9A1;ADCY2;PAK1;CALM1;CALM2;RAP1B;ATP2B2;ADCY7;PIK3CD;RAP1A;AKT2;GRIA1;AKT1;ACOX3;TSHR;ATP1A2;CAMK2G;ATP1B3;AMH;PLD1;GRIN2D;PDE3A;MAPK9;VAV3;ATP2B4;RAF1;NFKB1;PRKACB;HTR1D;HTR4;CREB3L4;ABCC4;GLP1R;CALML3;PPP1CA;VAV2;CNGA4;PTCH1;BDNF;ATP2A2;HCAR1;GNAS;MAPK8;PIK3R3;AKT3;ATP1B2;ADCY3
Overlap_Former_Current	hsa04068	FoxO signaling pathway	132	46	31.9175	1.44121	0.00354588	0.0268827	10000;1027;11337;116986;1432;1454;1901;207;208;2309;23411;3276;3480;3643;3667;4087;4088;4616;472;5106;51422;5291;5293;5295;5562;5564;5565;5599;5601;5602;5728;5894;595;604;6446;6648;6654;6655;6774;6789;6794;7048;8503;8698;891;9455	MAPK10;GADD45B;PRKAB2;PIK3CB;PIK3R1;SGK1;STAT3;GABARAP;TGFBR2;S1PR4;CCND1;IGF1R;SIRT1;S1PR1;PIK3CD;ATM;FOXO3;SMAD3;IRS1;AKT2;AKT1;PRMT1;PTEN;MAPK9;INSR;PRKAG2;STK11;PCK2;RAF1;PRKAA1;SOD2;CSNK1E;HOMER2;CDKN1B;SOS1;AGAP2;SOS2;CCNB1;MAPK8;STK4;PIK3R3;BCL6;AKT3;SMAD2;MAPK14;PRKAB1
Overlap_Former_Current	hsa04070	Phosphatidylinositol signaling system	99	39	23.9381	1.6292	0.000519438	0.00677347	1606;1608;160851;1609;22908;23396;3631;3632;3633;3635;3636;3705;3707;3708;51447;51763;5291;5293;5295;5297;5298;5305;5335;5336;55300;5579;5728;801;805;810;8396;84812;8503;8821;8871;8897;8898;9108;9162	PIK3CB;MTMR3;SACM1L;INPP5D;PI4KA;ITPK1;PIK3R1;INPP5A;INPP5B;DGKQ;MTMR2;SYNJ2;PIP5K1C;PIP4K2B;CALM1;CALM2;PIK3CD;DGKI;PRKCB;IP6K2;PIP4K2A;PLCG2;DGKH;INPP5K;DGKG;PLCG1;PI4K2B;PTEN;MTMR7;PLCD4;INPP4B;PI4KB;CALML3;INPPL1;DGKA;PIK3R3;INPP4A;ITPR1;ITPKB
Overlap_Former_Current	hsa04071	Sphingolipid signaling pathway	118	42	28.5323	1.47201	0.00335711	0.0260576	10000;140;1432;1901;207;208;2534;259230;2768;427;4363;4790;5291;5293;5295;5337;55012;5515;5518;5520;5521;5522;5525;5526;5527;5579;5581;5590;5599;5601;5602;56848;5728;5894;596;637;7157;81537;8503;8560;8698;91012	MAPK10;PIK3CB;PPP2R5C;CERS5;PIK3R1;PPP2R2C;TP53;PPP2R2B;PRKCZ;S1PR4;SPHK2;PPP2R3C;S1PR1;DEGS1;PIK3CD;BID;PRKCB;PPP2R2A;AKT2;AKT1;ABCC1;PPP2R1A;PLD1;PTEN;MAPK9;BCL2;RAF1;NFKB1;FYN;PPP2R5B;SGMS1;MAPK8;GNA12;ADORA3;PIK3R3;SGPP1;AKT3;PPP2R5A;PRKCE;ASAH1;MAPK14;PPP2CA			PIK3CB;ITGB5;ARHGEF4;BCAR1;PAK2;PTK2;CHRM5;LPAR5;ITGB8;FGFR2;CFL1;PIK3R1;CYFIP2;TIAM1;ACTN1;ITGA7;PDGFA;CHRM3;ITGA9;ARHGEF7;APC;PIP5K1C;SLC9A1;ITGAX;PIP4K2B;IQGAP2;BAIAP2;PAK1;ARPC1B;SPATA13;ITGB6;CXCR4;PIK3CD;RDX;FGF7;PIP4K2A;CDC42;PAK4;ITGA1;MYL5;VAV3;ACTG1;RAF1;ARPC3;CYFIP1;MRAS;MYLK;MYH10;PPP1CA;SOS1;VAV2;ARHGEF12;FGF21;MYH9;GSN;ITGA11;FGD3;SSH1;ACTN4;SOS2;PXN;DIAPH3;FGF5;SSH2;GNA12;NCKAP1L;P…
Overlap_Former_Current	hsa04072	Phospholipase D signaling pathway	146	50	35.3027	1.41632	0.00364734	0.0270235	10000;10554;108;109;11069;111;113;115;1606;1608;160851;1609;1785;207;208;2185;22808;23396;23566;2534;2549;27128;2768;2778;2914;2915;2917;2918;3643;375;5154;5291;5293;5295;5335;5336;5337;56848;57121;5894;5898;5899;5900;6464;6654;6655;7249;8503;9162;9265	PIK3CB;TSC2;LPAR5;ARF1;PIK3R1;RAPGEF4;AGPAT1;PDGFA;PTK2B;DGKQ;ADCY5;ADCY9;CYTH4;SPHK2;PIP5K1C;CYTH3;ADCY2;ADCY7;PIK3CD;DGKI;GRM4;PLCG2;AKT2;DGKH;AKT1;DGKG;PLCG1;PLD1;RALGDS;INSR;RAF1;FYN;MRAS;SOS1;RALB;GAB1;GRM5;DGKA;SOS2;GNAS;GRM8;SHC1;GNA12;DNM2;PIK3R3;GRM7;LPAR3;AKT3;ADCY3;RALA			PIK3CB;TSC2;STAT1;MED24;PIK3R1;TP53;ESR1;CCND1;MYC;SLC9A1;RXRB;PIK3CD;PRKCB;NCOR1;PLCG2;AKT2;MED13L;AKT1;ATP1A2;PLCG1;ATP1B3;SLC16A10;SIN3A;RCAN1;ACTG1;RAF1;PFKP;PRKACB;PFKFB2;NOTCH4;KAT2B;PLCD4;RXRA;MED30;MED12L;NCOA2;ATP2A2;GATA4;TBC1D4;PIK3R3;CTNNB1;AKT3;ATP1B2;ACTB;CASP9;SLC2A1
Overlap_Former_Current	hsa04114	Oocyte meiosis	124	42	29.9831	1.40079	0.00903086	0.0467311	10393;10459;10734;108;109;111;113;115;132864;22849;23291;25847;29882;3480;3708;51433;5499;5515;5518;5525;5526;5527;5530;5533;5567;6196;64506;64682;699;7531;801;805;810;816;818;8697;891;8945;9700;995;996;9978	ANAPC5;YWHAE;ANAPC2;PPP2R5C;BUB1;CAMK2B;ADCY5;ADCY9;IGF1R;CPEB2;ADCY2;CALM1;CALM2;FBXW11;CDC27;ADCY7;CPEB1;ANAPC10;MAD2L2;RPS6KA2;PPP2R1A;CAMK2G;ANAPC1;CDC25C;PRKACB;BTRC;STAG3;CALML3;PPP1CA;CDC23;ESPL1;PPP2R5B;CCNB1;PPP3CC;CPEB3;RBX1;PPP2R5A;ADCY3;PPP3CA;ITPR1;ANAPC13;PPP2CA
Overlap_Former_Current	hsa04140	Autophagy	128	47	30.9503	1.51856	0.000938796	0.00913335	10000;10533;11337;1508;207;208;22808;23130;23604;26100;3480;3667;3708;440275;5291;5293;5295;53349;55054;55102;5515;5562;55626;5567;5599;5601;5602;5728;57521;5894;596;6198;64422;64798;6794;7249;7405;7879;83452;8408;84971;8503;8837;8897;9451;9706;9821	MAPK10;PIK3CB;TSC2;MTMR3;PIK3R1;GABARAP;CFLAR;ZFYVE1;ATG2B;RPS6KB1;ATG4D;IGF1R;UVRAG;RPTOR;PIK3CD;RAB33B;IRS1;ULK1;AKT2;DEPTOR;AKT1;RB1CC1;PTEN;MAPK9;BCL2;STK11;RAF1;PRKAA1;ATG3;EIF2AK4;PRKACB;WIPI2;MRAS;ATG16L1;AMBRA1;ATG2A;ULK2;DAPK2;CTSB;MAPK8;RAB7A;EIF2AK3;PIK3R3;AKT3;ATG7;ITPR1;PPP2CA
Overlap_Former_Current	hsa04144	Endocytosis	244	82	58.9991	1.38985	0.00046302	0.00628936	10094;10095;10552;10564;11311;116983;116984;116985;116986;116987;116988;1175;118813;1213;137492;155382;160;161;1785;2060;2263;23327;23362;23396;23527;23550;254122;26286;27128;27131;273;2869;30846;3133;3134;3303;3305;3310;3312;3480;375;3949;4087;4088;50807;51028;51652;5337;5371;55737;5590;5662;56904;57154;58533;5868;64411;6642;7037;7048;7456;7852;7879;81873;8218;830;832;83737;84249;84313;857;858;8…	RAB11A;ACAP2;FGFR2;ACAP3;ARF1;SNX32;CAPZB;AP2A2;ARAP2;ARAP3;ARAP1;PRKCZ;AP2S1;CAPZA2;IQSEC1;TGFBR2;NEDD4L;AMPH;AP2A1;AGAP1;IGF1R;CYTH4;IST1;ITCH;PIP5K1C;CYTH3;CHMP3;ASAP1;ARPC1B;CAV1;CXCR4;HLA-E;CAV2;RAB5A;HSPA8;PSD;TFRC;SMAD3;ARFGAP3;CDC42;RAB11FIP3;SH3GLB2;PLD1;VPS45;CLTC;SNX1;SNX4;ARPC3;VPS36;SMURF1;SNX5;GIT2;LDLR;SNX6;HSPA1L;HSPA1A;ARFGEF2;EHD2;EPS15;CLTCL1;AGAP2;GRK5;ZFYVE27;VPS37D;WIPF1;PSD…
Overlap_Former_Current	hsa04150	mTOR signaling pathway	151	55	36.5117	1.50637	0.000454684	0.00628936	10000;153129;1857;201163;207;208;220441;253260;2887;3480;3643;3667;4041;51256;51719;528;529;5291;5293;5295;55437;55615;5562;5579;5728;57521;5894;6196;6198;6396;6446;64798;6520;6654;6655;6794;7249;7471;7475;7476;7481;79109;79726;7976;8140;81617;8322;8324;8326;8408;8503;90423;92335;9706;9894	PIK3CB;TSC2;CAB39;GRB10;ATP6V1E2;PIK3R1;SGK1;TBC1D7;WDR59;MAPKAP1;RPS6KB1;STRADB;SLC3A2;IGF1R;RPTOR;TELO2;FZD7;FLCN;PIK3CD;PRKCB;LRP5;IRS1;WNT6;ULK1;AKT2;STRADA;DEPTOR;SLC38A9;AKT1;RPS6KA2;FZD9;PTEN;INSR;FZD3;STK11;RAF1;PRKAA1;WNT1;FZD4;RICTOR;SOS1;PRR5;RNF152;SEC13;ATP6V1C1;WNT7A;CAB39L;SOS2;ULK2;WNT11;PIK3R3;ATP6V1E1;AKT3;SLC7A5;DVL3
Overlap_Former_Current	hsa04151	PI3K-Akt signaling pathway	354	111	85.597	1.29677	0.00100104	0.009324	10000;1027;10681;1277;1280;1284;1292;1293;1297;1299;131873;1386;1388;148327;1944;1945;1946;1969;2056;2069;207;208;2250;2252;2263;22801;2309;2324;23566;256076;26291;27006;2782;2785;2786;2788;284;2997;3164;3320;3480;3481;3643;3667;3672;3673;3675;3679;3680;3693;3694;3696;3718;3908;3911;4233;4602;4609;4790;4914;4915;5106;5154;5291;5293;5295;55012;5515;5518;5520;5521;5522;5525;5526;5527;5562;55970;561…	PIK3CB;TSC2;YWHAE;ITGB5;PTK2;PPP2R5C;LPAR5;ITGB8;EFNA4;EFNA3;FGFR2;THBS4;NTRK2;PIK3R1;PPP2R2C;SGK1;BRCA1;TP53;EPO;PPP2R2B;ITGA7;PDGFA;GNG7;RPS6KB1;ITGA9;ATF2;CCND1;MYC;IGF1R;ATF6B;THBS2;CREB5;GNB1;NR4A1;PPP2R3C;GNG3;RPTOR;GNB5;TGFA;COL4A2;JAK3;ITGB6;PIK3CD;TNN;FGF7;FOXO3;COL9A3;IRS1;PPP2R2A;EFNA5;LAMA5;MAGI2;AKT2;MYB;MAGI1;TNXB;AKT1;COL6A3;CCND3;LAMA2;PPP2R1A;RELN;ITGA1;ANGPT1;IGF2;PTEN;GNG4;BCL2…			GADD45B;PIK3CB;FHIT;RASSF5;PIK3R1;STAT3;TP53;POLK;CCND1;RXRB;TGFA;JAK3;PIK3CD;PRKCB;FOXO3;PLCG2;AKT2;AKT1;PLCG1;RAF1;RB1;SOS1;RXRA;SOS2;STK4;PIK3R3;AKT3;CASP9;ALK
Overlap_Former_Current	hsa04152	AMPK signaling pathway	120	57	29.0159	1.96444	1.81689e-08	5.92305e-06	10000;10891;1374;148327;1938;207;208;2194;2203;2309;23216;23411;2997;31;3172;32;3480;3643;3667;5106;51422;51552;51719;5208;5210;5211;5213;5214;5291;5293;5295;55012;5515;5518;5520;5521;5522;5525;5526;5527;55437;5562;5564;5565;57521;595;6198;6319;6794;7249;79602;81617;8408;8503;92335;948;9586	PRKAB2;PIK3CB;TSC2;CAB39;PPP2R5C;PFKL;SCD;FBP1;PIK3R1;ADIPOR2;PPP2R2C;PFKM;ACACA;PPP2R2B;CPT1A;RPS6KB1;CCND1;RAB14;STRADB;PPARGC1A;IGF1R;SIRT1;CREB5;FASN;PPP2R3C;RPTOR;PIK3CD;FOXO3;ACACB;IRS1;PPP2R2A;ULK1;AKT2;STRADA;AKT1;PPP2R1A;CD36;INSR;PRKAG2;STK11;PCK2;PRKAA1;PFKP;PFKFB2;CREB3L4;GYS1;TBC1D1;PFKFB4;CAB39L;PPP2R5B;PIK3R3;HNF4A;AKT3;PPP2R5A;EEF2;PPP2CA;PRKAB1			PIK3CB;INPP5D;CFL1;PIK3R1;RPS6KB1;AMPH;SPHK2;DOCK2;PIP5K1C;WASF3;ASAP1;PLA2G6;PAK1;ARPC1B;PIK3CD;PRKCB;CDC42;PLCG2;AKT2;AKT1;PLCG1;PLD1;VAV3;RAF1;ARPC3;VAV2;GSN;INPPL1;LYN;DNM2;PIK3R3;HCK;AKT3;PRKCE;FCGR2A;ARPC1A;ARPC5L
Overlap_Former_Current	hsa04211	Longevity regulating pathway	89	40	21.5201	1.85872	1.30985e-05	0.000711683	10000;108;10891;109;10919;111;113;115;1386;1388;148327;207;208;2309;23411;27244;3480;3643;3667;4790;51422;5291;5293;5295;5562;5564;5565;5567;57521;6198;6648;6794;7157;7249;79602;79813;8408;8503;9586;9821	PRKAB2;PIK3CB;TSC2;PIK3R1;ADIPOR2;EHMT2;TP53;RPS6KB1;ATF2;PPARGC1A;ADCY5;ADCY9;IGF1R;SIRT1;ATF6B;CREB5;RPTOR;ADCY2;ADCY7;PIK3CD;FOXO3;IRS1;ULK1;AKT2;AKT1;SESN1;RB1CC1;INSR;PRKAG2;STK11;PRKAA1;NFKB1;SOD2;PRKACB;CREB3L4;EHMT1;PIK3R3;AKT3;ADCY3;PRKAB1
Overlap_Former_Current	hsa04213	Longevity regulating pathway	62	30	14.9916	2.00113	2.77436e-05	0.00113055	10000;108;109;111;113;115;1410;207;208;2309;23411;3303;3305;3310;3312;3480;3643;3667;51422;5291;5293;5295;5562;5564;5565;5567;57521;6198;6648;8503	PRKAB2;PIK3CB;PIK3R1;RPS6KB1;ADCY5;ADCY9;IGF1R;SIRT1;RPTOR;ADCY2;ADCY7;PIK3CD;FOXO3;HSPA8;IRS1;AKT2;AKT1;CRYAB;INSR;PRKAG2;PRKAA1;SOD2;PRKACB;HSPA1L;HSPA1A;PIK3R3;AKT3;ADCY3;HSPA6;PRKAB1
Overlap_Former_Current	hsa04218	Cellular senescence	160	57	38.6879	1.47333	0.000684959	0.00797488	10000;1432;147746;1875;207;208;2113;22808;2309;23291;23411;2626;28996;3133;3134;3486;3708;4087;4088;4609;4616;4683;472;4772;4773;4775;4776;4790;5291;5293;5295;5499;5530;5533;55957;5606;5608;5728;5894;5925;595;678;7048;7157;7249;801;805;810;823;824;83593;8503;891;8945;896;90550;9261	GADD45B;PIK3CB;TSC2;MAP2K3;ETS1;RASSF5;PIK3R1;CAPN1;TP53;LIN37;NBN;TGFBR2;NFATC1;CCND1;MYC;SIRT1;E2F5;MAP2K6;IGFBP3;CALM1;CALM2;ZFP36L2;FBXW11;HLA-E;PIK3CD;ATM;FOXO3;SMAD3;AKT2;CAPN2;AKT1;NFATC3;CCND3;PTEN;RAF1;NFKB1;MAPKAPK2;BTRC;MRAS;RB1;CALML3;PPP1CA;MCU;GATA4;NFATC4;HIPK4;CCNB1;PPP3CC;NFATC2;PIK3R3;AKT3;SMAD2;HIPK2;PPP3CA;ITPR1;HLA-F;MAPK14			PPP2R5C;CACNA1C;RAPGEF4;PPP2R2C;CAMK2B;PPP2R2B;ATF2;RPS6KA5;ADCY5;RYR2;ADCY9;ATF6B;CREB5;SLC9A1;PPP2R3C;ADCY2;CALM1;CALM2;ATP2B2;ADCY7;SCN5A;KCNQ1;CREM;PPP2R2A;AKT2;SLC8A1;AKT1;ADRA1B;ATP1A2;PPP2R1A;CAMK2G;ATP1B3;BCL2;ATP2B4;PRKACB;CREB3L4;CALML3;PPP1CA;CACNB3;KCNE1;ATP2A2;CACNB4;PPP2R5B;GNAS;PPP1R1A;CACNA2D3;AKT3;ATP1B2;PPP2R5A;ADCY3;CACNB2;MAPK14;PPP2CA
Overlap_Former_Current	hsa04261	Adrenergic signaling in cardiomyocytes	144	53	34.8191	1.52215	0.000428669	0.00628936	10000;108;109;11069;111;113;115;1386;1388;1390;1432;147;148327;207;208;2778;3753;3784;477;482;483;488;491;493;5499;55012;5502;5515;5518;5520;5521;5522;5525;5526;5527;5567;55799;596;6262;6331;6546;6548;775;783;784;785;801;805;810;816;818;9252;9586	PPP2R5C;CACNA1C;RAPGEF4;PPP2R2C;CAMK2B;PPP2R2B;ATF2;RPS6KA5;ADCY5;RYR2;ADCY9;ATF6B;CREB5;SLC9A1;PPP2R3C;ADCY2;CALM1;CALM2;ATP2B2;ADCY7;SCN5A;KCNQ1;CREM;PPP2R2A;AKT2;SLC8A1;AKT1;ADRA1B;ATP1A2;PPP2R1A;CAMK2G;ATP1B3;BCL2;ATP2B4;PRKACB;CREB3L4;CALML3;PPP1CA;CACNB3;KCNE1;ATP2A2;CACNB4;PPP2R5B;GNAS;PPP1R1A;CACNA2D3;AKT3;ATP1B2;PPP2R5A;ADCY3;CACNB2;MAPK14;PPP2CA
Overlap_Former_Current	hsa04310	Wnt signaling pathway	146	49	35.3027	1.388	0.00619532	0.0359935	1454;1460;1487;1488;1499;1857;23002;23291;27130;29964;324;4041;4088;4609;4772;4773;4775;4776;50964;51176;5467;5530;5533;5567;5579;5599;5601;5602;56998;595;6934;7157;7471;7475;7476;7481;79718;7976;80319;816;818;8312;8322;8324;8326;8607;8945;896;9978	MAPK10;PPARD;DAAM1;TCF7L2;CTBP2;CAMK2B;TP53;RUVBL1;APC;NFATC1;CCND1;MYC;CXXC4;CSNK2B;CTBP1;FZD7;FBXW11;PRKCB;LRP5;SMAD3;WNT6;TBL1XR1;NFATC3;CCND3;INVS;FZD9;CAMK2G;MAPK9;FZD3;CSNK1E;PRKACB;WNT1;BTRC;FZD4;CTNNBIP1;AXIN1;WNT7A;PRICKLE4;NFATC4;WNT11;PPP3CC;MAPK8;NFATC2;CTNNB1;RBX1;LEF1;PPP3CA;SOST;DVL3
Overlap_Former_Current	hsa04360	Axon guidance	175	68	42.3149	1.607	9.1061e-06	0.000711683	10154;1020;10298;10500;10507;10509;1072;1944;1945;1946;1969;2041;2043;2047;2050;22854;23365;25;2534;25791;3611;3983;4233;4690;4773;4775;4776;5058;5062;5163;5291;5293;5295;5335;5336;54434;54437;54910;54961;5530;5533;5590;5727;5747;57556;57689;5894;5921;6092;64218;6586;659;7852;7869;7976;816;818;8440;84448;84628;8503;85464;8829;9037;91584;91653;9901;998	PIK3CB;PAK2;PTK2;EFNA4;EFNA3;CFL1;PIK3R1;CDK5;CAMK2B;SEMA6C;PRKCZ;ABLIM2;PLXNC1;SLIT3;EPHB1;SEMA4B;PAK1;NCK1;EPHA1;SEMA4C;CXCR4;PIK3CD;ROBO2;NCK2;BOC;CDC42;EFNA5;PLCG2;LRRC4C;PAK4;NFATC3;PLCG1;CAMK2G;SRGAP3;SEMA6A;FZD3;RAF1;PDK1;SEMA5A;FYN;SEMA5B;ABL1;SEMA3B;ARHGEF12;NTNG2;PTCH1;BMPR2;ILK;NRP1;EPHA2;RASA1;SSH1;NFATC4;PPP3CC;SSH2;SEMA4A;NTNG1;NFATC2;ABLIM1;SEMA4D;EPHB4;PIK3R3;NGEF;SSH3;EPHA4;PPP3C…
Overlap_Former_Current	hsa04390	Hippo signaling pathway	154	59	37.2371	1.58444	5.68286e-05	0.00185261	10413;122786;126374;1454;1495;1499;1739;1740;1742;1857;23291;23418;25937;26524;268;2736;29119;324;332;3398;3996;4086;4087;4088;4609;51176;5499;5515;5518;5520;5521;5522;5590;595;60;657;659;6934;7003;7048;71;7159;7161;7471;7475;7476;7481;7531;7976;8312;8322;8324;8326;8945;896;8994;9113;92597;999	MOB1B;YWHAE;TCF7L2;CTNNA1;TP53BP2;CTNNA3;PPP2R2C;LATS1;BMPR1A;FRMD6;PPP2R2B;TP73;DLG1;PRKCZ;APC;TGFBR2;CCND1;MYC;LATS2;SMAD1;BIRC5;WWTR1;FZD7;FBXW11;CRB1;LLGL1;SMAD3;WNT6;PPP2R2A;DLG4;CCND3;FZD9;PPP2R1A;AMH;TEAD1;FZD3;ACTG1;CSNK1E;WTIP;WNT1;BTRC;FZD4;GLI2;PPP1CA;YAP1;BMPR2;AXIN1;WNT7A;LIMD1;WNT11;CDH1;DLG2;CTNNB1;LEF1;ID2;SMAD2;ACTB;PPP2CA;DVL3
Overlap_Former_Current	hsa04510	Focal adhesion	199	82	48.1181	1.70414	5.81043e-08	9.471e-06	10000;10298;10451;1277;1280;1284;1292;1293;1297;1299;131873;1499;207;208;22801;2317;2324;23396;2534;256076;2889;3480;3611;3672;3673;3675;3679;3680;3693;3694;3696;3908;3911;4233;4636;4638;5058;5062;5154;5291;5293;5295;5499;55742;5579;5599;5601;5602;5649;5728;5747;5829;5894;5906;5908;5923;595;596;60;63923;64098;6464;6654;6655;7058;7059;7060;71;7143;7148;7410;7791;81;824;83660;8503;857;858;87;896;95…	MAPK10;PIK3CB;ITGB5;BCAR1;PAK2;PTK2;ITGB8;THBS4;PIK3R1;ACTN1;ITGA7;PDGFA;ITGA9;CCND1;IGF1R;TLN2;THBS2;PIP5K1C;PAK1;CAV1;COL4A2;RAP1B;ITGB6;PARVA;PIK3CD;TNN;PRKCB;CAV2;RAPGEF1;RAP1A;COL9A3;CDC42;LAMA5;PAK4;AKT2;TNXB;CAPN2;AKT1;COL6A3;CCND3;LAMA2;FLNB;RELN;ITGA1;PTEN;MYL5;MAPK9;BCL2;VAV3;ACTG1;RAF1;FYN;MYLK;THBS3;PPP1CA;SOS1;VAV2;ILK;ITGA11;COL6A5;ACTN4;SOS2;PARVG;PXN;COL2A1;FLT4;TNR;SHC1;MAPK8;ZYX…
Overlap_Former_Current	hsa04512	ECM-receptor interaction	82	31	19.8276	1.56348	0.00395594	0.0280356	1277;1280;1284;1292;1293;1297;1299;131873;22801;256076;3672;3673;3675;3679;3680;3693;3694;3696;375790;3908;3911;5649;63923;7058;7059;7060;7143;7148;948;960;9899	ITGB5;ITGB8;THBS4;ITGA7;ITGA9;THBS2;COL4A2;ITGB6;TNN;SV2B;COL9A3;LAMA5;TNXB;CD44;COL6A3;LAMA2;RELN;ITGA1;CD36;THBS3;ITGA11;COL6A5;COL2A1;TNR;COL6A6;AGRN;ITGA3;COL1A1;COL9A1;COL6A2;ITGA2
Overlap_Former_Current	hsa04520	Adherens junction	72	31	17.4096	1.78063	0.000312635	0.00574828	10458;10580;10810;1460;1495;1499;2241;2534;29119;3480;3643;4087;4088;4233;51176;52;5770;5777;5792;5795;60;6934;7048;7082;71;7525;81;87;9855;998;999	TCF7L2;CTNNA1;CTNNA3;PTPRJ;ACTN1;TGFBR2;IGF1R;CSNK2B;WASF3;BAIAP2;SMAD3;CDC42;FER;TJP1;FARP2;INSR;YES1;PTPN1;ACTG1;PTPN6;SORBS1;FYN;PTPRF;ACTN4;ACP1;CDH1;CTNNB1;LEF1;SMAD2;ACTB;MET
Overlap_Former_Current	hsa04530	Tight junction	170	55	41.1059	1.33801	0.00900468	0.0467311	10096;10097;154810;1739;1740;2017;23327;23562;2626;27134;3308;3996;4627;4628;5010;50848;51421;51422;51735;5515;5518;5520;5521;5522;5562;5564;5565;5567;5581;5590;5599;5601;5602;57530;5872;5906;595;5962;60;6794;7074;7082;71;7277;7430;79778;81;861;87;9074;9181;9223;9414;9693;998	MAPK10;PRKAB2;ARHGEF2;PPP2R2C;TIAM1;ACTN1;RUNX1;ACTR3;ACTR2;PPP2R2B;RAPGEF6;DLG1;PRKCZ;NEDD4L;CCND1;CLDN14;CLDN11;RDX;LLGL1;RAP1A;PPP2R2A;AMOTL2;CDC42;MAGI1;PPP2R1A;CLDN6;TJP1;MAPK9;PRKAG2;STK11;ACTG1;PRKAA1;PRKACB;CGN;MYH10;AMOTL1;MYH9;RAPGEF2;TJP3;ACTN4;GATA4;RAB13;TJP2;TUBA4A;MAPK8;DLG2;ACTB;MICALL2;HSPA4;CTTN;PRKCE;F11R;PPP2CA;PRKAB1;EZR
Overlap_Former_Current	hsa04550	Signaling pathways regulating pluripotency of stem cells	139	47	33.6101	1.39839	0.00620224	0.0359935	10000;10336;130399;1432;1499;1749;1857;207;208;2263;324;3398;3399;3480;3718;3720;3977;4086;4087;4088;4211;4609;463;5013;5080;5291;5293;5295;5894;64211;648;657;659;6774;7471;7475;7476;7481;7976;8312;8322;8324;8326;8503;92;93;9314	PIK3CB;KLF4;FGFR2;PIK3R1;STAT3;BMPR1A;JARID2;ACVR2A;ACVR2B;APC;MYC;IGF1R;PCGF3;LIFR;SMAD1;MEIS1;PAX6;JAK3;FZD7;PIK3CD;ZFHX3;SMAD3;WNT6;AKT2;AKT1;FZD9;BMI1;FZD3;OTX1;RAF1;WNT1;FZD4;BMPR2;AXIN1;WNT7A;WNT11;LHX5;ACVR1C;PIK3R3;DLX5;CTNNB1;AKT3;ID2;SMAD2;ID3;MAPK14;DVL3
Overlap_Former_Current	hsa04625	C-type lectin receptor signaling pathway	104	37	25.1471	1.47134	0.0057366	0.0359641	10000;114548;1432;1959;1960;207;208;22808;23365;3592;3659;3708;4772;4773;4775;4776;4790;5058;5291;5293;5295;5336;5530;5533;5599;5601;5602;5894;602;6772;801;805;810;8503;8844;9261;9641	MAPK10;PIK3CB;STAT1;PIK3R1;NFATC1;PAK1;CALM1;CALM2;PIK3CD;IKBKE;PLCG2;AKT2;AKT1;IL12A;NFATC3;IRF1;MAPK9;RAF1;NFKB1;BCL3;MAPKAPK2;NLRP3;MRAS;CALML3;ARHGEF12;NFATC4;KSR1;PPP3CC;MAPK8;NFATC2;EGR3;PIK3R3;AKT3;EGR2;PPP3CA;ITPR1;MAPK14
Overlap_Former_Current	hsa04662	B cell receptor signaling pathway	71	27	17.1678	1.57272	0.00629334	0.0359935	10000;10451;207;208;29760;3635;3636;4067;4772;4773;4775;4790;4793;5291;5293;5295;5336;5530;5533;5579;5777;5894;6654;6655;7410;84433;8503	PIK3CB;INPP5D;PIK3R1;NFATC1;PIK3CD;PRKCB;BLNK;PLCG2;AKT2;AKT1;NFATC3;CARD11;VAV3;RAF1;NFKB1;PTPN6;SOS1;VAV2;INPPL1;SOS2;LYN;PPP3CC;NFATC2;PIK3R3;AKT3;NFKBIB;PPP3CA
Overlap_Former_Current	hsa04666	Fc gamma R-mediated phagocytosis	91	37	22.0037	1.68153	0.000346798	0.00574828	10000;10094;10095;10451;10552;1072;10810;1785;1794;207;208;2212;23396;273;2934;3055;3635;3636;4067;5058;50807;5291;5293;5295;5335;5336;5337;5579;5581;56848;5894;6198;7410;81873;8398;8503;998	PIK3CB;INPP5D;CFL1;PIK3R1;RPS6KB1;AMPH;SPHK2;DOCK2;PIP5K1C;WASF3;ASAP1;PLA2G6;PAK1;ARPC1B;PIK3CD;PRKCB;CDC42;PLCG2;AKT2;AKT1;PLCG1;PLD1;VAV3;RAF1;ARPC3;VAV2;GSN;INPPL1;LYN;DNM2;PIK3R3;HCK;AKT3;PRKCE;FCGR2A;ARPC1A;ARPC5L			GADD45B;AFF1;ZEB1;PTK2;CDK14;BAIAP3;MLLT3;ASPSCR1;RUNX2;RUNX1;TP53;LDB1;FLI1;PDGFA;POLK;TGFBR2;RARA;MYC;ERG;IGF1R;SMAD1;RXRB;BMP2K;MEIS1;PBX3;PAX5;IGFBP3;MEF2C;ATM;NCOR1;H3F3A;SIX4;MITF;ZBTB17;JMJD1C;HIST1H3J;HIST1H3I;ETV5;ETV7;ETV6;WT1;SIN3A;BMI1;CDK9;NFKB1;ZBTB16;TMPRSS2;SLC45A3;CDKN1B;RXRA;DDX5;KLF3;EWSR1;RUNX1T1;ARNT2;BCL6;ID2;SP1;PAX8;PML;TLX1;CD86;NTRK1;MET
Overlap_Former_Current	hsa04710	Circadian rhythm	31	14	7.49578	1.86772	0.00838507	0.0455127	1408;1454;23291;26224;406;4862;51422;5562;5564;5565;6095;8863;8945;9978	PRKAB2;RORA;FBXL3;FBXW11;NPAS2;PRKAG2;PRKAA1;CSNK1E;PER3;BTRC;ARNTL;RBX1;CRY2;PRKAB1
Overlap_Former_Current	hsa04722	Neurotrophin signaling pathway	119	45	28.7741	1.5639	0.000580763	0.00701218	10000;10019;10603;1432;207;208;2309;25;2549;2889;3667;4790;4793;4914;4915;4916;5291;5293;5295;5335;5336;5599;5601;5602;5894;5906;5908;596;6196;627;6464;6654;6655;7157;7161;7531;801;805;810;816;818;8503;9252;9261;998	MAPK10;PIK3CB;YWHAE;NTRK2;PIK3R1;CAMK2B;TP53;TP73;RPS6KA5;CALM1;CALM2;RAP1B;PIK3CD;SH2B2;RAPGEF1;RAP1A;FOXO3;IRS1;CDC42;PLCG2;AKT2;AKT1;RPS6KA2;PLCG1;CAMK2G;SH2B3;MAPK9;BCL2;RAF1;NFKB1;NTRK3;MAPKAPK2;CALML3;SOS1;ABL1;BDNF;GAB1;SOS2;SHC1;MAPK8;PIK3R3;AKT3;NFKBIB;NTRK1;MAPK14
Overlap_Former_Current	hsa04725	Cholinergic synapse	112	40	27.0815	1.47702	0.00386999	0.0280356	10000;10681;108;109;1103;111;113;1131;1133;1136;1139;115;148327;207;208;2534;2775;2782;2785;2786;2788;3708;3763;3784;3786;43;5291;5293;5295;5567;5579;55970;596;773;774;775;816;818;8503;9586	PIK3CB;CHRM5;CACNA1C;GNAO1;PIK3R1;CAMK2B;GNG7;CHRM3;ADCY5;ADCY9;CREB5;GNB1;GNG3;ADCY2;GNB5;CHRNA7;ADCY7;PIK3CD;PRKCB;KCNQ1;AKT2;CACNA1A;AKT1;CAMK2G;KCNJ6;GNG4;BCL2;PRKACB;CREB3L4;FYN;KCNQ3;CHRNA3;CACNA1B;PIK3R3;AKT3;ADCY3;ITPR1;ACHE;CHAT;GNG12
Overlap_Former_Current	hsa04728	Dopaminergic synapse	131	50	31.6757	1.5785	0.00022735	0.00463226	10000;10681;111;1386;1388;1432;148327;1644;207;208;2774;2775;2778;2782;2785;2786;2788;2890;3708;3762;3763;406;5499;55012;5515;5518;5520;5521;5522;5525;5526;5527;5530;5533;5567;5579;55970;5599;5601;5602;6571;773;774;775;801;805;810;816;818;9586	MAPK10;SLC18A2;PPP2R5C;CACNA1C;GNAO1;PPP2R2C;CAMK2B;PPP2R2B;GNG7;ATF2;DDC;ADCY5;ATF6B;CREB5;GNB1;PPP2R3C;GNG3;GNB5;CALM1;CALM2;GNAL;PRKCB;PPP2R2A;AKT2;CACNA1A;GRIA1;AKT1;PPP2R1A;CAMK2G;KCNJ5;KCNJ6;GNG4;MAPK9;PRKACB;CREB3L4;CALML3;PPP1CA;CACNA1B;PPP2R5B;GNAS;PPP3CC;MAPK8;ARNTL;AKT3;PPP2R5A;PPP3CA;ITPR1;MAPK14;PPP2CA;GNG12
Overlap_Former_Current	hsa04750	Inflammatory mediator regulation of TRP channels	99	36	23.9381	1.50388	0.00425587	0.0289044	108;109;111;113;115;1432;239;2778;3556;3708;41;4914;5291;5293;5295;5335;5336;5499;5567;5579;5581;5583;5599;5601;5602;5606;5608;5734;7442;801;805;810;816;818;8398;8503	MAPK10;PIK3CB;MAP2K3;TRPV1;PIK3R1;CAMK2B;ADCY5;PRKCH;ADCY9;MAP2K6;ADCY2;PLA2G6;CALM1;CALM2;ADCY7;PIK3CD;PRKCB;PLCG2;ASIC1;PLCG1;CAMK2G;MAPK9;PRKACB;CALML3;PPP1CA;ALOX12;IL1RAP;PTGER4;GNAS;MAPK8;PIK3R3;ADCY3;PRKCE;ITPR1;NTRK1;MAPK14
Overlap_Former_Current	hsa04810	Regulation of actin cytoskeleton	213	76	51.5033	1.47563	8.95986e-05	0.00243409	10094;10095;10298;10451;10458;10552;1072;10788;1131;1133;221178;2250;2252;2263;22801;22808;23191;23365;23396;26291;26999;27006;2768;2934;3071;324;3672;3673;3675;3679;3680;3687;3693;3694;3696;4627;4628;4636;4638;5058;5062;50649;5154;5291;5293;5295;5305;54434;54961;5499;55970;57121;5747;5829;5894;5962;60;6548;6654;6655;7074;71;7410;7430;7852;81;81624;81873;8396;8503;85464;87;8874;89846;9564;998	PIK3CB;ITGB5;ARHGEF4;BCAR1;PAK2;PTK2;CHRM5;LPAR5;ITGB8;FGFR2;CFL1;PIK3R1;CYFIP2;TIAM1;ACTN1;ITGA7;PDGFA;CHRM3;ITGA9;ARHGEF7;APC;PIP5K1C;SLC9A1;ITGAX;PIP4K2B;IQGAP2;BAIAP2;PAK1;ARPC1B;SPATA13;ITGB6;CXCR4;PIK3CD;RDX;FGF7;PIP4K2A;CDC42;PAK4;ITGA1;MYL5;VAV3;ACTG1;RAF1;ARPC3;CYFIP1;MRAS;MYLK;MYH10;PPP1CA;SOS1;VAV2;ARHGEF12;FGF21;MYH9;GSN;ITGA11;FGD3;SSH1;ACTN4;SOS2;PXN;DIAPH3;FGF5;SSH2;GNA12;NCKAP1L;P…
Overlap_Former_Current	hsa04910	Insulin signaling pathway	137	50	33.1265	1.50936	0.00076868	0.00819696	10000;10211;10580;10603;10891;207;208;2194;2203;23265;2889;2997;3098;31;32;3636;3643;3667;5106;51422;51763;5261;5291;5293;5295;5499;5562;5564;5565;5567;5575;5590;5599;5601;5602;57521;5770;5792;5894;6198;6464;6654;6655;7249;801;805;810;8503;8835;9322	MAPK10;PRKAB2;PIK3CB;TSC2;HK1;PRKAR1B;FBP1;PIK3R1;ACACA;PRKCZ;RPS6KB1;PPARGC1A;FASN;RPTOR;CALM1;CALM2;PIK3CD;SH2B2;RAPGEF1;ACACB;IRS1;AKT2;FLOT1;AKT1;INPP5K;MAPK9;INSR;PRKAG2;PTPN1;PCK2;RAF1;PRKAA1;PRKACB;SORBS1;CALML3;PPP1CA;SOS1;PTPRF;GYS1;INPPL1;EXOC7;SOCS2;SOS2;PHKG2;SHC1;MAPK8;PIK3R3;AKT3;PRKAB1;TRIP10
Overlap_Former_Current	hsa04914	Progesterone-mediated oocyte maturation	99	36	23.9381	1.50388	0.00425587	0.0289044	10000;10393;10459;108;109;111;113;115;132864;1432;207;208;22849;25847;29882;3320;3480;51433;5291;5293;5295;5567;5599;5601;5602;5894;6196;64506;64682;699;8379;8503;8697;891;995;996	MAPK10;PIK3CB;ANAPC5;ANAPC2;MAD1L1;BUB1;PIK3R1;ADCY5;ADCY9;IGF1R;CPEB2;ADCY2;CDC27;ADCY7;PIK3CD;CPEB1;ANAPC10;MAD2L2;AKT2;AKT1;RPS6KA2;ANAPC1;MAPK9;RAF1;CDC25C;PRKACB;CDC23;CCNB1;MAPK8;CPEB3;PIK3R3;AKT3;ADCY3;HSP90AA1;ANAPC13;MAPK14
Overlap_Former_Current	hsa04915	Estrogen signaling pathway	137	47	33.1265	1.4188	0.00455467	0.0303025	10000;10499;108;109;111;113;115;1386;1388;148327;207;208;2099;2100;2289;2550;2775;2778;3303;3305;3310;3312;3320;3708;3762;3763;4313;5291;5293;5295;54474;5567;5894;5914;596;6464;6654;6655;6667;7039;801;805;810;8503;9166;9568;9586	PIK3CB;GABBR1;GNAO1;PIK3R1;ESR2;ESR1;ATF2;RARA;ADCY5;ADCY9;GABBR2;ATF6B;CREB5;ADCY2;TGFA;CALM1;CALM2;ADCY7;PIK3CD;MMP2;EBAG9;KRT20;HSPA8;AKT2;AKT1;KCNJ5;KCNJ6;BCL2;RAF1;PRKACB;FKBP5;CREB3L4;HSPA1L;HSPA1A;CALML3;SOS1;NCOA2;SOS2;GNAS;SHC1;PIK3R3;AKT3;SP1;ADCY3;HSP90AA1;HSPA6;ITPR1
Overlap_Former_Current	hsa04917	Prolactin signaling pathway	70	27	16.926	1.59518	0.00503623	0.0328362	10000;1432;1586;207;208;2099;2100;2309;2592;3659;4790;5291;5293;5295;5599;5601;5602;5618;5894;595;6464;6654;6655;6772;6774;8503;8835	MAPK10;PIK3CB;STAT1;PIK3R1;STAT3;ESR2;ESR1;CCND1;GALT;PIK3CD;FOXO3;AKT2;AKT1;IRF1;CYP17A1;MAPK9;RAF1;NFKB1;SOS1;SOCS2;SOS2;SHC1;MAPK8;PRLR;PIK3R3;AKT3;MAPK14			PIK3CB;TSC2;LPAR5;ARF1;PIK3R1;RAPGEF4;AGPAT1;PDGFA;PTK2B;DGKQ;ADCY5;ADCY9;CYTH4;SPHK2;PIP5K1C;CYTH3;ADCY2;ADCY7;PIK3CD;DGKI;GRM4;PLCG2;AKT2;DGKH;AKT1;DGKG;PLCG1;PLD1;RALGDS;INSR;RAF1;FYN;MRAS;SOS1;RALB;GAB1;GRM5;DGKA;SOS2;GNAS;GRM8;SHC1;GNA12;DNM2;PIK3R3;GRM7;LPAR3;AKT3;ADCY3;RALA
Overlap_Former_Current	hsa04919	Thyroid hormone signaling pathway	116	46	28.0487	1.64	0.000142057	0.00356235	10000;10499;116931;117247;1499;1827;207;208;2099;23389;25942;2626;4609;477;482;483;4855;488;5208;5214;5291;5293;5295;5335;5336;5567;5579;5894;595;60;6256;6257;6513;6548;6772;71;7157;7249;842;84812;8503;8850;90390;9611;9862;9882	PIK3CB;TSC2;STAT1;MED24;PIK3R1;TP53;ESR1;CCND1;MYC;SLC9A1;RXRB;PIK3CD;PRKCB;NCOR1;PLCG2;AKT2;MED13L;AKT1;ATP1A2;PLCG1;ATP1B3;SLC16A10;SIN3A;RCAN1;ACTG1;RAF1;PFKP;PRKACB;PFKFB2;NOTCH4;KAT2B;PLCD4;RXRA;MED30;MED12L;NCOA2;ATP2A2;GATA4;TBC1D4;PIK3R3;CTNNB1;AKT3;ATP1B2;ACTB;CASP9;SLC2A1
Overlap_Former_Current	hsa04920	Adipocytokine signaling pathway	69	29	16.6842	1.73818	0.000779465	0.00819696	10000;10891;1374;181;207;208;2180;2181;23305;32;3667;4790;4793;5106;51422;5562;5564;5565;5599;5601;5602;6256;6257;6513;6774;6794;7133;79602;948	MAPK10;PRKAB2;ACSL6;ADIPOR2;TNFRSF1B;STAT3;CPT1A;PPARGC1A;RXRB;ACACB;IRS1;AKT2;AKT1;ACSL1;CD36;MAPK9;PRKAG2;STK11;PCK2;PRKAA1;NFKB1;RXRA;ACSL3;MAPK8;AKT3;NFKBIB;AGRP;SLC2A1;PRKAB1
Overlap_Former_Current	hsa04925	Aldosterone synthesis and secretion	96	34	23.2127	1.46471	0.00851618	0.0455127	108;109;111;113;115;1386;1388;148327;221955;23683;2778;3164;3708;3762;3949;477;482;483;491;493;51305;5567;5579;5581;57118;775;801;805;810;816;818;8536;949;9586	CACNA1C;CAMK2B;ATF2;ADCY5;ADCY9;ATF6B;CREB5;NR4A1;ADCY2;CALM1;CALM2;ATP2B2;ADCY7;PRKCB;CAMK1;ATP1A2;CAMK2G;ATP1B3;KCNJ5;ATP2B4;PRKACB;LDLR;CREB3L4;CAMK1D;CALML3;GNAS;SCARB1;KCNK9;PRKD3;ATP1B2;DAGLB;ADCY3;PRKCE;ITPR1			0.0289044	108;109;111;113;115;1432;239;2778;3556;3708;41;4914;5291;5293;5295;5335;5336;5499;5567;5579;5581;5583;5599;5601;5602;5606;5608;5734;7442;801;805;810;816;818;8398;8503	MAPK10;PIK3CB;MAP2K3;TRPV1;PIK3R1;CAMK2B;ADCY5;PRKCH;ADCY9;MAP2K6;ADCY2;PLA2G6;CALM1;CALM2;ADCY7;PIK3CD;PRKCB;PLCG2;ASIC1;PLCG1;CAMK2G;MAPK9;PRKACB;CALML3;PPP1CA;ALOX12;IL1RAP;PTGER4;GNAS;MAPK8;PIK3R3;ADCY3;PRKCE;ITPR1;NTRK1;MAPK14
Overlap_Former_Current	hsa04931	Insulin resistance	107	42	25.8725	1.62334	0.000352655	0.00574828	10000;10891;11000;11001;133522;1374;148327;207;208;28965;2997;32;3643;3667;4790;5106;51422;5291;5293;5295;5499;5562;5564;5565;5579;5581;5590;5599;5601;5602;5728;5770;5792;6196;6198;6513;6774;7376;8503;948;9586;9882	MAPK10;PRKAB2;PIK3CB;PIK3R1;STAT3;PRKCZ;CPT1A;RPS6KB1;PPARGC1A;CREB5;PIK3CD;PRKCB;ACACB;IRS1;AKT2;AKT1;RPS6KA2;SLC27A6;CD36;PTEN;MAPK9;INSR;PRKAG2;PTPN1;PCK2;PRKAA1;NFKB1;CREB3L4;PPP1CA;PTPRF;GYS1;NR1H2;SLC27A2;TBC1D4;MAPK8;PIK3R3;AKT3;SLC27A3;PRKCE;SLC2A1;PRKAB1;PPARGC1B
Overlap_Former_Current	hsa04934	Cushing syndrome	154	51	37.2371	1.3696	0.00710322	0.039925	1027;108;109;111;113;115;1386;1388;1394;1395;148327;1499;1586;1857;2778;3164;324;3708;3949;405;50940;51176;5151;5567;56246;57552;5906;5908;5925;595;6667;6934;7471;7475;7476;7481;775;7976;79798;816;818;8312;8322;8324;8326;8622;9049;9070;9101;949;9586	CACNA1C;TCF7L2;NCEH1;CAMK2B;CRHR1;ATF2;APC;CCND1;ADCY5;ADCY9;ATF6B;CREB5;NR4A1;ADCY2;RAP1B;FZD7;ADCY7;ARMC5;MRAP;RAP1A;WNT6;PDE11A;FZD9;CAMK2G;CYP17A1;FZD3;PRKACB;WNT1;LDLR;CREB3L4;FZD4;CDKN1B;RB1;CRHR2;AXIN1;AIP;WNT7A;PDE8B;WNT11;PDE8A;GNAS;SCARB1;ASH2L;CTNNB1;LEF1;SP1;ADCY3;ITPR1;USP8;ARNT;DVL3
Overlap_Former_Current	hsa05100	Bacterial invasion of epithelial cells	74	36	17.8932	2.01194	3.82343e-06	0.000415479	10094;10095;10459;10552;10801;1213;1495;1499;1785;2017;23176;23607;2549;29119;3611;4233;4735;5291;5293;5295;55752;5747;5829;60;6464;71;79658;81873;8218;8503;857;858;9564;9844;998;999	PIK3CB;BCAR1;PTK2;SEPT11;CTNNA1;PIK3R1;CTNNA3;ELMO1;SEPT8;ARPC1B;CAV1;PIK3CD;CAV2;CDC42;MAD2L2;ARHGAP10;CLTC;ACTG1;ARPC3;SEPT9;ILK;CD2AP;CLTCL1;GAB1;PXN;SHC1;DNM2;PIK3R3;CDH1;CTNNB1;ACTB;CTTN;SEPT2;ARPC1A;ARPC5L;MET
Overlap_Former_Current	hsa05165	Human papillomavirus infection	339	111	81.97	1.35415	0.000162098	0.00377457	10000;1027;1108;11317;1277;1280;1284;1292;1293;1297;1299;131873;148327;1499;155066;1739;1740;1857;207;208;22801;256076;2778;3133;3134;324;3516;3659;3672;3673;3675;3679;3680;3693;3694;3696;3908;3911;3996;4599;472;4790;4855;50617;51564;527;528;529;5291;5293;5295;54626;55012;5515;5518;5520;5521;5522;5525;5526;5527;55534;5567;5590;5610;5649;5700;5728;5734;5747;5829;5894;5925;595;6198;63923;6654;6655;…	PIK3CB;TSC2;ITGB5;PTK2;PPP2R5C;STAT1;ITGB8;TYK2;THBS4;PSMC1;TCF7L2;ATP6V1E2;PIK3R1;PPP2R2C;TP53;PPP2R2B;ITGA7;DLG1;PRKCZ;ATP6V0C;MAML3;RPS6KB1;ITGA9;APC;CCND1;THBS2;CREB5;PPP2R3C;COL4A2;ITGB6;FZD7;CHD4;HLA-E;PIK3CD;TNN;HES2;HDAC4;HDAC9;RBPJ;ATM;LLGL1;UBE3A;IKBKE;COL9A3;WNT6;PPP2R2A;CDC42;LAMA5;AKT2;MAGI1;TNXB;AKT1;COL6A3;CCND3;LAMA2;FZD9;PPP2R1A;RELN;IRF1;ITGA1;MX1;PTEN;ATP6V0E2;FZD3;HDAC11;RAF1;…			0.0352086	10007;140838;1727;197258;2584;2592;2762;3098;4351;51005;51167;51706;5372;5373;54187;55577;55907;606495;7264;8790	HK1;NANP;CYB5R3;GMDS;NANS;PMM1;GALT;CMAS;FPGT;NAGK;PMM2;CYB5R1;AMDHD2;GALK1;FUK;CYB5RL;MPI;CYB5R4;GNPDA1;TSTA3
Overlap_Former_Current	hsa05200	Pathways in cancer	526	160	127.187	1.258	0.000419091	0.00628936	10000;10125;1027;10681;108;109;111;112399;113;115;1163;119391;1284;1439;1487;1488;1495;1499;1728;1857;2034;2056;207;208;2099;2100;2113;2122;2250;2252;2263;2324;23365;23566;23604;238;25;26291;27006;2736;2768;2778;2782;2785;2786;2788;29119;317;324;332;3320;3480;3481;3592;3595;3673;3675;3718;374654;3908;3911;4041;405;4087;4088;4233;4259;4286;4292;4313;4436;4437;4609;4616;4790;4855;4914;51176;51426;5…	MAPK10;GADD45B;PPARD;PIK3CB;IL12RB2;MGST3;PTK2;STAT1;LPAR5;ETS1;FGFR2;TCF7L2;CTNNA1;CTBP2;RASSF5;MECOM;PIK3R1;CTNNA3;STAT3;CAMK2B;RUNX1;TP53;EPO;ESR2;PDGFA;ESR1;POLK;GNG7;RPS6KB1;APC;TGFBR2;CCND1;RARA;RPS6KA5;EPAS1;ADCY5;MYC;ADCY9;IGF1R;GNB1;GNG3;RXRB;ADCY2;BIRC5;GSTO2;GNB5;CTBP1;TGFA;CALM1;CALM2;COL4A2;APAF1;JAK3;FZD7;PMAIP1;CXCR4;PIM1;ADCY7;PIK3CD;BID;PRKCB;FGF7;MMP2;LRP5;SMAD3;MITF;NCOA4;WNT6;…			10000;114548;1432;1959;1960;207;208;22808;23365;3592;3659;3708;4772;4773;4775;4776;4790;5058;5291;5293;5295;5336;5530;5533;5599;5601;5602;5894;602;6772;801;805;810;8503;8844;9261;9641	MAPK10;PIK3CB;STAT1;PIK3R1;NFATC1;PAK1;CALM1;CALM2;PIK3CD;IKBKE;PLCG2;AKT2;AKT1;IL12A;NFATC3;IRF1;MAPK9;RAF1;NFKB1;BCL3;MAPKAPK2;NLRP3;MRAS;CALML3;ARHGEF12;NFATC4;KSR1;PPP3CC;MAPK8;NFATC2;EGR3;PIK3R3;AKT3;EGR2;PPP3CA;ITPR1;MAPK14
Overlap_Former_Current	hsa05202	Transcriptional misregulation in cancer	186	64	44.9747	1.42302	0.000952558	0.00913335	1025;1027;1655;2078;2119;2120;2130;221037;2313;25942;3020;3195;3398;3480;3486;4086;4208;4211;4233;4286;4299;4300;4609;4616;472;4790;4914;5079;5090;51274;51426;51513;5154;51804;5218;5371;55589;5747;5914;604;6256;6257;648;6667;6935;7048;7113;7157;7490;7704;7709;7849;79058;8354;8356;85414;860;861;862;8861;8938;942;9611;9915	GADD45B;AFF1;ZEB1;PTK2;CDK14;BAIAP3;MLLT3;ASPSCR1;RUNX2;RUNX1;TP53;LDB1;FLI1;PDGFA;POLK;TGFBR2;RARA;MYC;ERG;IGF1R;SMAD1;RXRB;BMP2K;MEIS1;PBX3;PAX5;IGFBP3;MEF2C;ATM;NCOR1;H3F3A;SIX4;MITF;ZBTB17;JMJD1C;HIST1H3J;HIST1H3I;ETV5;ETV7;ETV6;WT1;SIN3A;BMI1;CDK9;NFKB1;ZBTB16;TMPRSS2;SLC45A3;CDKN1B;RXRA;DDX5;KLF3;EWSR1;RUNX1T1;ARNT2;BCL6;ID2;SP1;PAX8;PML;TLX1;CD86;NTRK1;MET			HK1;PFKL;FBP1;GMDS;PFKM;PMM1;FPGT;PMM2;FUK;TPI1;PFKP;PFKFB2;MPI;PFKFB4;TSTA3
Overlap_Former_Current	hsa05205	Proteoglycans in cancer	201	71	48.6017	1.46085	0.000214503	0.00463226	10000;10855;1432;1499;1655;2017;207;208;2099;22808;2317;23365;2549;2817;286;288;3480;3481;3673;3693;3708;4087;4233;4313;4609;5058;5291;5293;5295;5335;5336;5499;5567;5579;5727;5747;5777;5829;5894;595;5962;60;6198;6548;6654;6655;6774;7074;7078;7099;71;7157;7410;7430;7471;7475;7476;7481;7976;816;818;8322;8324;8326;84309;8503;857;858;960;967;998	ANK3;PIK3CB;ITGB5;PTK2;HPSE;PIK3R1;STAT3;GPC1;TIAM1;CAMK2B;TP53;CD63;ESR1;RPS6KB1;CCND1;MYC;IGF1R;SLC9A1;PAK1;CAV1;FZD7;PIK3CD;PRKCB;CAV2;RDX;MMP2;WNT6;CDC42;PLCG2;AKT2;CD44;ANK1;AKT1;TIMP3;NUDT16L1;FZD9;PLCG1;FLNB;CAMK2G;IGF2;FZD3;TLR4;ACTG1;RAF1;PRKACB;PTPN6;WNT1;FZD4;MRAS;PPP1CA;SOS1;VAV2;ARHGEF12;PTCH1;DDX5;GAB1;WNT7A;SOS2;WNT11;PXN;PIK3R3;CTNNB1;AKT3;SMAD2;ACTB;CTTN;ITPR1;ITGA2;MAPK14;MET;EZR
Overlap_Former_Current	hsa05210	Colorectal cancer	86	39	20.7948	1.87547	1.29312e-05	0.000711683	10000;1499;2069;207;208;324;332;4087;4088;4292;4436;4437;4609;4616;51176;51426;5291;5293;5295;5366;5599;5601;5602;5894;5898;5899;5900;595;596;6198;6654;6655;6934;7039;7048;7157;8312;842;8503	MAPK10;GADD45B;PIK3CB;TCF7L2;PIK3R1;TP53;POLK;RPS6KB1;APC;TGFBR2;CCND1;MYC;BIRC5;TGFA;PMAIP1;PIK3CD;SMAD3;MLH1;AKT2;AKT1;RALGDS;MAPK9;BCL2;RAF1;SOS1;RALB;MSH3;AXIN1;SOS2;EREG;MAPK8;PIK3R3;CTNNB1;AKT3;LEF1;SMAD2;MSH2;CASP9;RALA			0.00620224	0.0359935	10000;10336;130399;1432;1499;1749;1857;207;208;2263;324;3398;3399;3480;3718;3720;3977;4086;4087;4088;4211;4609;463;5013;5080;5291;5293;5295;5894;64211;648;657;659;6774;7471;7475;7476;7481;7976;8312;8322;8324;8326;8503;92;93;9314	PIK3CB;KLF4;FGFR2;PIK3R1;STAT3;BMPR1A;JARID2;ACVR2A;ACVR2B;APC;MYC;IGF1R;PCGF3;LIFR;SMAD1;MEIS1;PAX6;JAK3;FZD7;PIK3CD;ZFHX3;SMAD3;WNT6;AKT2;AKT1;FZD9;BMI1;FZD3;OTX1;RAF1;WNT1;FZD4;BMPR2;AXIN1;WNT7A;WNT11;LHX5;ACVR1C;PIK3R3;DLX5;CTNNB1;AKT3;ID2;SMAD2;ID3;MAPK14;DVL3
Overlap_Former_Current	hsa05211	Renal cell carcinoma	69	28	16.6842	1.67824	0.00181476	0.0147903	10000;10298;112399;201163;2034;207;208;2113;2549;2889;405;4233;5058;5062;5291;5293;5295;5894;5906;5908;6513;6654;6655;7039;8503;9915;9978;998	PIK3CB;PAK2;ETS1;PIK3R1;EPAS1;PAK1;TGFA;RAP1B;FLCN;PIK3CD;RAPGEF1;RAP1A;CDC42;PAK4;AKT2;AKT1;RAF1;SOS1;GAB1;SOS2;PIK3R3;ARNT2;AKT3;RBX1;EGLN3;ARNT;SLC2A1;MET			10000;119391;1432;1499;1535;1728;1843;207;208;25828;2817;3320;4205;4208;4259;4313;445;4790;4880;5154;5291;5293;5295;5562;5590;5599;5601;5602;5608;5747;596;60;657;659;6612;71;7157;7341;801;805;810;8503;857;858;9181;92;93	MAPK10;PIK3CB;ARHGEF2;MGST3;PTK2;PIK3R1;GPC1;BMPR1A;TP53;ACVR2A;PDGFA;PRKCZ;ACVR2B;CYBA;MAP2K6;GSTO2;CAV1;CALM1;CALM2;PIK3CD;MEF2C;CAV2;MMP2;AKT2;AKT1;MEF2A;NQO1;MAPK9;BCL2;ACTG1;PRKAA1;NFKB1;CALML3;ASS1;BMPR2;DUSP1;SUMO3;MAPK8;SUMO1;PIK3R3;CTNNB1;TXN2;AKT3;ACTB;HSP90AA1;MAPK14;NPPC
Overlap_Former_Current	hsa05212	Pancreatic cancer	75	31	18.135	1.70941	0.000733155	0.00819696	10000;207;208;4087;4088;4616;4790;51426;5291;5293;5295;5337;5599;5601;5602;5888;5894;5898;5899;5900;5925;595;6198;6772;6774;7039;7048;7157;842;8503;998	MAPK10;GADD45B;PIK3CB;STAT1;PIK3R1;STAT3;TP53;POLK;RPS6KB1;TGFBR2;CCND1;TGFA;PIK3CD;SMAD3;CDC42;AKT2;AKT1;PLD1;RALGDS;MAPK9;RAF1;NFKB1;RB1;RALB;RAD51;MAPK8;PIK3R3;AKT3;SMAD2;CASP9;RALA			10000;10451;207;208;29760;3635;3636;4067;4772;4773;4775;4790;4793;5291;5293;5295;5336;5530;5533;5579;5777;5894;6654;6655;7410;84433;8503	PIK3CB;INPP5D;PIK3R1;NFATC1;PIK3CD;PRKCB;BLNK;PLCG2;AKT2;AKT1;NFATC3;CARD11;VAV3;RAF1;NFKB1;PTPN6;SOS1;VAV2;INPPL1;SOS2;LYN;PPP3CC;NFATC2;PIK3R3;AKT3;NFKBIB;PPP3CA
Overlap_Former_Current	hsa05213	Endometrial cancer	58	28	14.0244	1.99652	5.38069e-05	0.00185261	10000;1495;1499;207;208;2309;29119;324;3611;4292;4609;4616;51176;51426;5291;5293;5295;5728;5894;595;6654;6655;6934;7157;8312;842;8503;999	GADD45B;PIK3CB;TCF7L2;CTNNA1;PIK3R1;CTNNA3;TP53;POLK;APC;CCND1;MYC;PIK3CD;FOXO3;MLH1;AKT2;AKT1;PTEN;RAF1;SOS1;ILK;AXIN1;SOS2;PIK3R3;CDH1;CTNNB1;AKT3;LEF1;CASP9
Overlap_Former_Current	hsa05214	Glioma	71	28	17.1678	1.63096	0.00298761	0.0237551	10000;207;208;3480;4616;51426;5154;5291;5293;5295;5335;5336;5579;5728;5894;5925;595;6464;6654;6655;7039;7157;801;805;810;816;818;8503	GADD45B;PIK3CB;PIK3R1;CAMK2B;TP53;PDGFA;POLK;CCND1;IGF1R;TGFA;CALM1;CALM2;PIK3CD;PRKCB;PLCG2;AKT2;AKT1;PLCG1;CAMK2G;PTEN;RAF1;RB1;CALML3;SOS1;SOS2;SHC1;PIK3R3;AKT3			MAPK10;PIK3CB;TSC2;PIK3R1;PDGFA;CHKA;RPS6KB1;DGKQ;PIP5K1C;WASF3;SLC44A3;PCYT1A;SLC44A5;PIK3CD;DGKI;PRKCB;AKT2;SLC22A5;DGKH;AKT1;DGKG;PLCG1;PLD1;RALGDS;MAPK9;RAF1;SOS1;DGKA;SOS2;MAPK8;SLC22A4;PIK3R3;AKT3;SP1;SLC22A2
Overlap_Former_Current	hsa05223	Non-small cell lung cancer	66	29	15.9588	1.81718	0.000319031	0.00574828	10000;207;208;2272;2309;238;3718;4616;51426;5291;5293;5295;5335;5336;5579;5894;5925;595;6256;6257;6654;6655;6774;6789;7039;7157;83593;842;8503	GADD45B;PIK3CB;FHIT;RASSF5;PIK3R1;STAT3;TP53;POLK;CCND1;RXRB;TGFA;JAK3;PIK3CD;PRKCB;FOXO3;PLCG2;AKT2;AKT1;PLCG1;RAF1;RB1;SOS1;RXRA;SOS2;STK4;PIK3R3;AKT3;CASP9;ALK
Overlap_Former_Current	hsa05225	Hepatocellular carcinoma	168	58	40.6223	1.42779	0.00147643	0.0126662	10000;119391;1499;1728;1857;207;208;2549;324;3480;3481;4041;4087;4088;4233;4259;4609;4616;51176;51426;5291;5293;5295;5335;5336;5579;5728;57492;5894;5925;595;60;6198;6464;6597;6599;6601;6605;6654;6655;6934;7015;7039;7048;71;7157;7296;7471;7475;7476;7481;7976;8110;8312;8322;8324;8326;8503	GADD45B;PIK3CB;MGST3;TCF7L2;PIK3R1;TP53;POLK;RPS6KB1;APC;TGFBR2;CCND1;MYC;IGF1R;SMARCC2;SMARCA4;DPF3;GSTO2;TGFA;SMARCE1;FZD7;ARID1B;PIK3CD;PRKCB;LRP5;SMAD3;WNT6;PLCG2;AKT2;AKT1;FZD9;PLCG1;NQO1;IGF2;PTEN;FZD3;ACTG1;RAF1;WNT1;FZD4;SMARCC1;RB1;TXNRD1;SOS1;TERT;AXIN1;GAB1;WNT7A;SOS2;WNT11;SHC1;PIK3R3;CTNNB1;AKT3;LEF1;SMAD2;ACTB;MET;DVL3			CACNA1C;CAMK2B;ATF2;ADCY5;ADCY9;ATF6B;CREB5;NR4A1;ADCY2;CALM1;CALM2;ATP2B2;ADCY7;PRKCB;CAMK1;ATP1A2;CAMK2G;ATP1B3;KCNJ5;ATP2B4;PRKACB;LDLR;CREB3L4;CAMK1D;CALML3;GNAS;SCARB1;KCNK9;PRKD3;ATP1B2;DAGLB;ADCY3;PRKCE;ITPR1
Overlap_Former_Current	hsa05226	Gastric cancer	149	53	36.0281	1.47107	0.00108218	0.00979975	10000;1015;1027;1495;1499;1857;207;208;2250;2252;2263;2549;26291;27006;29119;324;4041;4087;4088;4233;4292;4609;4616;51176;51426;5291;5293;5295;5894;5925;595;596;6198;6256;6257;6464;6654;6655;6934;7015;7048;7157;7471;7475;7476;7481;7976;8312;8322;8324;8326;8503;999	GADD45B;PIK3CB;FGFR2;TCF7L2;CTNNA1;PIK3R1;CTNNA3;TP53;CDH17;POLK;RPS6KB1;APC;TGFBR2;CCND1;MYC;RXRB;FZD7;PIK3CD;FGF7;LRP5;SMAD3;WNT6;MLH1;AKT2;AKT1;FZD9;BCL2;FZD3;RAF1;WNT1;FZD4;CDKN1B;RB1;SOS1;RXRA;FGF21;TERT;AXIN1;GAB1;WNT7A;SOS2;WNT11;FGF5;SHC1;PIK3R3;CDH1;CTNNB1;AKT3;LEF1;SMAD2;FGF22;MET;DVL3
Overlap_Former_Current	hsa05231	Choline metabolism in cancer	99	35	23.9381	1.4621	0.00791685	0.043744	10000;10810;1119;126969;1606;1608;160851;1609;204962;207;208;23396;5130;5154;5291;5293;5295;5335;5337;5579;5599;5601;5602;5894;5900;6198;6582;6583;6584;6654;6655;6667;7249;8503;9162	MAPK10;PIK3CB;TSC2;PIK3R1;PDGFA;CHKA;RPS6KB1;DGKQ;PIP5K1C;WASF3;SLC44A3;PCYT1A;SLC44A5;PIK3CD;DGKI;PRKCB;AKT2;SLC22A5;DGKH;AKT1;DGKG;PLCG1;PLD1;RALGDS;MAPK9;RAF1;SOS1;DGKA;SOS2;MAPK8;SLC22A4;PIK3R3;AKT3;SP1;SLC22A2
Overlap_Former_Current	hsa05418	Fluid shear stress and atherosclerosis	139	47	33.6101	1.39839	0.00620224	0.0359935	10000;119391;1432;1499;1535;1728;1843;207;208;25828;2817;3320;4205;4208;4259;4313;445;4790;4880;5154;5291;5293;5295;5562;5590;5599;5601;5602;5608;5747;596;60;657;659;6612;71;7157;7341;801;805;810;8503;857;858;9181;92;93	MAPK10;PIK3CB;ARHGEF2;MGST3;PTK2;PIK3R1;GPC1;BMPR1A;TP53;ACVR2A;PDGFA;PRKCZ;ACVR2B;CYBA;MAP2K6;GSTO2;CAV1;CALM1;CALM2;PIK3CD;MEF2C;CAV2;MMP2;AKT2;AKT1;MEF2A;NQO1;MAPK9;BCL2;ACTG1;PRKAA1;NFKB1;CALML3;ASS1;BMPR2;DUSP1;SUMO3;MAPK8;SUMO1;PIK3R3;CTNNB1;TXN2;AKT3;ACTB;HSP90AA1;MAPK14;NPPC
