# Supplementary material for: Cannabis smoking is associated with persistent epigenome-wide disruptions despite smoking cessation
Source: BMC Pulm Med. 2025 Apr 9;25:168. doi: 10.1186/s12890-025-03634-9 (PMC11980083; doi:10.1186/s12890-025-03634-9)
Supplement: Supplementary file 6 — Additional file 6 [file 12890_2025_3634_MOESM6_ESM.xlsx]

## Sheet: Additional file 4
Differentially methylated genes that overlap with previous research
Gene Name	Reference
A2LD1	Nannini, D. R. et al 2023
AHRR	Nannini, D. R. et al 2023
AMICA1	Nannini, D. R. et al 2023
ATAD3C	Nannini, D. R. et al 2023
BAIAP2L2	Nannini, D. R. et al 2023
BEND3	Nannini, D. R. et al 2023
BMF	Nannini, D. R. et al 2023
C1orf124	Nannini, D. R. et al 2023
C3orf33	Nannini, D. R. et al 2023
CABP1	Nannini, D. R. et al 2023
CADPS	Nannini, D. R. et al 2023
CAMK2G	Nannini, D. R. et al 2023
CAMTA1	Nannini, D. R. et al 2023
CD81	Nannini, D. R. et al 2023
CDH12	Nannini, D. R. et al 2023
CHIT1	Nannini, D. R. et al 2023
CMC1	Nannini, D. R. et al 2023
COL11A2	Nannini, D. R. et al 2023
COL5A1	Nannini, D. R. et al 2023
CRMP1	Nannini, D. R. et al 2023
DPF3	Nannini, D. R. et al 2023
DSCAML1	Nannini, D. R. et al 2023
DUSP12	Nannini, D. R. et al 2023
EIF4E	Nannini, D. R. et al 2023
ESPNP	Nannini, D. R. et al 2023
EXD3	Nannini, D. R. et al 2023
EYA4	Nannini, D. R. et al 2023
FGD4	Nannini, D. R. et al 2023
GFI1	Nannini, D. R. et al 2023
GLI2	Nannini, D. R. et al 2023
GNG12	Nannini, D. R. et al 2023
GOLGA3	Nannini, D. R. et al 2023
GTF2H3	Nannini, D. R. et al 2023
HAP1	Nannini, D. R. et al 2023
HECW1	Nannini, D. R. et al 2023
HELLS	Nannini, D. R. et al 2023
ITGA11	Nannini, D. R. et al 2023
ITGAX	Nannini, D. R. et al 2023
KEAP1	Nannini, D. R. et al 2023
KIAA0319L	Nannini, D. R. et al 2023
KIAA1609	Nannini, D. R. et al 2023
LCT	Nannini, D. R. et al 2023
LRIG1	Nannini, D. R. et al 2023
LYST	Nannini, D. R. et al 2023
MAN1C1	Nannini, D. R. et al 2023
MAPK1	Nannini, D. R. et al 2023
MAPK12	Nannini, D. R. et al 2023
MED13L	Nannini, D. R. et al 2023
MGAT3	Nannini, D. R. et al 2023
MICAL2	Nannini, D. R. et al 2023
MRPS21	Nannini, D. R. et al 2023
MTFR1	Nannini, D. R. et al 2023
MVK	Nannini, D. R. et al 2023
MYO1B	Nannini, D. R. et al 2023
MYO5C	Nannini, D. R. et al 2023
NBEA	Nannini, D. R. et al 2023
NKX2-5	Nannini, D. R. et al 2023
OAF	Nannini, D. R. et al 2023
OPA3	Nannini, D. R. et al 2023
PDE4D	Nannini, D. R. et al 2023
PHF2	Nannini, D. R. et al 2023
PLEKHH2	Nannini, D. R. et al 2023
PPP1R12B	Nannini, D. R. et al 2023
PRDM16	Nannini, D. R. et al 2023
PSMD2	Nannini, D. R. et al 2023
PTPRN2	Nannini, D. R. et al 2023
RBMS1	Nannini, D. R. et al 2023
RFTN1	Nannini, D. R. et al 2023
RPL29P2	Nannini, D. R. et al 2023
SEMA5B	Nannini, D. R. et al 2023
SHANK2	Nannini, D. R. et al 2023
SIAE;SPA17	Nannini, D. R. et al 2023
ST3GAL3	Nannini, D. R. et al 2023
STON1-GTF2A1L	Nannini, D. R. et al 2023
TBC1D14	Nannini, D. R. et al 2023
TFEB	Nannini, D. R. et al 2023
TRAK1	Nannini, D. R. et al 2023
TTC30A	Nannini, D. R. et al 2023
TTC38	Nannini, D. R. et al 2023
TTC7B	Nannini, D. R. et al 2023
UBASH3B	Nannini, D. R. et al 2023
VOPP1	Nannini, D. R. et al 2023
WDR60	Nannini, D. R. et al 2023
XRCC5	Nannini, D. R. et al 2023
ZNF790	Nannini, D. R. et al 2023
